# Supplementary material for: Detection of circular RNA expression and related quantitative trait loci in the human dorsolateral prefrontal cortex
Source: Genome Biol. 2019 May 20;20:99. doi: 10.1186/s13059-019-1701-8 (PMC6528256; doi:10.1186/s13059-019-1701-8)
Supplement: Supplementary file 1 — Table S1. List of Ribo-zero RNA-seq data from ENCODE Project Consortium used in this study. (XLSX 16 kb) [file 13059_2019_1701_MOESM1_ESM.xlsx]

## Sheet: Table S1
Additional file 1: Table S1. Ribo-zero RNA-seq data from ENCODE Project Consortium used in this study.
Sample name	Type	Description		Source	Relative circRNA expression level
		Age	Gender		CJC ≥ 1	CJC ≥ 2	CJC ≥ 3	CJC ≥ 4	CJC ≥ 5	CJC ≥ 6
stomach	tissue	51	female	SRR4422373	0.000336754	0.000333933	0.000331232	0.000327811	0.00032517	0.000322169
thyroid gland		53	female	SRR4421529	0.00270469	0.00257385	0.00243612	0.00230127	0.00217308	0.00205143
esophagus muscularis mucosa		53	female	SRR4421314	0.00222522	0.00209491	0.0019634	0.00183703	0.00172557	0.00162635
gastrocnemius medialis		53	female	SRR4422107	0.000810204	0.00072449	0.000646735	0.000579896	0.000526424	0.000482254
sigmoid colon		53	female	SRR4421313	0.00994778	0.00967149	0.00936138	0.00905266	0.00875293	0.00848778
spleen		53	female	SRR4422445	0.00127621	0.00109317	0.000926221	0.000799499	0.000698965	0.000624437
uterus		53	female	SRR4421350	0.00620802	0.00619114	0.00617122	0.00615309	0.00613317	0.00611015
body of pancreas		53	female	SRR4422592	0.00116294	0.0010857	0.00101396	0.000944087	0.000874915	0.000813479
heart left ventricle		53	female	SRR4421747	0.000516633	0.000442926	0.000381913	0.000338712	0.000305498	0.000277403
ovary		53	female	SRR4422347	0.00660934	0.00645324	0.0062758	0.00609926	0.00592436	0.00575374
right atrium auricular region		53	female	SRR4421966	0.00159149	0.00143153	0.00128755	0.00117173	0.00108243	0.00101287
right lobe of liver		53	female	SRR4421506	0.000529356	0.000437223	0.000356861	0.000290704	0.000246059	0.000210545
ascending aorta		53	female	SRR4422192	0.000893739	0.000888029	0.000883382	0.000877904	0.000873655	0.000867845
vagina		53	female	SRR4421394	0.00125134	0.00116517	0.00107657	0.00098971	0.000905765	0.000840184
cerebellum		embryo (19 weeks)	female	SRR3192427	0.00611711	0.00544415	0.00501413	0.00470848	0.00446535	0.00427599
frontal cortex		fetal (20 weeks)	female	SRR3192425	0.0122642	0.0121097	0.0118656	0.0116017	0.0113448	0.0111249
Peyer's patch		54	male	SRR4421545	0.000368336	0.000323346	0.000281182	0.000244471	0.000214278	0.000186014
adrenal gland		51	female	SRR4422339	0.000779156	0.000758575	0.000740714	0.000725223	0.00070806	0.000695213
esophagus squamous epithelium		53	female	SRR4421678	0.00152592	0.00149079	0.00144836	0.00139929	0.00134833	0.00129557
gastroesophageal sphincter		53	female	SRR4422217	0.00256601	0.00250953	0.00245003	0.00239077	0.00232678	0.00226286
lower leg skin		53	female	SRR4422571	0.00122562	0.00119458	0.00116137	0.00112567	0.00109004	0.00105355
omental fat pad		53	female	SRR4422098	0.000983996	0.000798689	0.000666541	0.000573315	0.000512483	0.000459186
subcutaneous adipose		53	female	SRR4421875	0.00113753	0.00101355	0.0008943	0.000796698	0.000717305	0.000654569
suprapubic skin		51	female	SRR4421845	0.000844558	0.000768357	0.000685236	0.000611327	0.000549626	0.000486602
tibial nerve		51	female	SRR4421566	0.0024421	0.00236126	0.00227236	0.00217781	0.00208552	0.00199885
transverse colon		54	male	SRR4422057	0.000806466	0.000703588	0.000612566	0.00053962	0.000485412	0.000442709
upper lobe of left lung		37	male	SRR4421631	0.00147719	0.00125083	0.00107396	0.000929838	0.000831753	0.000741138
breast epithelium		37	male	SRR4422692	0.0014715	0.00132895	0.00120445	0.00109833	0.0010138	0.00094333
diencephalon		embryo (20 weeks)	female	SRR3192432	0.00676181	0.00626467	0.0058499	0.00553473	0.00527544	0.00507083
cd34_cell_total	cell line	hematopoietic progenitor cells- mobilized, from donor RO01679.		ftp: //hgdownload.cse.ucsc.edu/goldenPath/hg19/encodeDCC/wgEncodeCshlLongRnaSeq/	0.00175492	0.0016414	0.00152717	0.00143887	0.00137087	0.00131665
haoaf609_cell_total		Aortic Adventitial Fibroblasts from tunica adventitia			0.00294504	0.00294412	0.00294265	0.00294011	0.00293627	0.00293198
haoec_cell_total		Aortic Endothelial Cells (thoracic) from two individuals, HAoEC_7071706.1 and HAoEC_8061102.1			0.00108605	0.000985179	0.000857725	0.000756055	0.000682072	0.000626799
hch001_cell_total		Undifferentiated Chondrocytes from knee joint			0.00325193	0.00320883	0.00311027	0.00297918	0.00284344	0.00272016
hfdpc033_cell_total		Follicle Dermal Papilla Cells from lateral scalp (blond)			0.00356167	0.00351549	0.00340943	0.00326309	0.00310405	0.0029507
hmepc_cell_total		Mammary Epithelial Cells			0.00184023	0.00178818	0.00168671	0.0015728	0.00146683	0.00137397
hmncpb_cell_total		Mononuclear Cells, peripheral blood-single donor			0.00454614	0.00399454	0.00353183	0.0032163	0.00295877	0.00278601
hmscat010_cell_total		Undifferentiated Mesenchymal Stem Cells from subcutaneous abdomen adipose tissue			0.00230428	0.00226391	0.00217422	0.0020587	0.00194248	0.00183011
hpiepc_cell_total		Placental Epithelial Cells amniotic membrane			0.00246198	0.00245172	0.00242189	0.00236973	0.00229585	0.00220713
hsavec_cell_total		Saphenous Vein Endothelial Cells from thigh			0.00184169	0.00177689	0.00165601	0.0015236	0.00140895	0.00131334
hvmf_cell_total		Villous Mesenchymal Fibroblasts from villous tissue			0.00225135	0.0022364	0.00219803	0.00213975	0.00206814	0.00199169
imr_cell_total		fetal lung fibroblasts			0.00243136	0.00224123	0.00207247	0.00194555	0.00184436	0.00176428
K562				SRR3192410	0.00082443	0.00058468	0.000475308	0.000409125	0.000363518	0.000327468
dendritic cell				SRR5210444	0.000289334	0.000206413	0.000143631	0.000108093	9.26935e-05	8.33156e-05
