# Supplementary material for: Detection of circular RNA expression and related quantitative trait loci in the human dorsolateral prefrontal cortex
Source: Genome Biol. 2019 May 20;20:99. doi: 10.1186/s13059-019-1701-8 (PMC6528256; doi:10.1186/s13059-019-1701-8)
Supplement: Supplementary file 3 — Table S2. List of 10,559 circRNAs. (XLSX 1499 kb) [file 13059_2019_1701_MOESM3_ESM.xlsx]

## Sheet: Table S2
Additional file 3: Table S2. List of 10,559 circRNAs.
circRNA ID	Strand	Host gene	Gene symbols	Mean expression (log2 circCPM)	Mean circRNA ratio	Region	Predicted length (bp)	Exon number	Exon start site	Exon end site	Number of samples detected by find_circ	Number of samples detected by CIRCexplorer
chr1:10032076|10041228	+	ENSG00000173614	NMNAT1	4.53757	0.303836	exon	810	3	10032076,10035650,10041089	10032561,10035833,10041228	286	389
chr1:100335956|100343384	+	ENSG00000162688	AGL	4.33267	0.0823068	exon	1164	7	100335956,100336314,100340026,100340710,100340914,100342014,100343197	100336137,100336425,100340366,100340812,100341011,100342153,100343384	491	510
chr1:100335956|100347247	+	ENSG00000162688	AGL	3.63374	0.0572167	exon	1861	12	100335956,100336314,100340026,100340710,100340914,100342014,100343197,100345479,100346188,100346632,100346848,100347097	100336137,100336425,100340366,100340812,100341011,100342153,100343384,100345602,100346351,100346733,100347003,100347247	413	349
chr1:100340243|100350259	+	ENSG00000162688	AGL	3.39135	0.0675309	exon	1723	13	100340243,100340710,100340914,100342014,100343197,100345479,100346188,100346632,100346848,100347097,100349676,100349895,100350125	100340366,100340812,100341011,100342153,100343384,100345602,100346351,100346733,100347003,100347247,100349800,100350007,100350259	374	345
chr1:100459093|100483371	+	ENSG00000117620	SLC35A3	3.03926	0.068124	exon	909	6	100459093,100464817,100472590,100476921,100480858,100483238	100459301,100464971,100472712,100477089,100480976,100483371	317	303
chr1:100515465|100535241	+	ENSG00000156875	MFSD14A	6.23887	0.13149	exon	973	7	100515465,100524222,100525434,100527391,100533533,100534029,100535170	100515560,100524284,100525561,100527671,100533751,100534142,100535241	586	586
chr1:100602438|100609699	+	ENSG00000122435	TRMT13	3.86579	0.136397	exon	1237	7	100602438,100602575,100605205,100605738,100605964,100608463,100609625	100602484,100602641,100605267,100605807,100606575,100608765,100609699	307	378
chr1:100617941|100634150	-	ENSG00000122477	LRRC39	3.60694	0.180303	exon	1030	7	100617941,100620607,100621728,100623787,100624815,100626022,100633960	100618080,100620759,100621873,100623923,100624971,100626127,100634150	406	304
chr1:100617941|100638926	-	ENSG00000122477	LRRC39	3.86786	0.246981	exon	1110	8	100617941,100620607,100621728,100623787,100624815,100626022,100633960,100638887	100618080,100620759,100621873,100623923,100624971,100626127,100634190,100638926	296	448
chr1:100849022|100908552	+	ENSG00000079335	CDC14A	3.31149	0.259687	intron	8059	4	100856288,100889288,100905488,100908490	100856380,100889857,100905554,100908670	346	326
chr1:100856288|100908552	+	ENSG00000079335	CDC14A	2.97385	0.151574	exon	793	4	100856288,100889288,100905488,100908490	100856380,100889857,100905554,100908552	239	307
chr1:100889778|100908552	+	ENSG00000079335	CDC14A	4.57865	0.283163	exon	210	3	100889778,100905488,100908490	100889857,100905554,100908552	484	462
chr1:101372408|101387397	+	ENSG00000162695	SLC30A7	6.86731	0.289113	exon	660	6	101372408,101376619,101377668,101379219,101383633,101387262	101372521,101376706,101377794,101379362,101383683,101387397	586	584
chr1:101372408|101440458	+	ENSG00000162695	SLC30A7	3.25442	0.108952	exon	1376	10	101372408,101376619,101377668,101379219,101383633,101387262,101427384,101431325,101437833,101440366	101372521,101376706,101377794,101379362,101383683,101387397,101427474,101431474,101438214,101440458	363	246
chr1:101379219|101440458	+	ENSG00000162695	SLC30A7	9.10182	0.726934	exon	1047	7	101379219,101383633,101387262,101427384,101431325,101437833,101440366	101379362,101383683,101387397,101427474,101431474,101438214,101440458	589	588
chr1:10155519|10165802	+	ENSG00000130939	UBE4B	5.64314	0.295041	exon	938	4	10155519,10160919,10163006,10165574	10155654,10161253,10163243,10165802	572	569
chr1:10195046|10197263	+	ENSG00000130939	UBE4B	3.56784	0.107979	exon	338	2	10195046,10197125	10195244,10197263	403	254
chr1:10204998|10211619	+	ENSG00000130939	UBE4B	4.0437	0.0814787	exon	1123	4	10204998,10207021,10209242,10211384	10205657,10207148,10209340,10211619	468	418
chr1:10204998|10221344	+	ENSG00000130939	UBE4B	3.37178	0.0724312	exon	1397	6	10204998,10207021,10209242,10211384,10218412,10221200	10205657,10207148,10209340,10211619,10218540,10221344	373	227
chr1:10207021|10221344	+	ENSG00000130939	UBE4B	2.9023	0.0640301	exon	737	5	10207021,10209242,10211384,10218412,10221200	10207148,10209340,10211619,10218540,10221344	312	194
chr1:10209242|10221344	+	ENSG00000130939	UBE4B	5.81319	0.227778	exon	609	4	10209242,10211384,10218412,10221200	10209340,10211619,10218540,10221344	577	582
chr1:10292308|10338186	+	ENSG00000054523	KIF1B	5.59924	0.0659625	exon	1259	12	10292308,10316305,10318551,10321963,10327438,10328210,10331560,10332299,10333072,10335486,10336379,10338044	10292492,10316381,10318730,10322028,10327616,10328321,10331637,10332364,10333089,10335561,10336457,10338186	569	575
chr1:103444938|103455127	-	ENSG00000060718	COL11A1	4.28715	0.280483	exon	270	4	103444938,103449694,103453189,103455074	103444991,103449747,103453296,103455127	253	365
chr1:104070317|104095939	+	ENSG00000185946	RNPC3	5.4862	0.174277	exon	4373	12	104070317,104076361,104077396,104077952,104078748,104079964,104083972,104085918,104087563,104093563,104094343,104095896	104070364,104076479,104077479,104078063,104078816,104080106,104084097,104086069,104089657,104093885,104095400,104095939	0	580
chr1:104070317|104095954	+	ENSG00000185946	RNPC3	3.69147	0.0770154	exon	4388	12	104070317,104076361,104077396,104077952,104078748,104079964,104083972,104085918,104087563,104093563,104094343,104095896	104070364,104076479,104077479,104078063,104078816,104080106,104084097,104086069,104089657,104093885,104095400,104095954	173	500
chr1:104077396|104094414	+	ENSG00000185946	RNPC3	3.20541	0.0634409	exon	3176	9	104077396,104077952,104078748,104079964,104083972,104085918,104087563,104093563,104094343	104077479,104078063,104078816,104080106,104084097,104086069,104089657,104093885,104094414	248	159
chr1:10407819|10408791	+	ENSG00000054523	KIF1B	5.98995	0.0656481	exon	152	2	10407819,10408707	10407885,10408791	578	570
chr1:104108057|104118162	+	ENSG00000240038	AMY2B	6.80535	0.623448	exon	4530	8	104108057,104110956,104114732,104115685,104116330,104116882,104117845,104118063	104108216,104114392,104114878,104115882,104116560,104117015,104117967,104118162	586	588
chr1:104108057|104164515	+	n.a.	n.a.	5.81308	0.356091	intergenic_region	6420	18	104107653,104110956,104114732,104115685,104116330,104116882,104117845,104118063,104120112,104120342,104121933,104159999,104160576,104161533,104162176,104163173,104164184,104164416	104108216,104114392,104114878,104115882,104116560,104117015,104117967,104118403,104120230,104120467,104122156,104160230,104160722,104161730,104162406,104163306,104164321,104164515	574	0
chr1:104108057|104258640	+	n.a.	n.a.	5.92955	0.358581	intergenic_region	9979	38	104107653,104110956,104114732,104115685,104116330,104116882,104117845,104118063,104120112,104120342,104121933,104159999,104160576,104161533,104162176,104163173,104164184,104164416,104166488,104166718,104168179,104197912,104198640,104198907,104199429,104200416,104201062,104202032,104202982,104203199,104205279,104205508,104206057,104206953,104256345,104257377,104258324,104258541	104108216,104114392,104114878,104115882,104116560,104117015,104117967,104118403,104120230,104120467,104122156,104160230,104160722,104161730,104162406,104163306,104164321,104164515,104166606,104166843,104168402,104198550,104198681,104199120,104199612,104200613,104201292,104202165,104203104,104203298,104205397,104205633,104206227,104207173,104256575,104257510,104258446,104258640	575	11
chr1:10493899|10502498	+	ENSG00000251503	CENPS-CORT	4.59211	0.242449	exon	626	4	10493899,10494714,10500180,10502322	10494022,10494747,10500470,10502498	446	430
chr1:10500404|10502498	+	ENSG00000251503	CENPS-CORT	3.76457	0.143681	exon	244	2	10500404,10502322	10500470,10502498	300	378
chr1:107866904|107867544	+	ENSG00000162631	NTNG1	6.09822	0.476755	exon	641	1	107866904	107867544	582	569
chr1:108226110|108247683	-	ENSG00000134215	VAV3	3.21741	0.198165	exon	608	5	108226110,108228364,108231003,108247172,108247582	108226155,108228574,108231150,108247272,108247683	231	291
chr1:108690901|108703915	-	ENSG00000085491	SLC25A24	5.80188	0.366457	exon	532	4	108690901,108697605,108700084,108703804	108691008,108697757,108700242,108703915	566	564
chr1:108697605|108728576	-	ENSG00000085491	SLC25A24	3.32736	0.10561	exon	639	5	108697605,108700084,108703804,108724563,108728450	108697757,108700242,108703915,108724650,108728576	372	275
chr1:109192833|109200201	-	ENSG00000162639	HENMT1	5.1069	0.130485	exon	971	5	109192833,109193652,109197338,109198208,109200073	109193010,109194067,109197472,109198320,109200201	554	570
chr1:109294879|109302707	+	ENSG00000116266	STXBP3	4.81271	0.0808881	exon	852	6	109294879,109295685,109299312,109301132,109301679,109302607	109294928,109295823,109299627,109301210,109301845,109302707	483	530
chr1:109427897|109446876	+	ENSG00000121957	GPSM2	4.88836	0.095399	exon	1440	9	109427897,109439486,109440114,109440581,109441264,109441501,109444412,109445748,109446747	109428200,109439707,109440249,109440723,109441387,109441616,109444567,109445856,109446876	548	532
chr1:109428129|109472597	+	ENSG00000121957	GPSM2	4.06233	0.0631629	exon	2253	14	109428129,109439486,109440114,109440581,109441264,109441501,109444412,109445748,109446747,109456960,109461235,109465039,109466622,109472323	109428200,109439707,109440249,109440723,109441387,109441616,109444567,109445856,109446876,109457030,109461411,109465198,109466983,109472597	432	433
chr1:109439486|109446876	+	ENSG00000121957	GPSM2	5.68761	0.104424	exon	1136	8	109439486,109440114,109440581,109441264,109441501,109444412,109445748,109446747	109439707,109440249,109440723,109441387,109441616,109444567,109445856,109446876	584	571
chr1:109714488|109716459	+	ENSG00000116299	KIAA1324	3.03193	0.128562	exon	485	4	109714488,109715110,109716096,109716310	109714635,109715190,109716201,109716459	311	315
chr1:110765586|110768800	+	ENSG00000116396	KCNC4	3.95884	0.18396	exon	3215	1	110765586	110768800	392	426
chr1:111690264|111703918	+	ENSG00000134255	CEPT1	4.50142	0.0634758	exon	2145	3	111690264,111702002,111703777	111690675,111703592,111703918	460	497
chr1:11184555|11193254	-	ENSG00000198793	MTOR	4.53603	0.0977276	exon	3683	10	11184555,11186679,11187067,11187681,11188061,11188511,11188912,11189795,11190586,11191651	11184690,11186853,11187201,11187863,11188183,11188609,11189008,11189895,11191615,11193254	519	528
chr1:112269989|112270426	-	ENSG00000197852	INKA2	3.43677	0.0996129	exon	438	1	112269989	112270426	349	306
chr1:112524243|112525420	-	ENSG00000171385	KCND3	4.18397	0.134937	exon	1178	1	112524243	112525420	477	425
chr1:113093223|113126748	-	ENSG00000007341	ST7L	3.34194	0.0602655	exon	865	8	113093223,113098490,113113897,113119608,113120967,113124614,113124997,113126594	113093315,113098640,113113973,113119710,113121039,113124728,113125094,113126748	360	205
chr1:113098490|113140708	-	ENSG00000007341	ST7L	3.28808	0.0597918	exon	1010	9	113098490,113113897,113119608,113120967,113124614,113124997,113126594,113134104,113140593	113098640,113113973,113119710,113121039,113124728,113125094,113126748,113134225,113140708	361	380
chr1:113098490|113153625	-	ENSG00000007341	ST7L	3.96192	0.085984	exon	2108	12	113098490,113113897,113119608,113120967,113124614,113124997,113126594,113134104,113140593,113143416,113149726,113153077	113098640,113113973,113119710,113121039,113124728,113125094,113126748,113134225,113140708,113143470,113150219,113153625	444	452
chr1:113098490|113159517	-	ENSG00000007341	ST7L	6.30978	0.360964	exon	2191	13	113098490,113113897,113119608,113120967,113124614,113124997,113126594,113134104,113140593,113143416,113149726,113153077,113159435	113098640,113113973,113119710,113121039,113124728,113125094,113126748,113134225,113140708,113143470,113150219,113153625,113159517	583	582
chr1:113119608|113126748	-	ENSG00000007341	ST7L	3.77446	0.0571181	exon	544	5	113119608,113120967,113124614,113124997,113126594	113119710,113121039,113124728,113125094,113126748	436	202
chr1:113119608|113140708	-	ENSG00000007341	ST7L	4.11741	0.0809599	exon	782	7	113119608,113120967,113124614,113124997,113126594,113134104,113140593	113119710,113121039,113124728,113125094,113126748,113134225,113140708	483	485
chr1:113119608|113153625	-	ENSG00000007341	ST7L	3.78678	0.0675088	exon	1880	10	113119608,113120967,113124614,113124997,113126594,113134104,113140593,113143416,113149726,113153077	113119710,113121039,113124728,113125094,113126748,113134225,113140708,113143470,113150219,113153625	451	419
chr1:113119608|113159517	-	ENSG00000007341	ST7L	3.03182	0.0706371	exon	1963	11	113119608,113120967,113124614,113124997,113126594,113134104,113140593,113143416,113149726,113153077,113159435	113119710,113121039,113124728,113125094,113126748,113134225,113140708,113143470,113150219,113153625,113159517	333	192
chr1:113124614|113140708	-	ENSG00000007341	ST7L	5.09911	0.115906	exon	606	5	113124614,113124997,113126594,113134104,113140593	113124728,113125094,113126748,113134225,113140708	553	419
chr1:113124614|113159517	-	ENSG00000007341	ST7L	4.50915	0.117051	exon	1787	9	113124614,113124997,113126594,113134104,113140593,113143416,113149726,113153077,113159435	113124728,113125094,113126748,113134225,113140708,113143470,113150219,113153625,113159517	517	471
chr1:113134147|113153625	-	ENSG00000007341	ST7L	3.95643	0.0655935	exon	1293	5	113134147,113140593,113143416,113149726,113153077	113134225,113140708,113143470,113150219,113153625	447	357
chr1:113134147|113159517	-	ENSG00000007341	ST7L	4.16293	0.0876729	exon	1376	6	113134147,113140593,113143416,113149726,113153077,113159435	113134225,113140708,113143470,113150219,113153625,113159517	489	432
chr1:113196220|113202401	+	ENSG00000116489	CAPZA1	6.50666	0.655642	exon	802	4	113196220,113197087,113201644,113201951	113196283,113197293,113201723,113202401	356	585
chr1:113196220|113209767	+	ENSG00000116489	CAPZA1	3.56385	0.25637	exon	1028	5	113196220,113197087,113201644,113201951,113209542	113196283,113197293,113201723,113202401,113209767	114	413
chr1:113635828|113637377	+	ENSG00000198799	LRIG2	3.01737	0.0607292	exon	498	4	113635828,113636052,113636961,113637234	113635902,113636186,113637104,113637377	313	261
chr1:113655101|113662145	+	ENSG00000198799	LRIG2	3.52636	0.100938	exon	1173	4	113655101,113657049,113658909,113661855	113655382,113657498,113659058,113662145	410	228
chr1:114128009|114137182	+	ENSG00000081026	MAGI3	4.75465	0.0790985	exon	465	3	114128009,114133106,114137103	114128218,114133280,114137182	534	538
chr1:114214356|114216087	+	ENSG00000081026	MAGI3	4.19917	0.0627282	exon	374	3	114214356,114215237,114215944	114214458,114215363,114216087	482	490
chr1:114240884|114249344	-	ENSG00000116793	PHTF1	4.46486	0.125711	exon	2499	9	114240884,114241506,114242326,114242497,114243416,114246445,114247288,114248387,114249216	114241009,114242253,114242421,114242865,114243571,114246789,114247419,114248784,114249344	517	531
chr1:114246703|114249344	-	ENSG00000116793	PHTF1	4.07633	0.0996476	exon	746	4	114246703,114247288,114248387,114249216	114246789,114247419,114248784,114249344	486	481
chr1:114248512|114254735	-	ENSG00000116793	PHTF1	3.21108	0.0779661	exon	888	5	114248512,114249216,114252876,114254368,114254562	114248784,114249344,114253097,114254457,114254735	313	249
chr1:114280732|114281421	-	ENSG00000116793	PHTF1	3.4619	0.0807907	exon	229	2	114280732,114281352	114280890,114281421	377	332
chr1:114338808|114340658	-	ENSG00000081019	RSBN1	3.57962	0.145835	exon	792	2	114338808,114339985	114338925,114340658	369	401
chr1:114339985|114340658	-	ENSG00000081019	RSBN1	3.72872	0.0922461	exon	674	1	114339985	114340658	359	419
chr1:114440462|114444507	-	ENSG00000134262	AP4B1	2.84956	0.0905207	exon	1221	6	114440462,114441340,114441750,114442526,114443858,114444377	114440597,114441423,114441974,114443022,114444005,114444507	288	120
chr1:114942079|114949722	-	ENSG00000197323	TRIM33	5.21437	0.0938055	exon	1946	5	114942079,114944011,114945382,114946948,114949563	114942231,114944085,114945505,114948381,114949722	553	547
chr1:115005726|115007010	-	ENSG00000197323	TRIM33	7.73096	0.350459	exon	397	3	115005726,115006034,115006892	115005858,115006178,115007010	587	587
chr1:1158624|1159348	-	ENSG00000078808	SDF4	7.49203	0.385761	exon	251	2	1158624,1159212	1158737,1159348	587	583
chr1:117944808|117957453	+	ENSG00000198162	MAN1A2	10.2575	0.225079	exon	472	3	117944808,117948171,117957335	117945063,117948267,117957453	589	588
chr1:117944808|117963271	+	ENSG00000198162	MAN1A2	12.7515	0.820799	exon	553	4	117944808,117948171,117957335,117963191	117945063,117948267,117957453,117963271	589	588
chr1:117944808|117984947	+	ENSG00000198162	MAN1A2	10.7144	0.6168	exon	648	5	117944808,117948171,117957335,117963191,117984853	117945063,117948267,117957453,117963271,117984947	589	588
chr1:117944808|118009049	+	ENSG00000198162	MAN1A2	7.74408	0.188602	exon	866	7	117944808,117948171,117957335,117963191,117984853,118003111,118008956	117945063,117948267,117957453,117963271,117984947,118003234,118009049	589	588
chr1:118003111|118045592	+	ENSG00000198162	MAN1A2	7.96419	0.341985	exon	843	6	118003111,118008956,118035769,118039385,118042004,118045477	118003234,118009049,118035884,118039604,118042176,118045592	589	581
chr1:118003111|118065559	+	ENSG00000198162	MAN1A2	5.87961	0.104297	exon	2047	8	118003111,118008956,118035769,118039385,118042004,118045477,118057471,118065447	118003234,118009049,118035884,118039604,118042176,118045592,118058561,118065559	571	552
chr1:118035769|118045592	+	ENSG00000198162	MAN1A2	4.7569	0.0556014	exon	625	4	118035769,118039385,118042004,118045477	118035884,118039604,118042176,118045592	528	464
chr1:118413018|118463047	-	ENSG00000196505	GDAP2	4.90565	0.213692	exon	3402	14	118413018,118419844,118424445,118425526,118429199,118430320,118439238,118441679,118449128,118454616,118455152,118456042,118461219,118462805	118413238,118420774,118424499,118426249,118429275,118430396,118439611,118441838,118449204,118454704,118455305,118456121,118461358,118463047	500	524
chr1:118413069|118463047	-	ENSG00000196505	GDAP2	6.74108	0.406411	exon	3351	14	118413069,118419844,118424445,118425526,118429199,118430320,118439238,118441679,118449128,118454616,118455152,118456042,118461219,118462805	118413238,118420774,118424499,118426249,118429275,118430396,118439611,118441838,118449204,118454704,118455305,118456121,118461358,118463047	584	585
chr1:118420631|118463047	-	ENSG00000196505	GDAP2	4.14898	0.0774703	exon	2394	13	118420631,118424445,118425526,118429199,118430320,118439238,118441679,118449128,118454616,118455152,118456042,118461219,118462805	118420774,118424499,118426249,118429275,118430396,118439611,118441838,118449204,118454704,118455305,118456121,118461358,118463047	474	487
chr1:118424445|118463047	-	ENSG00000196505	GDAP2	5.40428	0.197848	exon	2250	12	118424445,118425526,118429199,118430320,118439238,118441679,118449128,118454616,118455152,118456042,118461219,118462805	118424499,118426249,118429275,118430396,118439611,118441838,118449204,118454704,118455305,118456121,118461358,118463047	539	554
chr1:118439455|118463047	-	ENSG00000196505	GDAP2	5.09792	0.123925	exon	1100	8	118439455,118441679,118449128,118454616,118455152,118456042,118461219,118462805	118439611,118441838,118449204,118454704,118455305,118456121,118461358,118463047	541	554
chr1:118449128|118461358	-	ENSG00000196505	GDAP2	4.97882	0.0584833	exon	540	5	118449128,118454616,118455152,118456042,118461219	118449204,118454704,118455305,118456121,118461358	550	515
chr1:118454616|118461358	-	ENSG00000196505	GDAP2	5.19995	0.0742172	exon	463	4	118454616,118455152,118456042,118461219	118454704,118455305,118456121,118461358	547	532
chr1:120001756|120005690	-	n.a.	n.a.	2.91582	0.514221	intergenic_region	3935	1	120004652	120005644	252	306
chr1:120068479|120070615	-	n.a.	n.a.	4.54876	0.533488	intergenic_region	2137	1			396	509
chr1:120129944|120131140	-	n.a.	n.a.	5.12747	0.427893	intergenic_region	1197	1			549	541
chr1:12061458|12062160	+	ENSG00000116688	MFN2	7.38522	0.244783	exon	344	3	12061458,12061826,12062039	12061611,12061893,12062160	588	587
chr1:12335882|12338095	+	ENSG00000048707	VPS13D	5.52005	0.130248	exon	2214	1	12335882	12338095	572	552
chr1:12359259|12368698	+	ENSG00000048707	VPS13D	5.29093	0.140658	exon	617	3	12359259,12364563,12368488	12359441,12364785,12368698	544	542
chr1:12460238|12476880	+	ENSG00000048707	VPS13D	4.94036	0.0644817	exon	968	8	12460238,12461661,12462621,12463878,12467307,12469891,12475140,12476713	12460387,12461757,12462755,12464026,12467383,12469947,12475274,12476880	548	518
chr1:14042036|14068652	+	ENSG00000116731	PRDM2	5.61669	0.267071	exon	640	5	14042036,14057495,14059274,14065245,14068500	14042109,14057612,14059377,14065435,14068652	552	528
chr1:14042036|14075982	+	ENSG00000116731	PRDM2	6.80739	0.477662	exon	767	6	14042036,14057495,14059274,14065245,14068500,14075856	14042109,14057612,14059377,14065435,14068652,14075982	584	552
chr1:14042036|14099683	+	ENSG00000116731	PRDM2	3.64294	0.15469	exon	1502	9	14042036,14057495,14059274,14065245,14068500,14075856,14095534,14098221,14099573	14042109,14057612,14059377,14065435,14068652,14075982,14095668,14098709,14099683	414	260
chr1:14057495|14068652	+	ENSG00000116731	PRDM2	4.78408	0.108208	exon	566	4	14057495,14059274,14065245,14068500	14057612,14059377,14065435,14068652	528	474
chr1:14057495|14075982	+	ENSG00000116731	PRDM2	5.69722	0.175772	exon	693	5	14057495,14059274,14065245,14068500,14075856	14057612,14059377,14065435,14068652,14075982	566	497
chr1:14095534|14099683	+	ENSG00000116731	PRDM2	3.15455	0.133428	exon	735	3	14095534,14098221,14099573	14095668,14098709,14099683	320	283
chr1:14095534|14109326	+	ENSG00000116731	PRDM2	4.52472	0.167958	exon	5632	4	14095534,14098221,14099573,14104913	14095668,14098709,14100166,14109326	480	456
chr1:14099573|14109326	+	ENSG00000116731	PRDM2	5.58489	0.173949	exon	5008	2	14099573,14104913	14100166,14109326	563	552
chr1:144994591|145021167	-	ENSG00000178104	PDE4DIP	9.10829	0.23601	exon	1481	5	144994591,145013831,145015684,145017881,145021112	144995082,145014313,145016011,145018002,145021167	588	588
chr1:145566686|145568476	+	ENSG00000198483	ANKRD35	2.94272	0.15733	exon	418	4	145566686,145567030,145567694,145568321	145566775,145567095,145567799,145568476	310	262
chr1:145592633|145595220	-	ENSG00000186141	POLR3C	5.22927	0.283651	exon	807	3	145592633,145594039,145594703	145592771,145594188,145595220	547	530
chr1:145594039|145595220	-	ENSG00000186141	POLR3C	5.13681	0.221859	exon	668	2	145594039,145594703	145594188,145595220	533	467
chr1:145646115|145663367	+	ENSG00000121848	n.a.	4.22745	0.0647576	exon	569	5	145646115,145646279,145648016,145650483,145663159	145646173,145646469,145648067,145650540,145663367	424	484
chr1:14608666|14611276	+	n.a.	n.a.	4.36277	0.491667	intergenic_region	2611	1			437	446
chr1:146724278|146728216	+	ENSG00000131778	CHD1L	5.54338	0.21458	exon	367	4	146724278,146726525,146727468,146728185	146724390,146726631,146727582,146728216	438	547
chr1:146724278|146731572	+	ENSG00000131778	CHD1L	7.77416	0.59046	exon	449	5	146724278,146726525,146727468,146728185,146731491	146724390,146726631,146727582,146728216,146731572	588	586
chr1:146737591|146740537	+	ENSG00000131778	CHD1L	4.20626	0.0891729	exon	346	3	146737591,146739085,146740441	146737746,146739177,146740537	437	429
chr1:146747017|146757164	+	ENSG00000131778	CHD1L	6.67204	0.273356	exon	748	5	146747017,146747768,146751699,146756024,146757001	146747131,146747921,146751864,146756172,146757164	588	587
chr1:147120048|147131890	-	ENSG00000162836	ACP6	6.76657	0.631193	exon	1750	9	147120048,147121620,147124252,147124395,147126309,147127276,147131075,147131511,147131762	147120213,147122485,147124352,147124450,147126441,147127363,147131154,147131641,147131890	589	587
chr1:147743964|147747505	-	n.a.	n.a.	3.55695	0.874046	intergenic_region	2678	2	147744014,147745030	147744165,147745213	109	389
chr1:147805339|147808043	-	ENSG00000224481	n.a.	5.06405	0.804584	intron	2705	1	147806736	147806886	507	502
chr1:149239868|149255307	+	ENSG00000223779	n.a.	6.70919	0.704266	exon	1941	10	149239868,149242295,149245050,149245498,149250519,149250842,149251081,149251801,149254297,149255186	149240077,149242424,149245285,149245801,149250644,149250980,149251326,149252120,149254404,149255307	583	525
chr1:149931603|149936274	-	ENSG00000163113	n.a.	4.51254	0.145833	exon	3537	2	149931603,149932851	149931715,149936274	507	381
chr1:149936147|149937803	-	ENSG00000163113	n.a.	5.01283	0.194117	exon	230	2	149936147,149937702	149936274,149937803	536	483
chr1:150390072|150418877	+	ENSG00000163125	RPRD2	4.21601	0.0835141	exon	1265	6	150390072,150413399,150414357,150415707,150416727,150418702	150390201,150414099,150414434,150415759,150416853,150418877	476	466
chr1:150413399|150418877	+	ENSG00000163125	RPRD2	5.56114	0.179473	exon	1135	5	150413399,150414357,150415707,150416727,150418702	150414099,150414434,150415759,150416853,150418877	537	569
chr1:150464887|150469384	+	ENSG00000143374	TARS2	4.64881	0.250562	exon	325	3	150464887,150468958,150469286	150464965,150469104,150469384	515	493
chr1:150790396|150799093	-	ENSG00000143437	ARNT	2.95655	0.106171	exon	749	3	150790396,150795670,150799019	150790917,150795821,150799093	275	190
chr1:150799019|150807116	-	ENSG00000143437	ARNT	3.26055	0.0820844	exon	1276	6	150799019,150801569,150802380,150803962,150804810,150807014	150799093,150801703,150802858,150804379,150804875,150807116	360	211
chr1:150900180|150913904	+	ENSG00000143379	SETDB1	3.09901	0.0606322	exon	1151	4	150900180,150902443,150912416,150913805	150900705,150902932,150912450,150913904	344	270
chr1:150933039|150934634	+	ENSG00000143379	SETDB1	4.57235	0.180848	exon	1471	2	150933039,150933793	150933667,150934634	289	478
chr1:150997087|150998149	+	ENSG00000143363	PRUNE1	4.37963	0.261449	exon	344	2	150997087,150997991	150997271,150998149	492	462
chr1:150997087|150999803	+	ENSG00000143363	PRUNE1	4.41784	0.287643	exon	439	3	150997087,150997991,150999709	150997271,150998149,150999803	515	389
chr1:151060666|151079698	+	ENSG00000143458	GABPB2	5.11658	0.213888	exon	970	7	151060666,151060946,151062882,151065668,151070328,151076038,151079513	151060773,151060993,151063049,151065862,151070478,151076151,151079698	561	561
chr1:151060666|151090615	+	ENSG00000143458	GABPB2	5.33037	0.253096	exon	1278	9	151060666,151060946,151062882,151065668,151070328,151076038,151079513,151089868,151090433	151060773,151060993,151063049,151065862,151070478,151076151,151079698,151089992,151090615	571	529
chr1:151065668|151090615	+	ENSG00000143458	GABPB2	2.88524	0.0755099	exon	954	6	151065668,151070328,151076038,151079513,151089868,151090433	151065862,151070478,151076151,151079698,151089992,151090615	304	233
chr1:151139410|151139890	+	ENSG00000163156	SCNM1	2.99314	0.0678445	exon	276	3	151139410,151139597,151139802	151139498,151139694,151139890	306	295
chr1:151288049|151288985	-	ENSG00000143393	PI4KB	6.3058	0.294101	exon	937	1	151288049	151288985	588	566
chr1:151380576|151381304	-	ENSG00000143442	POGZ	3.15091	0.0751084	exon	617	2	151380576,151381170	151381057,151381304	346	342
chr1:151400299|151414681	-	ENSG00000143442	POGZ	3.00465	0.110204	exon	1448	5	151400299,151401876,151403142,151413319,151414557	151400889,151402187,151403317,151413562,151414681	315	261
chr1:151611364|151611595	+	ENSG00000143376	SNX27	3.20987	0.0697393	exon	232	1	151611364	151611595	349	300
chr1:151611364|151641111	+	ENSG00000143376	SNX27	5.6811	0.111236	exon	838	6	151611364,151630711,151633274,151634642,151638409,151640948	151611595,151630903,151633338,151634746,151638487,151641111	580	559
chr1:151611364|151665515	+	ENSG00000143376	SNX27	4.89503	0.0847643	exon	1428	10	151611364,151630711,151633274,151634642,151638409,151640948,151641617,151655832,151664911,151665387	151611595,151630903,151633338,151634746,151638487,151641111,151641837,151655921,151665060,151665515	546	515
chr1:151630711|151641111	+	ENSG00000143376	SNX27	5.97238	0.112852	exon	606	5	151630711,151633274,151634642,151638409,151640948	151630903,151633338,151634746,151638487,151641111	585	584
chr1:151630711|151655921	+	ENSG00000143376	SNX27	5.13628	0.0644139	exon	917	7	151630711,151633274,151634642,151638409,151640948,151641617,151655832	151630903,151633338,151634746,151638487,151641111,151641837,151655921	561	540
chr1:152305059|152313686	+	ENSG00000237975	FLG-AS1	5.60749	0.674089	exon	519	5	152305059,152307815,152309544,152310465,152313563	152305224,152307915,152309570,152310565,152313686	267	520
chr1:15361245|15370655	+	ENSG00000189337	KAZN	3.4892	0.0939715	exon	308	2	15361245,15370485	15361381,15370655	397	363
chr1:153734046|153737539	+	ENSG00000143624	INTS3	3.2639	0.0951011	exon	681	7	153734046,153735204,153735709,153736308,153736594,153737166,153737420	153734152,153735323,153735838,153736362,153736697,153737210,153737539	353	325
chr1:153791267|153792211	-	ENSG00000143614	GATAD2B	3.02895	0.092889	exon	262	2	153791267,153792082	153791398,153792211	317	278
chr1:154207067|154207767	+	ENSG00000143569	UBAP2L	5.55492	0.217111	exon	298	2	154207067,154207672	154207268,154207767	569	566
chr1:154207067|154218851	+	ENSG00000143569	UBAP2L	3.58227	0.0723274	exon	1058	7	154207067,154207672,154209042,154209500,154213989,154215406,154218680	154207268,154207770,154209087,154209612,154214041,154215778,154218851	401	312
chr1:154223517|154224129	+	ENSG00000143569	UBAP2L	3.87887	0.0920401	exon	451	2	154223517,154223957	154223794,154224129	453	463
chr1:155365250|155429689	-	ENSG00000116539	ASH1L	6.47926	0.176407	exon	1672	7	155365250,155365801,155366715,155385349,155385535,155408118,155429588	155365344,155366193,155366769,155385453,155385714,155408859,155429689	587	583
chr1:155385535|155429689	-	ENSG00000116539	ASH1L	5.16587	0.0709385	exon	1024	3	155385535,155408118,155429588	155385714,155408859,155429689	566	568
chr1:155408118|155408859	-	ENSG00000116539	ASH1L	10.8266	0.681065	exon	742	1	155408118	155408859	589	588
chr1:155408118|155429689	-	ENSG00000116539	ASH1L	8.62344	0.442562	exon	844	2	155408118,155429588	155408859,155429689	589	588
chr1:155640111|155650247	-	ENSG00000163374	YY1AP1	3.65305	0.0773704	exon	2094	9	155640111,155642063,155644476,155644801,155646339,155648949,155649200,155649719,155650173	155640882,155642548,155644609,155644887,155646537,155649104,155649303,155649799,155650247	0	195
chr1:155640111|155753880	-	n.a.	n.a.	4.70724	0.192697	intergenic_region	11110	31	155640111,155642063,155644476,155644801,155646339,155648949,155649200,155649719,155650173,155657862,155658370,155658721,155679889,155680329,155719508,155721558,155722995,155723808,155726332,155727682,155730235,155731981,155733103,155734218,155736877,155740858,155742857,155744598,155746186,155747413,155753777	155640882,155642548,155644609,155644887,155646537,155649104,155649303,155649799,155650247,155658364,155658565,155658791,155680019,155680354,155720524,155722381,155723205,155724279,155727114,155727825,155730432,155732165,155733355,155736500,155737332,155741008,155743211,155744964,155746272,155747611,155754180	1	496
chr1:155644801|155649303	-	ENSG00000163374	YY1AP1	8.26255	0.52949	exon	546	4	155644801,155646339,155648949,155649200	155644887,155646537,155649104,155649303	589	562
chr1:155644801|155650247	-	ENSG00000163374	YY1AP1	5.40737	0.132907	exon	702	6	155644801,155646339,155648949,155649200,155649719,155650173	155644887,155646537,155649104,155649303,155649799,155650247	346	493
chr1:155644801|155753880	-	n.a.	n.a.	6.67872	0.311278	intergenic_region	9718	28	155644801,155646339,155648949,155649200,155649719,155650173,155657862,155658370,155658721,155679889,155680329,155719508,155721558,155722995,155723808,155726332,155727682,155730235,155731981,155733103,155734218,155736877,155740858,155742857,155744598,155746186,155747413,155753777	155644887,155646537,155649104,155649303,155649799,155650247,155658364,155658565,155658791,155680019,155680354,155720524,155722381,155723205,155724279,155727114,155727825,155730432,155732165,155733355,155736500,155737332,155741008,155743211,155744964,155746272,155747611,155754180	588	480
chr1:155646339|155649303	-	ENSG00000163374	YY1AP1	8.67816	0.495449	exon	459	3	155646339,155648949,155649200	155646537,155649104,155649303	556	500
chr1:155646339|155753880	-	n.a.	n.a.	7.02554	0.260572	intergenic_region	9631	27	155646339,155648949,155649200,155649719,155650173,155657862,155658370,155658721,155679889,155680329,155719508,155721558,155722995,155723808,155726332,155727682,155730235,155731981,155733103,155734218,155736877,155740858,155742857,155744598,155746186,155747413,155753777	155646537,155649104,155649303,155649799,155650247,155658364,155658565,155658791,155680019,155680354,155720524,155722381,155723205,155724279,155727114,155727825,155730432,155732165,155733355,155736500,155737332,155741008,155743211,155744964,155746272,155747611,155754180	541	428
chr1:155686797|155695810	+	ENSG00000132676	DAP3	4.88892	0.100754	exon	798	4	155686797,155691308,155695173,155695718	155686919,155691780,155695281,155695810	478	521
chr1:155691308|155695810	+	ENSG00000132676	DAP3	5.30191	0.121029	exon	675	3	155691308,155695173,155695718	155691780,155695281,155695810	495	507
chr1:155695173|155695810	+	ENSG00000132676	DAP3	4.40966	0.0671031	exon	202	2	155695173,155695718	155695281,155695810	373	373
chr1:155724166|155730432	-	ENSG00000116580	GON4L	3.37826	0.117351	exon	1239	4	155724166,155726332,155727682,155730235	155724279,155727114,155727825,155730432	370	264
chr1:155734791|155736500	-	ENSG00000116580	GON4L	4.11351	0.455497	exon	1710	1	155734791	155736500	26	1
chr1:155742857|155747611	-	ENSG00000116580	GON4L	3.26823	0.0952972	exon	1008	4	155742857,155744598,155746186,155747413	155743211,155744964,155746272,155747611	126	243
chr1:155747413|155753880	-	ENSG00000116580	GON4L	3.25682	0.142876	exon	303	2	155747413,155753777	155747611,155753880	105	0
chr1:155764841|155784240	-	ENSG00000116580	GON4L	3.08046	0.0695404	exon	586	4	155764841,155774740,155783425,155784121	155764942,155774932,155783595,155784240	340	283
chr1:155790397|155796819	-	ENSG00000116580	GON4L	3.01931	0.0652064	exon	509	4	155790397,155791265,155792077,155796628	155790447,155791339,155792267,155796819	246	157
chr1:155823067|155823597	-	ENSG00000116580	GON4L	8.03473	0.541128	exon	531	1	155823067	155823597	588	584
chr1:155874102|155874595	-	ENSG00000143622	RIT1	4.0267	0.108727	exon	274	3	155874102,155874394,155874522	155874293,155874401,155874595	437	435
chr1:155891166|155891709	-	ENSG00000132680	KHDC4	3.63282	0.116764	exon	312	2	155891166,155891652	155891419,155891709	322	411
chr1:155891166|155893478	-	ENSG00000132680	KHDC4	3.2774	0.122247	exon	469	3	155891166,155891652,155893418	155891419,155891805,155893478	306	317
chr1:155896467|155896947	-	ENSG00000132680	KHDC4	4.68389	0.142336	exon	217	2	155896467,155896895	155896630,155896947	497	489
chr1:15855583|15863309	+	ENSG00000116138	DNAJC16	3.25185	0.0795118	exon	592	3	15855583,15860732,15862970	15855767,15860798,15863309	355	293
chr1:15860732|15863309	+	ENSG00000116138	DNAJC16	5.65927	0.20226	exon	407	2	15860732,15862970	15860798,15863309	571	504
chr1:15860732|15874923	+	ENSG00000116138	DNAJC16	2.95671	0.0690445	exon	996	6	15860732,15862970,15868660,15870894,15873262,15874765	15860798,15863309,15868799,15871078,15873366,15874923	265	223
chr1:15862970|15863309	+	ENSG00000116138	DNAJC16	3.05942	0.060016	exon	340	1	15862970	15863309	318	265
chr1:15956820|15978390	+	ENSG00000197312	DDI2	5.44959	0.270325	exon	1656	6	15956820,15959934,15964802,15970017,15976215,15978201	15957056,15960801,15964929,15970145,15976318,15978390	576	555
chr1:15964802|15970145	+	ENSG00000197312	DDI2	4.46522	0.155467	exon	257	2	15964802,15970017	15964929,15970145	507	460
chr1:15964802|15978390	+	ENSG00000197312	DDI2	4.00697	0.108978	exon	551	4	15964802,15970017,15976215,15978201	15964929,15970145,15976318,15978390	489	475
chr1:15976215|15978390	+	ENSG00000197312	DDI2	3.65074	0.12452	exon	294	2	15976215,15978201	15976318,15978390	433	372
chr1:160293221|160302347	-	ENSG00000122218	COPA	6.26304	0.130308	exon	433	4	160293221,160295333,160295894,160302238	160293320,160295442,160296006,160302347	579	573
chr1:16044388|16047883	+	ENSG00000116786	PLEKHM2	5.64442	0.122102	exon	435	4	16044388,16045033,16046229,16047824	16044487,16045120,16046415,16047883	538	568
chr1:161748034|161753886	+	ENSG00000118217	ATF6	4.47809	0.0890196	exon	272	3	161748034,161751702,161753780	161748110,161751789,161753886	497	507
chr1:161748034|161772062	+	ENSG00000118217	ATF6	4.14785	0.0554936	exon	827	6	161748034,161751702,161753780,161761198,161761914,161771842	161748110,161751789,161753886,161761327,161762117,161772062	492	436
chr1:161816239|161833102	+	ENSG00000118217	ATF6	5.96555	0.113972	exon	532	5	161816239,161821512,161823014,161829997,161832988	161816370,161821625,161823113,161830067,161833102	576	562
chr1:16199311|16203173	+	ENSG00000065526	SPEN	4.22177	0.177846	exon	1692	3	16199311,16199997,16202697	16199631,16200890,16203173	480	483
chr1:16237596|16242774	+	ENSG00000065526	SPEN	4.05948	0.140975	exon	353	2	16237596,16242623	16237796,16242774	434	407
chr1:162546567|162570693	+	n.a.	n.a.	3.38292	0.0659128	intergenic_region	4322	11	162546567,162549218,162551077,162557265,162558483,162560113,162562522,162562893,162563449,162567031,162569061	162546771,162549393,162551249,162557895,162558623,162560301,162562572,162563301,162563544,162567648,162569627	358	324
chr1:164776779|164790863	+	ENSG00000185630	PBX1	4.10811	0.0583726	exon	7843	4	164776779,164781227,164781965,164790774	164776914,164781386,164789421,164790863	490	350
chr1:165859441|165860559	+	ENSG00000143179	UCK2	3.01308	0.105549	exon	257	2	165859441,165860463	165859600,165860559	306	178
chr1:165859441|165865569	+	ENSG00000143179	UCK2	3.67077	0.153849	exon	1557	5	165859441,165860463,165861889,165863403,165864807	165859600,165860559,165862011,165863816,165865569	414	283
chr1:16621278|16641930	-	ENSG00000037637	FBXO42	3.62185	0.0734042	exon	519	3	16621278,16632298,16641664	16621412,16632414,16641930	422	396
chr1:16621278|16643066	-	ENSG00000037637	FBXO42	3.18702	0.120036	intron	1655	3	16618809,16632298,16641664	16621412,16632414,16641930	172	298
chr1:16632298|16641930	-	ENSG00000037637	FBXO42	3.68013	0.0876043	exon	384	2	16632298,16641664	16632414,16641930	408	415
chr1:166831440|166833158	-	ENSG00000152382	TADA1	3.08532	0.126712	exon	1112	2	166831440,166833061	166832453,166833158	166	227
chr1:167301707|167307495	+	ENSG00000143190	POU2F1	5.83533	0.315265	exon	355	2	167301707,167307207	167301772,167307495	465	570
chr1:167734820|167742605	+	ENSG00000197965	MPZL1	4.81049	0.209414	exon	661	3	167734820,167741512,167742473	167735133,167741725,167742605	431	531
chr1:167734820|167745403	+	ENSG00000197965	MPZL1	3.01341	0.210254	exon	1597	5	167734820,167741512,167742473,167743793,167745301	167735133,167741725,167743146,167744084,167745403	235	303
chr1:167921038|167944253	+	ENSG00000143164	DCAF6	5.40915	0.173861	exon	441	5	167921038,167935867,167937728,167938442,167944068	167921099,167935959,167937771,167938497,167944253	485	545
chr1:167935867|167944253	+	ENSG00000143164	DCAF6	3.39961	0.110833	exon	379	4	167935867,167937728,167938442,167944068	167935959,167937771,167938497,167944253	42	355
chr1:168073715|168074132	-	ENSG00000143147	GPR161	3.49794	0.29936	exon	418	1	168073715	168074132	371	375
chr1:169138685|169256646	-	ENSG00000143156	NME7	4.35041	0.131688	exon	4077	7	169138685,169159881,169199952,169204369,169206861,169216226,169253059	169138792,169159948,169200057,169204437,169206925,169216298,169256646	480	441
chr1:169199956|169256646	-	ENSG00000143156	NME7	6.80827	0.37579	exon	3897	5	169199956,169204369,169206861,169216226,169253059	169200057,169204437,169206925,169216298,169256646	583	577
chr1:169199956|169279318	-	ENSG00000143156	NME7	3.43213	0.0796113	exon	4721	10	169199956,169204369,169206861,169216226,169253059,169267794,169271208,169271545,169272338,169279208	169200057,169204437,169206925,169216298,169256646,169268001,169271291,169271612,169272690,169279318	391	345
chr1:169292355|169293738	-	ENSG00000143156	NME7	3.9912	0.169644	exon	275	2	169292355,169293631	169292521,169293738	438	411
chr1:169388251|169394188	-	ENSG00000117477	CCDC181	4.25852	0.119983	exon	1238	3	169388251,169390601,169394049	169388397,169391551,169394188	361	435
chr1:169767998|169775229	+	ENSG00000000460	C1orf112	3.23035	0.306192	exon	828	6	169767998,169770024,169771762,169772310,169773216,169775145	169768099,169770112,169771866,169772450,169773521,169775229	344	265
chr1:169947226|170001116	-	ENSG00000075945	KIFAP3	9.33019	0.271088	exon	1889	11	169947226,169951843,169952411,169953723,169961296,169985603,169990599,169991108,169993559,169994964,170001027	169947324,169952008,169952523,169953831,169961396,169985765,169991105,169991390,169993737,169995042,170001116	589	588
chr1:171492360|171496983	+	ENSG00000117523	PRRC2C	4.971	0.0900622	exon	501	3	171492360,171493960,171496930	171492661,171494104,171496983	503	513
chr1:171492360|171502100	+	ENSG00000117523	PRRC2C	4.21479	0.0679327	exon	1120	4	171492360,171493960,171496930,171501482	171492661,171494104,171496983,171502100	464	309
chr1:171537386|171544267	+	ENSG00000117523	PRRC2C	5.22054	0.208839	exon	295	2	171537386,171544066	171537478,171544267	557	516
chr1:172100315|172222822	+	ENSG00000197959	DNM3	6.0026	0.077416	exon	728	3	172100315,172102029,172222713	172100428,172102532,172222822	573	559
chr1:172356273|172357949	+	ENSG00000197959	DNM3	5.07379	0.120072	exon	464	2	172356273,172357713	172356499,172357949	549	548
chr1:172520652|172526934	+	ENSG00000094975	SUCO	4.39063	0.168664	exon	1196	5	172520652,172522400,172525009,172526420,172526784	172521292,172522510,172525163,172526557,172526934	481	485
chr1:172520652|172539870	+	ENSG00000094975	SUCO	3.90734	0.154177	exon	1855	8	172520652,172522400,172525009,172526420,172526784,172538159,172539187,172539803	172521292,172522510,172525163,172526557,172526934,172538282,172539653,172539870	441	394
chr1:172520652|172548407	+	ENSG00000094975	SUCO	3.38617	0.0872034	exon	2304	14	172520652,172522400,172525009,172526420,172526784,172538159,172539187,172539803,172543031,172544658,172546679,172546904,172547438,172548342	172521292,172522510,172525163,172526557,172526934,172538282,172539653,172539870,172543138,172544763,172546699,172546959,172547529,172548407	351	354
chr1:172520652|172560211	+	ENSG00000094975	SUCO	2.88667	0.0657649	exon	3719	18	172520652,172522400,172525009,172526420,172526784,172538159,172539187,172539803,172543031,172544658,172546679,172546904,172547438,172548342,172554158,172554998,172557900,172560124	172521292,172522510,172525163,172526557,172526934,172538282,172539653,172539870,172543138,172544763,172546699,172546959,172547529,172548407,172554226,172555088,172559066,172560211	287	248
chr1:172525009|172539870	+	ENSG00000094975	SUCO	3.03449	0.103176	exon	1103	6	172525009,172526420,172526784,172538159,172539187,172539803	172525163,172526557,172526934,172538282,172539653,172539870	266	284
chr1:173129317|173144339	-	n.a.	n.a.	2.99448	0.470185	intergenic_region	14509	2	173143439,173144228	173143713,173144642	151	288
chr1:173542321|173556969	-	ENSG00000162753	SLC9C2	3.58285	0.538257	exon	689	5	173542321,173545800,173550986,173552645,173556804	173542464,173545899,173551147,173552761,173556969	407	244
chr1:173542321|173567171	-	ENSG00000162753	SLC9C2	3.06112	0.541743	exon	1079	7	173542321,173545800,173550986,173552645,173556804,173565557,173567043	173542464,173545899,173551147,173552761,173556969,173565817,173567171	289	134
chr1:173702852|173703425	+	ENSG00000076321	KLHL20	4.1518	0.180837	exon	574	1	173702852	173703425	486	427
chr1:173720903|173726298	+	ENSG00000076321	KLHL20	3.56678	0.10388	exon	554	4	173720903,173722352,173725062,173726115	173721061,173722446,173725177,173726298	434	295
chr1:173726115|173744981	+	ENSG00000076321	KLHL20	4.41902	0.151769	exon	671	4	173726115,173735285,173743444,173744773	173726298,173735428,173743577,173744981	510	517
chr1:173961893|173962273	-	ENSG00000135870	RC3H1	5.56714	0.314181	exon	381	1	173961893	173962273	549	508
chr1:174200283|174274265	+	ENSG00000152061	RABGAP1L	3.2142	0.0715327	exon	1446	10	174200283,174210621,174212120,174219613,174221582,174241552,174244238,174244971,174247751,174274124	174200493,174210795,174212305,174219770,174221728,174241618,174244327,174245073,174247917,174274265	326	144
chr1:174241552|174274265	+	ENSG00000152061	RABGAP1L	3.69909	0.0683586	exon	569	5	174241552,174244238,174244971,174247751,174274124	174241618,174244327,174245073,174247917,174274265	400	227
chr1:174241552|174363283	+	ENSG00000152061	RABGAP1L	5.88363	0.170303	exon	985	9	174241552,174244238,174244971,174247751,174274124,174317403,174334368,174340117,174363133	174241618,174244327,174245073,174247917,174274265,174317493,174334447,174340210,174363283	574	567
chr1:174244971|174363283	+	ENSG00000152061	RABGAP1L	5.60153	0.140604	exon	828	7	174244971,174247751,174274124,174317403,174334368,174340117,174363133	174245073,174247917,174274265,174317493,174334447,174340210,174363283	570	541
chr1:175956079|176015460	-	ENSG00000143207	COP1	3.84041	0.0639133	exon	1805	6	175956079,175957424,175996708,176012322,176012846,176015317	175956239,175958615,175996824,176012403,176012954,176015460	321	415
chr1:175956079|176085817	-	ENSG00000143207	COP1	3.68643	0.0818304	exon	2114	9	175956079,175957424,175996708,176012322,176012846,176015317,176050288,176054912,176085760	175956239,175958615,175996824,176012403,176012954,176015460,176050423,176055026,176085817	299	397
chr1:175996708|176015460	-	ENSG00000143207	COP1	4.71704	0.100378	exon	452	4	175996708,176012322,176012846,176015317	175996824,176012403,176012954,176015460	213	423
chr1:175996708|176085817	-	ENSG00000143207	COP1	5.67251	0.207577	exon	761	7	175996708,176012322,176012846,176015317,176050288,176054912,176085760	175996824,176012403,176012954,176015460,176050423,176055026,176085817	118	573
chr1:175996708|176105683	-	ENSG00000143207	COP1	4.77164	0.153554	exon	952	10	175996708,176012322,176012846,176015317,176050288,176054912,176085760,176102983,176104146,176105624	175996824,176012403,176012954,176015460,176050423,176055026,176085817,176103036,176104222,176105683	245	529
chr1:176012322|176015460	-	ENSG00000143207	COP1	5.05109	0.0893816	exon	335	3	176012322,176012846,176015317	176012403,176012954,176015460	510	412
chr1:176012322|176055026	-	ENSG00000143207	COP1	5.46865	0.0874329	exon	586	5	176012322,176012846,176015317,176050288,176054912	176012403,176012954,176015460,176050423,176055026	567	563
chr1:176012322|176085817	-	ENSG00000143207	COP1	4.27534	0.0722085	exon	644	6	176012322,176012846,176015317,176050288,176054912,176085760	176012403,176012954,176015460,176050423,176055026,176085817	425	370
chr1:176012322|176105683	-	ENSG00000143207	COP1	5.19338	0.117066	exon	835	9	176012322,176012846,176015317,176050288,176054912,176085760,176102983,176104146,176105624	176012403,176012954,176015460,176050423,176055026,176085817,176103036,176104222,176105683	477	531
chr1:176050288|176105683	-	ENSG00000143207	COP1	6.92686	0.238405	exon	500	6	176050288,176054912,176085760,176102983,176104146,176105624	176050423,176055026,176085817,176103036,176104222,176105683	587	587
chr1:176050288|176118210	-	ENSG00000143207	COP1	4.64306	0.0766163	exon	569	7	176050288,176054912,176085760,176102983,176104146,176105624,176118142	176050423,176055026,176085817,176103036,176104222,176105683,176118210	457	485
chr1:176085760|176105683	-	ENSG00000143207	COP1	4.98608	0.10479	exon	249	4	176085760,176102983,176104146,176105624	176085817,176103036,176104222,176105683	377	548
chr1:176085760|176118210	-	ENSG00000143207	COP1	4.32439	0.0911444	exon	318	5	176085760,176102983,176104146,176105624,176118142	176085817,176103036,176104222,176105683,176118210	350	439
chr1:176104146|176133027	-	ENSG00000143207	COP1	4.81072	0.0996628	exon	403	5	176104146,176105624,176118142,176132005,176132951	176104222,176105683,176118210,176132124,176133027	409	314
chr1:176104146|176153828	-	ENSG00000143207	COP1	5.99183	0.212195	exon	645	8	176104146,176105624,176118142,176132005,176132951,176137801,176145046,176153769	176104222,176105683,176118210,176132124,176133027,176137884,176145143,176153828	465	536
chr1:176105624|176145143	-	ENSG00000143207	COP1	2.99614	0.0681421	exon	508	6	176105624,176118142,176132005,176132951,176137801,176145046	176105683,176118210,176132124,176133027,176137884,176145143	115	274
chr1:176113141|176133027	-	ENSG00000143207	COP1	3.44308	0.0675977	intron	5267	3	176118142,176132005,176132951	176118210,176132124,176133027	295	227
chr1:176113141|176145143	-	ENSG00000143207	COP1	3.42	0.0669736	intron	5449	5	176118142,176132005,176132951,176137801,176145046	176118210,176132124,176133027,176137884,176145143	395	333
chr1:176118142|176145143	-	ENSG00000143207	COP1	3.41344	0.0699206	exon	448	5	176118142,176132005,176132951,176137801,176145046	176118210,176132124,176133027,176137884,176145143	199	215
chr1:176118142|176153828	-	ENSG00000143207	COP1	6.05741	0.261402	exon	508	6	176118142,176132005,176132951,176137801,176145046,176153769	176118210,176132124,176133027,176137884,176145143,176153828	540	561
chr1:176132005|176153828	-	ENSG00000143207	COP1	5.21417	0.182719	exon	439	5	176132005,176132951,176137801,176145046,176153769	176132124,176133027,176137884,176145143,176153828	483	528
chr1:176524543|176526377	+	ENSG00000116183	PAPPA2	5.04076	0.707244	exon	1835	1	176524543	176526377	559	533
chr1:176563660|176564731	+	ENSG00000116183	PAPPA2	3.05101	0.621896	exon	1072	1	176563660	176564731	290	271
chr1:177174325|177178846	+	ENSG00000198797	BRINP2	3.36388	0.218083	intron	4522	1			154	348
chr1:177225055|177226520	+	ENSG00000198797	BRINP2	4.3903	0.0868211	exon	795	2	177225055,177225917	177225245,177226520	511	429
chr1:178252699|178269253	+	ENSG00000075391	RASAL2	3.22912	0.0818643	exon	255	2	178252699,178269127	178252826,178269253	342	229
chr1:178425856|178436556	+	ENSG00000075391	RASAL2	7.25361	0.389768	exon	1467	5	178425856,178426818,178433413,178435055,178436469	178426034,178427679,178433547,178435257,178436556	589	586
chr1:179012850|179023773	+	ENSG00000116199	FAM20B	3.61789	0.0664481	exon	707	3	179012850,179019414,179023664	179013359,179019500,179023773	431	251
chr1:17907048|17914974	+	ENSG00000074964	ARHGEF10L	4.70388	0.246538	exon	330	3	17907048,17913955,17914911	17907127,17914140,17914974	360	475
chr1:179089325|179091002	-	ENSG00000143322	ABL2	4.01128	0.125334	exon	358	2	179089325,179090730	179089409,179091002	463	341
chr1:179100446|179102509	-	ENSG00000143322	ABL2	4.24737	0.265401	exon	234	2	179100446,179102447	179100616,179102509	433	432
chr1:179304641|179312770	+	ENSG00000057252	SOAT1	3.72311	0.176246	exon	914	7	179304641,179306972,179308573,179310163,179311145,179311997,179312725	179304792,179307031,179308680,179310445,179311327,179312078,179312770	298	299
chr1:179347772|179364337	+	ENSG00000162779	AXDND1	3.30448	0.763655	exon	735	7	179347772,179348532,179351835,179352577,179354373,179363038,179364233	179347892,179348617,179351891,179352679,179354494,179363178,179364337	353	376
chr1:179869261|179877808	+	ENSG00000143337	TOR1AIP1	3.7895	0.0697593	exon	714	7	179869261,179869397,179870437,179873101,179873787,179876958,179877740	179869302,179869697,179870523,179873157,179873902,179876999,179877808	204	360
chr1:179955304|179966310	+	ENSG00000135837	CEP350	5.74415	0.114217	exon	1031	5	179955304,179956375,179959642,179961197,179965688	179955389,179956421,179959756,179961356,179966310	579	541
chr1:179955304|179975702	+	ENSG00000135837	CEP350	5.98235	0.162956	exon	1259	7	179955304,179956375,179959642,179961197,179965688,179972309,179975589	179955389,179956421,179959756,179961356,179966310,179972422,179975702	587	562
chr1:179959642|179966310	+	ENSG00000135837	CEP350	5.05511	0.0744575	exon	898	3	179959642,179961197,179965688	179959756,179961356,179966310	547	551
chr1:179959642|179975702	+	ENSG00000135837	CEP350	4.7547	0.0754765	exon	1126	5	179959642,179961197,179965688,179972309,179975589	179959756,179961356,179966310,179972422,179975702	509	518
chr1:179972309|179975702	+	ENSG00000135837	CEP350	5.03421	0.0904307	exon	228	2	179972309,179975589	179972422,179975702	530	501
chr1:180056713|180068120	+	ENSG00000135837	CEP350	4.14308	0.0568735	exon	2956	7	180056713,180059849,180061749,180064282,180064658,180065173,180067998	180056852,180059931,180063751,180064333,180065065,180065319,180068120	485	466
chr1:180366651|180399397	-	ENSG00000135847	n.a.	5.55294	0.101317	exon	279	3	180366651,180382501,180399315	180366740,180382606,180399397	561	508
chr1:180366651|180464660	-	ENSG00000135847	n.a.	6.86947	0.278659	exon	518	6	180366651,180382501,180399315,180407449,180461404,180464596	180366740,180382606,180399397,180407525,180461500,180464660	587	576
chr1:180793889|180794480	+	ENSG00000143324	XPR1	3.34401	0.0640686	exon	371	2	180793889,180794301	180794079,180794480	364	353
chr1:180953813|180962561	-	ENSG00000135823	STX6	8.29955	0.40531	exon	1794	5	180953813,180956861,180957375,180959120,180962499	180953907,180957231,180958513,180959245,180962561	589	588
chr1:180953813|180974599	-	ENSG00000135823	STX6	6.68458	0.253649	exon	2059	7	180953813,180956861,180957375,180959120,180962499,180971742,180974430	180953907,180957231,180958513,180959245,180962561,180971836,180974599	589	582
chr1:180971742|180974599	-	ENSG00000135823	STX6	4.60581	0.0795315	exon	265	2	180971742,180974430	180971836,180974599	489	455
chr1:181546902|181549912	+	ENSG00000198216	CACNA1E	6.26903	0.181345	exon	439	3	181546902,181548208,181549731	181547005,181548360,181549912	584	586
chr1:182772833|182794955	+	ENSG00000135838	NPL	3.01022	0.0833517	exon	1261	11	182772833,182775280,182778320,182778978,182781291,182783918,182785849,182787676,182787948,182791250,182794916	182772906,182775667,182778442,182779105,182781348,182783993,182785941,182787824,182787994,182791334,182794955	138	237
chr1:183920141|183947654	-	ENSG00000198756	COLGALT2	3.66575	0.0720301	exon	1353	7	183920141,183923896,183933035,183938403,183942750,183944231,183947544	183920247,183923972,183933634,183938607,183942884,183944348,183947654	419	361
chr1:184663178|184718726	-	ENSG00000116406	EDEM3	4.64281	0.0942037	exon	3566	20	184663178,184670631,184671945,184675777,184677287,184679528,184680857,184681567,184686022,184686674,184688296,184688577,184689644,184692885,184695389,184701917,184703665,184706159,184706745,184718681	184663606,184670678,184672130,184675942,184677478,184679681,184681011,184681732,184686146,184686757,184688379,184688702,184690520,184692990,184695523,184702124,184703777,184706198,184706870,184718726	386	388
chr1:184701971|184718726	-	ENSG00000116406	EDEM3	3.71715	0.0634688	exon	479	5	184701971,184703665,184706159,184706745,184718681	184702124,184703777,184706198,184706870,184718726	243	410
chr1:185056684|185062408	+	ENSG00000121481	RNF2	3.37156	0.0719336	exon	733	3	185056684,185060711,185062193	185056772,185061138,185062408	161	362
chr1:185143504|185183787	+	ENSG00000116668	SWT1	3.71862	0.06047	exon	1897	10	185143504,185149523,185151078,185153375,185153875,185159681,185171786,185173832,185175757,185183639	185144245,185149582,185151189,185153476,185154063,185159774,185171931,185173995,185175895,185183787	435	392
chr1:185143504|185200840	+	ENSG00000116668	SWT1	2.9765	0.122426	exon	2217	12	185143504,185149523,185151078,185153375,185153875,185159681,185171786,185173832,185175757,185183639,185190981,185200709	185144245,185149582,185151189,185153476,185154063,185159774,185171931,185173995,185175895,185183787,185191168,185200840	291	251
chr1:185149523|185200840	+	ENSG00000116668	SWT1	3.41975	0.127683	exon	1475	11	185149523,185151078,185153375,185153875,185159681,185171786,185173832,185175757,185183639,185190981,185200709	185149582,185151189,185153476,185154063,185159774,185171931,185173995,185175895,185183787,185191168,185200840	292	299
chr1:185153375|185200840	+	ENSG00000116668	SWT1	3.45538	0.15182	exon	1303	9	185153375,185153875,185159681,185171786,185173832,185175757,185183639,185190981,185200709	185153476,185154063,185159774,185171931,185173995,185175895,185183787,185191168,185200840	351	374
chr1:185171786|185191168	+	ENSG00000116668	SWT1	4.20669	0.0930692	exon	786	5	185171786,185173832,185175757,185183639,185190981	185171931,185173995,185175895,185183787,185191168	488	491
chr1:185171786|185200840	+	ENSG00000116668	SWT1	3.43195	0.127077	exon	918	6	185171786,185173832,185175757,185183639,185190981,185200709	185171931,185173995,185175895,185183787,185191168,185200840	381	262
chr1:185183639|185200840	+	ENSG00000116668	SWT1	7.82508	0.613138	exon	469	3	185183639,185190981,185200709	185183787,185191168,185200840	589	587
chr1:186359843|186394429	+	n.a.	n.a.	3.55474	0.0816498	intergenic_region	8246	10	186359843,186360828,186363079,186367445,186368086,186369704,186375215,186380943,186386509,186388141	186359983,186360923,186363147,186367573,186368176,186370587,186375400,186381025,186386786,186390510	375	357
chr1:186359843|186405705	+	n.a.	n.a.	3.57385	0.0759766	intergenic_region	19522	10	186359843,186360828,186363079,186367445,186368086,186369704,186375215,186380943,186386509,186388141	186359983,186360923,186363147,186367573,186368176,186370587,186375400,186381025,186386786,186390510	376	312
chr1:186375215|186388209	+	ENSG00000157181	ODR4	4.28337	0.079161	exon	616	4	186375215,186380943,186386509,186388141	186375400,186381025,186386786,186388209	458	489
chr1:186375215|186394429	+	n.a.	n.a.	3.33975	0.0674314	intergenic_region	6836	4	186375215,186380943,186386509,186388141	186375400,186381025,186386786,186390510	370	373
chr1:186420311|186439527	+	n.a.	n.a.	5.44273	0.356601	intergenic_region	18862	2	186420213,186420762	186420406,186420881	570	568
chr1:186862143|186880521	+	ENSG00000116711	PLA2G4A	3.43441	0.199455	exon	443	4	186862143,186863230,186876097,186880380	186862291,186863343,186876134,186880521	388	388
chr1:186862143|186882688	+	ENSG00000116711	PLA2G4A	3.0459	0.261986	intron	2610	4	186862143,186863230,186876097,186880380	186862291,186863343,186876134,186880521	285	318
chr1:190129798|190250880	-	ENSG00000162670	BRINP3	3.24583	0.0679672	exon	1071	6	190129798,190186082,190195212,190203502,190233995,190250690	190130020,190186204,190195448,190203607,190234185,190250880	341	309
chr1:190195212|190250880	-	ENSG00000162670	BRINP3	5.39398	0.151468	exon	725	4	190195212,190203502,190233995,190250690	190195448,190203607,190234185,190250880	555	532
chr1:190233995|190250880	-	ENSG00000162670	BRINP3	3.72347	0.0648138	exon	382	2	190233995,190250690	190234185,190250880	407	361
chr1:193038164|193046180	+	ENSG00000116747	TROVE2	5.52253	0.115904	exon	1173	5	193038164,193039684,193044950,193045631,193046043	193038764,193039749,193045170,193045777,193046180	547	556
chr1:193044950|193046180	+	ENSG00000116747	TROVE2	5.16425	0.0707465	exon	506	3	193044950,193045631,193046043	193045170,193045777,193046180	554	531
chr1:193099304|193121574	+	ENSG00000134371	CDC73	2.90135	0.0602964	exon	816	9	193099304,193104521,193104667,193105633,193107215,193110980,193116997,193119434,193121510	193099373,193104583,193104719,193105713,193107303,193111196,193117095,193119512,193121574	196	291
chr1:193107215|193111196	+	ENSG00000134371	CDC73	4.73815	0.106528	exon	306	2	193107215,193110980	193107303,193111196	520	458
chr1:193110980|193121574	+	ENSG00000134371	CDC73	5.91049	0.210988	exon	460	4	193110980,193116997,193119434,193121510	193111196,193117095,193119512,193121574	573	573
chr1:193172925|193205486	+	ENSG00000134371	CDC73	3.26832	0.0816586	exon	445	5	193172925,193181195,193181520,193202123,193205386	193172982,193181230,193181607,193202284,193205486	275	361
chr1:193181195|193205486	+	ENSG00000134371	CDC73	3.98876	0.0896058	exon	387	4	193181195,193181520,193202123,193205386	193181230,193181607,193202284,193205486	265	360
chr1:193268338|193320369	+	n.a.	n.a.	3.46456	0.664551	intergenic_region	6010	3	193273875,193318263,193320234	193274068,193318405,193320369	409	403
chr1:19519927|19523759	-	ENSG00000127481	UBR4	4.11505	0.0822077	exon	250	2	19519927,19523635	19520051,19523759	457	418
chr1:195659735|195665571	-	n.a.	n.a.	3.19587	0.549059	intergenic_region	5837	1			349	361
chr1:195767758|195782372	+	n.a.	n.a.	2.8963	0.717656	intergenic_region	14615	1			201	284
chr1:195779916|195782372	+	n.a.	n.a.	4.92624	0.775712	intergenic_region	2457	1			461	532
chr1:196342270|196448368	-	ENSG00000162687	KCNT2	6.21288	0.293415	exon	942	9	196342270,196367693,196392180,196397235,196398707,196434423,196436833,196438124,196448309	196342378,196367801,196392243,196397399,196398887,196434517,196436916,196438198,196448368	575	572
chr1:196367693|196448368	-	ENSG00000162687	KCNT2	4.24245	0.0942651	exon	833	8	196367693,196392180,196397235,196398707,196434423,196436833,196438124,196448309	196367801,196392243,196397399,196398887,196434517,196436916,196438198,196448368	421	392
chr1:196392180|196398887	-	ENSG00000162687	KCNT2	3.51811	0.0567905	exon	410	3	196392180,196397235,196398707	196392243,196397399,196398887	351	411
chr1:196397235|196448368	-	ENSG00000162687	KCNT2	4.13909	0.103928	exon	660	6	196397235,196398707,196434423,196436833,196438124,196448309	196397399,196398887,196434517,196436916,196438198,196448368	428	416
chr1:196398707|196448368	-	ENSG00000162687	KCNT2	3.70458	0.0692193	exon	495	5	196398707,196434423,196436833,196438124,196448309	196398887,196434517,196436916,196438198,196448368	329	317
chr1:196434423|196461471	-	ENSG00000162687	KCNT2	3.32932	0.0784405	exon	543	7	196434423,196436833,196438124,196448309,196451461,196458968,196461392	196434517,196436916,196438198,196448368,196451509,196459067,196461471	364	340
chr1:197136917|197161029	-	ENSG00000177888	ZBTB41	5.32095	0.143523	intron	5411	9	197141290,197144140,197145061,197145694,197147547,197150118,197157422,197159892,197160822	197141378,197144245,197145144,197145800,197147642,197150247,197157569,197159961,197161029	555	558
chr1:197141290|197161029	-	ENSG00000177888	ZBTB41	5.47063	0.0983881	exon	1038	9	197141290,197144140,197145061,197145694,197147547,197150118,197157422,197159892,197160822	197141378,197144245,197145144,197145800,197147642,197150247,197157569,197159961,197161029	564	496
chr1:197297552|197326143	+	ENSG00000134376	CRB1	4.5531	0.117841	exon	1245	5	197297552,197302331,197313411,197316470,197325961	197298133,197302474,197313606,197316609,197326143	534	518
chr1:197522152|197684204	-	ENSG00000213047	DENND1B	3.00755	0.0949051	exon	1259	15	197522152,197552282,197564338,197576203,197581061,197586789,197611841,197614820,197616185,197621365,197627430,197641167,197643250,197654770,197684161	197522242,197552383,197564463,197576304,197581106,197586889,197611951,197614873,197616244,197621445,197627499,197641286,197643299,197654870,197684204	200	267
chr1:197552282|197581106	-	ENSG00000213047	DENND1B	3.79911	0.126882	exon	376	4	197552282,197564338,197576203,197581061	197552383,197564463,197576304,197581106	314	323
chr1:197552282|197614873	-	ENSG00000213047	DENND1B	3.76501	0.0611892	exon	642	7	197552282,197564338,197576203,197581061,197586789,197611841,197614820	197552383,197564463,197576304,197581106,197586889,197611951,197614873	382	437
chr1:197552282|197627499	-	ENSG00000213047	DENND1B	3.62449	0.0986716	exon	853	10	197552282,197564338,197576203,197581061,197586789,197611841,197614820,197616185,197621365,197627430	197552383,197564463,197576304,197581106,197586889,197611951,197614873,197616244,197621445,197627499	381	331
chr1:197552282|197684204	-	ENSG00000213047	DENND1B	4.65584	0.18547	exon	1168	14	197552282,197564338,197576203,197581061,197586789,197611841,197614820,197616185,197621365,197627430,197641167,197643250,197654770,197684161	197552383,197564463,197576304,197581106,197586889,197611951,197614873,197616244,197621445,197627499,197641286,197643299,197654870,197684204	425	532
chr1:197564338|197627499	-	ENSG00000213047	DENND1B	3.75808	0.0811463	exon	751	9	197564338,197576203,197581061,197586789,197611841,197614820,197616185,197621365,197627430	197564463,197576304,197581106,197586889,197611951,197614873,197616244,197621445,197627499	380	426
chr1:197564338|197684204	-	ENSG00000213047	DENND1B	3.85309	0.100286	exon	1066	13	197564338,197576203,197581061,197586789,197611841,197614820,197616185,197621365,197627430,197641167,197643250,197654770,197684161	197564463,197576304,197581106,197586889,197611951,197614873,197616244,197621445,197627499,197641286,197643299,197654870,197684204	364	439
chr1:197576203|197627499	-	ENSG00000213047	DENND1B	4.44935	0.0968879	exon	625	8	197576203,197581061,197586789,197611841,197614820,197616185,197621365,197627430	197576304,197581106,197586889,197611951,197614873,197616244,197621445,197627499	509	460
chr1:197586789|197627499	-	ENSG00000213047	DENND1B	3.81591	0.0883646	exon	477	6	197586789,197611841,197614820,197616185,197621365,197627430	197586889,197611951,197614873,197616244,197621445,197627499	379	289
chr1:197611841|197627499	-	ENSG00000213047	DENND1B	6.35187	0.290909	exon	376	5	197611841,197614820,197616185,197621365,197627430	197611951,197614873,197616244,197621445,197627499	584	582
chr1:197611841|197643299	-	ENSG00000213047	DENND1B	4.09354	0.0818001	exon	546	7	197611841,197614820,197616185,197621365,197627430,197641167,197643250	197611951,197614873,197616244,197621445,197627499,197641286,197643299	292	476
chr1:197611841|197684204	-	ENSG00000213047	DENND1B	5.39989	0.183531	exon	691	9	197611841,197614820,197616185,197621365,197627430,197641167,197643250,197654770,197684161	197611951,197614873,197616244,197621445,197627499,197641286,197643299,197654870,197684204	528	565
chr1:197621365|197684204	-	ENSG00000213047	DENND1B	4.55935	0.0978902	exon	466	6	197621365,197627430,197641167,197643250,197654770,197684161	197621445,197627499,197641286,197643299,197654870,197684204	447	366
chr1:198190129|198233365	+	ENSG00000151414	NEK7	4.12788	0.056985	exon	877	7	198190129,198201683,198214319,198222170,198225458,198231705,198233255	198190240,198201767,198214479,198222310,198225661,198231767,198233365	452	409
chr1:200729967|200784772	+	ENSG00000118200	CAMSAP2	7.01184	0.263345	exon	506	3	200729967,200776504,200784689	200730226,200776665,200784772	589	588
chr1:201816407|201817722	+	ENSG00000198700	IPO9	6.37768	0.257987	exon	351	3	201816407,201816680,201817521	201816468,201816766,201817722	579	563
chr1:201821232|201828122	+	ENSG00000198700	IPO9	6.45346	0.216615	exon	954	9	201821232,201822139,201823723,201823951,201824252,201824911,201826224,201827575,201827983	201821320,201822225,201823842,201824051,201824310,201825062,201826322,201827681,201828122	587	581
chr1:201826224|201828122	+	ENSG00000198700	IPO9	4.19676	0.0681753	exon	346	3	201826224,201827575,201827983	201826322,201827681,201828122	461	440
chr1:201970504|201972589	+	ENSG00000176393	RNPEP	3.25158	0.159413	exon	617	2	201970504,201972365	201970895,201972589	331	147
chr1:20216878|20231480	+	ENSG00000169914	OTUD3	3.60581	0.113451	exon	767	5	20216878,20220861,20224033,20230760,20231384	20217026,20220973,20224308,20230891,20231480	403	410
chr1:20216878|20234369	+	ENSG00000169914	OTUD3	4.62783	0.151912	exon	1476	8	20216878,20220861,20224033,20230760,20231384,20232925,20233221,20234063	20217026,20220973,20224308,20230891,20231480,20233109,20233437,20234369	532	536
chr1:202391748|202418299	+	ENSG00000077157	PPP1R12B	3.24811	0.0977037	exon	3138	16	202391748,202394694,202396168,202397663,202399859,202400608,202403784,202406948,202407575,202408623,202409834,202411575,202412215,202414174,202417412,202418117	202391866,202394853,202396312,202398057,202399938,202400747,202403896,202407370,202407751,202409085,202409916,202411700,202412255,202414356,202417718,202418299	298	487
chr1:202394694|202400747	+	ENSG00000077157	PPP1R12B	5.39502	0.076433	exon	920	5	202394694,202396168,202397663,202399859,202400608	202394853,202396312,202398057,202399938,202400747	466	549
chr1:202397983|202403896	+	ENSG00000077157	PPP1R12B	3.79425	0.0718818	exon	408	4	202397983,202399859,202400608,202403784	202398057,202399938,202400747,202403896	151	379
chr1:202418117|202465950	+	ENSG00000077157	PPP1R12B	4.20939	0.0657398	exon	1178	7	202418117,202431871,202457661,202462242,202464421,202464698,202465909	202418299,202432225,202457751,202462445,202464610,202464810,202465950	100	398
chr1:202724399|202727638	-	ENSG00000117139	KDM5B	3.48562	0.0600728	exon	461	3	202724399,202725486,202727519	202724580,202725644,202727638	400	309
chr1:202724399|202729701	-	ENSG00000117139	KDM5B	3.20402	0.059244	exon	693	5	202724399,202725486,202727519,202728005,202729543	202724580,202725644,202727638,202728077,202729701	346	351
chr1:202724399|202733273	-	ENSG00000117139	KDM5B	4.46082	0.105246	exon	900	7	202724399,202725486,202727519,202728005,202729543,202731827,202733177	202724580,202725644,202727638,202728077,202729701,202731936,202733273	521	385
chr1:202742246|202746222	-	ENSG00000117139	KDM5B	3.86989	0.106636	exon	488	4	202742246,202743741,202745233,202746145	202742416,202743863,202745348,202746222	431	365
chr1:203676137|203677232	+	ENSG00000058668	ATP2B4	6.24674	0.138037	exon	458	2	203676137,203676990	203676351,203677232	575	566
chr1:204082043|204083733	+	ENSG00000143842	SOX13	4.76304	0.496794	exon	419	3	204082043,204083449,204083647	204082262,204083560,204083733	535	412
chr1:204437998|204439014	-	ENSG00000133056	PIK3C2B	5.08957	0.340361	exon	1017	1	204437998	204439014	560	475
chr1:204458944|204459878	-	ENSG00000133056	PIK3C2B	3.56131	0.389015	intron	799	2	204458944,204459196	204459059,204459552	85	382
chr1:204970298|204971876	+	ENSG00000163531	NFASC	6.43015	0.479179	exon	270	2	204970298,204971724	204970414,204971876	580	560
chr1:205238078|205239012	+	ENSG00000133069	TMCC2	3.74546	0.0638375	exon	935	1	205238078	205239012	425	271
chr1:205585606|205593019	-	ENSG00000158711	ELK4	4.51258	0.306497	exon	2071	4	205585606,205588085,205588396,205592804	205585772,205588201,205589966,205593019	506	494
chr1:206566046|206594625	+	ENSG00000163486	n.a.	3.34553	0.0803957	exon	2752	8	206566046,206566902,206574780,206578322,206579736,206589249,206592725,206594601	206566261,206567030,206575004,206578709,206581391,206589333,206592752,206594625	0	251
chr1:207297515|207308125	-	ENSG00000123838	C4BPA	4.05257	0.269861	intron	10611	1			468	454
chr1:207297515|207328403	-	n.a.	n.a.	3.70382	0.446219	intergenic_region	30889	1	207323522	207323626	410	425
chr1:207303516|207328403	-	n.a.	n.a.	5.24413	0.419823	intergenic_region	24888	1	207323522	207323626	533	543
chr1:207303516|207377291	-	n.a.	n.a.	3.00815	0.213732	intergenic_region	73776	1	207323522	207323626	250	309
chr1:207989274|207990759	-	ENSG00000203709	MIR29B2CHG	5.32439	0.335403	exon	330	2	207989274,207990582	207989425,207990759	531	473
chr1:207989274|207992491	-	ENSG00000203709	MIR29B2CHG	3.53707	0.194947	exon	515	3	207989274,207990582,207992307	207989425,207990759,207992491	399	423
chr1:208266131|208270228	-	ENSG00000076356	PLXNA2	4.38273	0.18854	exon	366	3	208266131,208269374,208270075	208266245,208269470,208270228	487	483
chr1:208383625|208391347	-	ENSG00000076356	PLXNA2	3.42309	0.0734008	exon	1451	2	208383625,208390080	208383807,208391347	393	327
chr1:210003453|210004388	+	ENSG00000117597	UTP25	3.52196	0.135085	exon	281	2	210003453,210004148	210003492,210004388	213	381
chr1:210126054|210194599	+	ENSG00000143469	SYT14	4.82428	0.18544	exon	755	5	210126054,210126400,210139238,210186978,210194384	210126101,210126604,210139358,210187142,210194599	312	430
chr1:210186978|210194599	+	ENSG00000143469	SYT14	3.72801	0.098862	exon	381	2	210186978,210194384	210187142,210194599	382	356
chr1:21071237|21107033	-	ENSG00000127483	HP1BP3	5.49404	0.0792844	exon	3930	13	21071237,21072036,21074037,21076216,21083659,21091870,21094077,21097423,21099944,21102148,21103090,21106305,21106838	21071584,21072149,21074148,21076744,21083749,21092024,21094157,21097566,21101498,21102498,21103243,21106404,21107033	545	519
chr1:21076216|21100103	-	ENSG00000127483	HP1BP3	6.82802	0.0780858	exon	1160	6	21076216,21083659,21091870,21094077,21097423,21099944	21076744,21083749,21092024,21094157,21097566,21100103	589	562
chr1:21083659|21100103	-	ENSG00000127483	HP1BP3	6.97334	0.0916532	exon	631	5	21083659,21091870,21094077,21097423,21099944	21083749,21092024,21094157,21097566,21100103	588	588
chr1:210948690|211024424	-	ENSG00000143473	KCNH1	2.9809	0.0735178	intron	47566	3	210948690,210970850,210977309	210948886,210971102,210977508	288	243
chr1:211092982|211093411	-	ENSG00000143473	KCNH1	5.75018	0.14455	exon	430	1	211092982	211093411	564	565
chr1:211092982|211094309	-	ENSG00000143473	KCNH1	4.82135	0.130527	intron	1328	1	211092982	211093411	539	539
chr1:211192125|211192598	-	ENSG00000143473	KCNH1	5.81663	0.0779316	exon	474	1	211192125	211192598	571	571
chr1:211192125|211264032	-	ENSG00000143473	KCNH1	4.76795	0.0681564	exon	722	3	211192125,211256122,211263904	211192598,211256240,211264032	530	509
chr1:211192206|211264032	-	ENSG00000143473	KCNH1	8.72506	0.389784	exon	641	3	211192206,211256122,211263904	211192598,211256240,211264032	589	588
chr1:211256122|211280719	-	ENSG00000143473	KCNH1	7.50925	0.209692	exon	479	4	211256122,211263904,211276838,211280596	211256240,211264032,211276944,211280719	587	587
chr1:211526581|211527809	+	ENSG00000082512	TRAF5	4.83918	0.46187	exon	438	2	211526581,211527752	211526960,211527809	501	501
chr1:211952260|211961069	-	ENSG00000123684	LPGAT1	5.73011	0.092997	exon	497	3	211952260,211956571,211960974	211952386,211956844,211961069	490	537
chr1:211952260|211966532	-	ENSG00000123684	LPGAT1	9.91343	0.647537	exon	910	5	211952260,211956571,211960974,211965455,211966414	211952386,211956844,211961069,211965748,211966532	589	588
chr1:21220010|21268823	-	ENSG00000075151	EIF4G3	7.58336	0.276352	exon	1896	7	21220010,21221861,21226190,21231376,21255863,21267735,21267984	21220129,21221994,21226436,21231464,21256085,21267977,21268823	589	588
chr1:21231376|21268823	-	ENSG00000075151	EIF4G3	6.17945	0.1113	exon	1395	4	21231376,21255863,21267735,21267984	21231464,21256085,21267977,21268823	581	568
chr1:212502477|212506940	+	ENSG00000066027	PPP2R5A	3.97931	0.0664437	exon	299	2	212502477,212506839	212502673,212506940	423	366
chr1:212502477|212519275	+	ENSG00000066027	PPP2R5A	4.61389	0.0874035	exon	596	5	212502477,212506839,212507294,212515530,212519145	212502673,212506940,212507366,212515622,212519275	513	436
chr1:212502477|212522584	+	ENSG00000066027	PPP2R5A	4.1926	0.059015	exon	819	8	212502477,212506839,212507294,212515530,212519145,212520689,212521731,212522531	212502673,212506940,212507366,212515622,212519275,212520748,212521839,212522584	350	444
chr1:21276496|21308901	-	ENSG00000075151	EIF4G3	3.28263	0.0749113	exon	646	6	21276496,21295967,21299495,21306827,21307541,21308881	21276604,21296089,21299592,21306941,21307720,21308901	11	303
chr1:212955714|212970916	-	n.a.	n.a.	3.32761	0.08875	intergenic_region	6532	4	212955274,212957483,212960901,212964872	212955768,212957835,212960979,212965124	305	245
chr1:21295967|21307720	-	ENSG00000075151	EIF4G3	3.61515	0.0879228	exon	516	4	21295967,21299495,21306827,21307541	21296089,21299592,21306941,21307720	427	350
chr1:21295967|21308901	-	ENSG00000075151	EIF4G3	5.70384	0.249141	exon	537	5	21295967,21299495,21306827,21307541,21308881	21296089,21299592,21306941,21307720,21308901	238	530
chr1:21295967|21329301	-	ENSG00000075151	EIF4G3	4.31075	0.118391	exon	936	9	21295967,21299495,21306827,21307541,21308881,21314807,21324094,21327692,21329206	21296089,21299592,21306941,21307720,21308938,21314925,21324126,21327805,21329301	501	464
chr1:212977662|212981190	+	ENSG00000203705	TATDN3	3.38737	0.0624777	exon	374	3	212977662,212977938,212981078	212977866,212977993,212981190	358	302
chr1:213037067|213046160	+	ENSG00000162769	FLVCR1	3.50451	0.109719	exon	526	4	213037067,213037735,213043396,213046020	213037211,213037861,213043508,213046160	417	371
chr1:213037067|213058738	+	ENSG00000162769	FLVCR1	4.15631	0.209729	exon	698	6	213037067,213037735,213043396,213046020,213056713,213058635	213037211,213037861,213043508,213046160,213056780,213058738	471	447
chr1:213037067|213061936	+	ENSG00000162769	FLVCR1	3.48174	0.11755	exon	1084	8	213037067,213037735,213043396,213046020,213056713,213058635,213061233,213061831	213037211,213037861,213043508,213046160,213056780,213058907,213061343,213061936	406	337
chr1:213046020|213062599	+	ENSG00000162769	FLVCR1	5.2592	0.227512	exon	811	6	213046020,213056713,213058635,213061233,213061831,213062488	213046160,213056780,213058907,213061343,213061936,213062599	572	532
chr1:213046020|213068696	+	ENSG00000162769	FLVCR1	4.06852	0.122586	exon	1018	8	213046020,213056713,213058635,213061233,213061831,213062488,213068328,213068558	213046160,213056780,213058907,213061343,213061936,213062599,213068395,213068696	477	487
chr1:21306827|21308901	-	ENSG00000075151	EIF4G3	3.59336	0.0913225	exon	316	3	21306827,21307541,21308881	21306941,21307720,21308901	72	253
chr1:21306827|21329301	-	ENSG00000075151	EIF4G3	3.06157	0.0572694	exon	715	7	21306827,21307541,21308881,21314807,21324094,21327692,21329206	21306941,21307720,21308938,21314925,21324126,21327805,21329301	332	294
chr1:21324094|21329301	-	ENSG00000075151	EIF4G3	5.7859	0.306114	exon	243	3	21324094,21327692,21329206	21324126,21327805,21329301	387	525
chr1:21324094|21437876	-	ENSG00000075151	EIF4G3	3.91325	0.183256	exon	1356	10	21324094,21327692,21329206,21330043,21377359,21391024,21391253,21400132,21415631,21437816	21324126,21327805,21329301,21330427,21377487,21391138,21391484,21400246,21415706,21437876	8	376
chr1:213244348|213290752	+	ENSG00000136643	RPS6KC1	5.57161	0.0652772	exon	484	5	213244348,213246212,213251038,213277796,213290659	213244383,213246328,213251158,213277911,213290752	510	570
chr1:213251038|213290752	+	ENSG00000136643	RPS6KC1	7.94329	0.214809	exon	331	3	213251038,213277796,213290659	213251158,213277911,213290752	589	588
chr1:213251038|213303232	+	ENSG00000136643	RPS6KC1	7.12426	0.102547	exon	694	4	213251038,213277796,213290659,213302870	213251158,213277911,213290752,213303232	588	586
chr1:213251038|213341316	+	ENSG00000136643	RPS6KC1	7.27192	0.123178	exon	810	5	213251038,213277796,213290659,213302870,213341201	213251158,213277911,213290752,213303232,213341316	586	583
chr1:213251038|213378732	+	ENSG00000136643	RPS6KC1	4.68767	0.0569513	intron	29800	6	213251038,213277796,213290659,213302870,213341201,213349743	213251158,213277911,213290752,213303232,213341316,213350047	517	482
chr1:21327692|21329301	-	ENSG00000075151	EIF4G3	3.72052	0.109272	exon	210	2	21327692,21329206	21327805,21329301	421	389
chr1:21329206|21437876	-	ENSG00000075151	EIF4G3	3.583	0.0994322	exon	1209	8	21329206,21330043,21377359,21391024,21391253,21400132,21415631,21437816	21329301,21330427,21377487,21391138,21391484,21400246,21415706,21437876	317	365
chr1:213302870|213349835	+	ENSG00000136643	RPS6KC1	8.85937	0.349879	exon	572	3	213302870,213341201,213349743	213303232,213341316,213349835	589	588
chr1:213302870|213405598	+	ENSG00000136643	RPS6KC1	5.53117	0.0660675	exon	965	5	213302870,213341201,213349743,213403840,213405466	213303232,213341316,213350047,213403887,213405598	547	428
chr1:213403840|213436159	+	ENSG00000136643	RPS6KC1	4.72333	0.0634811	exon	2317	5	213403840,213405466,213414045,213434901,213436064	213403887,213405598,213416001,213434983,213436159	448	473
chr1:21377359|21415706	-	ENSG00000075151	EIF4G3	3.05453	0.062367	exon	667	5	21377359,21391024,21391253,21400132,21415631	21377487,21391138,21391484,21400246,21415706	338	142
chr1:21377359|21437876	-	ENSG00000075151	EIF4G3	5.83065	0.322819	exon	728	6	21377359,21391024,21391253,21400132,21415631,21437816	21377487,21391138,21391484,21400246,21415706,21437876	540	560
chr1:214068006|214139627	-	ENSG00000230461	PROX1-AS1	3.71674	0.635654	exon	1435	8	214068006,214068737,214089278,214094816,214110597,214128366,214138647,214139237	214068086,214068861,214089442,214094923,214110766,214128582,214138824,214139627	439	199
chr1:21415631|21437876	-	ENSG00000075151	EIF4G3	4.99357	0.232456	exon	137	2	21415631,21437816	21415706,21437876	531	540
chr1:214169812|214185058	+	ENSG00000117707	PROX1	3.3195	0.25418	exon	2097	3	214169812,214178508,214184864	214171605,214178615,214185058	368	269
chr1:214564331|214571344	-	ENSG00000152104	PTPN14	3.69101	0.291232	exon	318	4	214564331,214567038,214568242,214571256	214564388,214567120,214568329,214571344	345	356
chr1:215342542|215345526	+	ENSG00000082482	KCNK2	6.19851	0.444436	exon	348	2	215342542,215345340	215342702,215345526	573	521
chr1:215342542|215368435	+	ENSG00000082482	KCNK2	6.08034	0.428107	exon	488	3	215342542,215345340,215368296	215342702,215345526,215368435	582	561
chr1:21548240|21554534	-	ENSG00000117298	ECE1	2.9589	0.129347	exon	705	4	21548240,21551743,21553652,21554424	21548574,21551933,21553719,21554534	296	296
chr1:215749244|215752480	+	ENSG00000136636	KCTD3	4.82616	0.0903513	exon	352	4	215749244,215751013,215751344,215752343	215749317,215751071,215751424,215752480	524	524
chr1:215759838|215768813	+	ENSG00000136636	KCTD3	4.87759	0.0928043	exon	307	2	215759838,215768698	215760028,215768813	541	504
chr1:21599192|21616649	-	ENSG00000117298	ECE1	5.68711	0.438512	exon	898	4	21599192,21605684,21606324,21616563	21599404,21606042,21606562,21616649	573	445
chr1:216824315|216850833	-	ENSG00000196482	ESRRG	4.23832	0.123759	exon	533	2	216824315,216850418	216824431,216850833	503	359
chr1:216850418|216850833	-	ENSG00000196482	ESRRG	3.36702	0.0876889	exon	416	1	216850418	216850833	389	192
chr1:217622591|217671737	-	ENSG00000092978	GPATCH2	3.43897	0.21996	exon	804	5	217622591,217664848,217665843,217668357,217671522	217622679,217665092,217666035,217668417,217671737	247	350
chr1:217665022|217671737	-	ENSG00000092978	GPATCH2	3.21667	0.158112	exon	541	4	217665022,217665843,217668357,217671522	217665092,217666035,217668417,217671737	241	318
chr1:219352489|219385094	+	ENSG00000143353	LYPLAL1	5.82553	0.0870064	exon	1342	6	219352489,219352723,219366424,219371885,219383684,219384834	219352588,219352768,219366827,219372109,219383989,219385094	574	578
chr1:219366424|219392054	+	n.a.	n.a.	5.65963	0.1176	intergenic_region	8156	4	219366424,219371885,219383684,219384834	219366827,219372109,219383989,219386207	574	514
chr1:219366424|219414650	+	n.a.	n.a.	7.95956	0.446481	intergenic_region	30752	4	219366424,219371885,219383684,219384834	219366827,219372109,219383989,219386207	589	588
chr1:219366424|219445080	+	n.a.	n.a.	4.37278	0.0963644	intergenic_region	61182	4	219366424,219371885,219383684,219384834	219366827,219372109,219383989,219386207	500	348
chr1:219366424|219468493	+	n.a.	n.a.	3.25761	0.0576686	intergenic_region	84595	4	219366424,219371885,219383684,219384834	219366827,219372109,219383989,219386207	369	262
chr1:219366424|219564456	+	n.a.	n.a.	5.15664	0.146413	intergenic_region	180558	4	219366424,219371885,219383684,219384834	219366827,219372109,219383989,219386207	562	470
chr1:219366472|219414650	+	n.a.	n.a.	5.44565	0.102333	intergenic_region	30704	4	219366424,219371885,219383684,219384834	219366827,219372109,219383989,219386207	563	565
chr1:219467403|219468493	+	n.a.	n.a.	4.12257	0.229153	intergenic_region	1091	1			473	489
chr1:22007301|22021714	-	ENSG00000090686	USP48	5.20829	0.128044	exon	2075	4	22007301,22012385,22016467,22021559	22007745,22013732,22016592,22021714	210	516
chr1:220355599|220356273	-	ENSG00000118873	RAB3GAP2	5.32532	0.0865249	exon	312	2	220355599,220356060	220355696,220356273	553	554
chr1:22041882|22048257	-	ENSG00000090686	USP48	6.0691	0.1856	exon	315	3	22041882,22047529,22048143	22041950,22047659,22048257	553	565
chr1:22041882|22050588	-	ENSG00000090686	USP48	6.30723	0.224316	exon	513	4	22041882,22047529,22048143,22050391	22041950,22047659,22048257,22050588	575	582
chr1:220752696|220771721	+	ENSG00000116141	MARK1	3.70581	0.0729173	exon	307	3	220752696,220754407,220771673	220752899,220754460,220771721	321	431
chr1:220752696|220792097	+	ENSG00000116141	MARK1	5.21785	0.175048	exon	858	8	220752696,220754407,220771673,220773140,220777409,220789281,220791652,220791978	220752899,220754460,220771721,220773205,220777479,220789337,220791888,220792097	553	463
chr1:220771645|220792097	+	ENSG00000116141	MARK1	3.28314	0.113993	intron	628	6	220771673,220773140,220777409,220789281,220791652,220791978	220771721,220773205,220777479,220789337,220791888,220792097	337	369
chr1:220771673|220792097	+	ENSG00000116141	MARK1	6.72865	0.346842	exon	600	6	220771673,220773140,220777409,220789281,220791652,220791978	220771721,220773205,220777479,220789337,220791888,220792097	576	585
chr1:220935000|220943898	+	ENSG00000117791	MARC2	4.17571	0.211503	intron	7810	2	220935000,220936252	220935162,220936392	496	458
chr1:222767578|222776618	+	n.a.	n.a.	3.36979	0.784258	intergenic_region	9041	1			129	307
chr1:222897434|222903519	+	ENSG00000162819	BROX	4.69256	0.0593351	exon	588	6	222897434,222898792,222900510,222902085,222902962,222903369	222897506,222898897,222900599,222902170,222903043,222903519	515	511
chr1:223991876|223994649	-	ENSG00000143514	TP53BP2	3.52327	0.132566	exon	277	2	223991876,223994548	223992050,223994649	390	396
chr1:22404922|22413359	+	ENSG00000070831	CDC42	4.90811	0.164674	exon	712	5	22404922,22405199,22408215,22412932,22413162	22405076,22405374,22408287,22413041,22413359	19	418
chr1:224142179|224149975	-	n.a.	n.a.	3.71807	0.589517	intergenic_region	7797	1			176	500
chr1:224377279|224378021	+	ENSG00000143753	DEGS1	5.01846	0.0646946	exon	743	1	224377279	224378021	557	541
chr1:224553581|224559125	+	ENSG00000143771	CNIH4	3.74632	0.084677	exon	254	2	224553581,224558985	224553693,224559125	427	264
chr1:224868660|224922408	+	ENSG00000143786	CNIH3	4.48971	0.148248	exon	449	5	224868660,224872498,224910169,224918164,224922265	224868728,224872545,224910243,224918276,224922408	486	462
chr1:224868660|224927449	+	ENSG00000143786	CNIH3	3.07278	0.0692314	exon	868	6	224868660,224872498,224910169,224918164,224922265,224927031	224868728,224872545,224910243,224918276,224922408,224927449	305	269
chr1:224918164|224922408	+	ENSG00000143786	CNIH3	3.83308	0.121748	exon	257	2	224918164,224922265	224918276,224922408	439	295
chr1:224918164|224927449	+	ENSG00000143786	CNIH3	3.41474	0.0861723	exon	676	3	224918164,224922265,224927031	224918276,224922408,224927449	379	334
chr1:225140372|225161855	+	ENSG00000185842	DNAH14	4.83718	0.334881	exon	2162	11	225140372,225140691,225142171,225142661,225147855,225152181,225155133,225155382,225156461,225157336,225161793	225140481,225140779,225142278,225142800,225148004,225152311,225155327,225155626,225157195,225157531,225161855	526	538
chr1:225140372|225195246	+	ENSG00000185842	DNAH14	5.40369	0.436765	exon	2439	13	225140372,225140691,225142171,225142661,225147855,225152181,225155133,225155382,225156461,225157336,225161793,225190485,225195115	225140481,225140779,225142278,225142800,225148004,225152311,225155327,225155626,225157195,225157531,225161855,225190629,225195246	561	527
chr1:225140372|225211567	+	ENSG00000185842	DNAH14	3.77105	0.308746	exon	2690	14	225140372,225140691,225142171,225142661,225147855,225152181,225155133,225155382,225156461,225157336,225161793,225190485,225195115,225211317	225140481,225140779,225142278,225142800,225148004,225152311,225155327,225155626,225157195,225157531,225161855,225190629,225195246,225211567	399	397
chr1:225270251|225332330	+	ENSG00000185842	DNAH14	4.05869	0.308578	exon	1845	10	225270251,225273246,225284820,225288415,225305386,225305583,225306922,225311229,225328433,225332099	225270441,225273491,225284941,225288586,225305490,225305905,225306996,225311316,225328723,225332330	462	465
chr1:225372993|225394922	+	ENSG00000185842	DNAH14	5.69828	0.47163	exon	904	5	225372993,225380398,225391885,225393673,225394670	225373127,225380613,225391975,225393881,225394922	575	528
chr1:225451899|225477784	+	ENSG00000185842	DNAH14	3.69282	0.476522	exon	1312	9	225451899,225452884,225454343,225458437,225459608,225460657,225463616,225465112,225477587	225451963,225453071,225454471,225458568,225459775,225460827,225463783,225465204,225477784	345	413
chr1:225742608|225755116	-	ENSG00000154380	ENAH	3.69236	0.0605325	exon	344	2	225742608,225754951	225742785,225755116	415	389
chr1:226175597|226176089	-	ENSG00000143751	SDE2	3.50913	0.0800952	exon	493	1	226175597	226176089	406	341
chr1:226453234|226475498	-	ENSG00000183814	LIN9	3.42796	0.24804	exon	774	6	226453234,226453914,226455658,226465476,226474034,226475365	226453335,226454033,226455791,226465633,226474159,226475498	381	185
chr1:227073239|227076750	+	ENSG00000143801	PSEN2	2.88197	0.0779827	exon	431	3	227073239,227075792,227076530	227073380,227075859,227076750	290	176
chr1:227149078|227153438	+	ENSG00000163050	COQ8A	3.13265	0.0922923	exon	664	3	227149078,227152701,227153372	227149263,227153111,227153438	249	287
chr1:227192695|227204751	-	ENSG00000143776	CDC42BPA	4.54245	0.0791565	exon	546	4	227192695,227198579,227203781,227204628	227192812,227198764,227203898,227204751	514	531
chr1:227216358|227223308	-	ENSG00000143776	CDC42BPA	4.5001	0.0553809	exon	1233	6	227216358,227218109,227218999,227221035,227222356,227223172	227216951,227218171,227219215,227221116,227222495,227223308	498	522
chr1:227348244|227441856	-	ENSG00000143776	CDC42BPA	5.8176	0.0754155	exon	808	6	227348244,227381352,227387258,227400837,227406964,227441765	227348337,227381635,227387353,227400920,227407121,227441856	570	566
chr1:227381487|227441856	-	ENSG00000143776	CDC42BPA	7.07556	0.147947	exon	579	5	227381487,227387258,227400837,227406964,227441765	227381635,227387353,227400920,227407121,227441856	588	588
chr1:228145739|228146137	+	n.a.	n.a.	4.3887	0.927177	intergenic_region	399	1			428	501
chr1:22816373|22818026	+	ENSG00000184677	ZBTB40	4.73266	0.209581	exon	900	2	22816373,22817893	22817138,22818026	533	499
chr1:228487583|228487846	+	ENSG00000154358	OBSCN	3.03144	0.273719	exon	264	1	228487583	228487846	304	23
chr1:228487583|228491639	+	ENSG00000154358	OBSCN	2.87431	0.215405	exon	2531	2	228487583,228491310	228489783,228491639	166	6
chr1:228487583|228492267	+	ENSG00000154358	OBSCN	3.68202	0.374141	exon	2795	3	228487583,228491310,228492004	228489783,228491639,228492267	370	8
chr1:229422233|229439747	+	ENSG00000168118	RAB4A	5.23606	0.0756418	exon	1106	8	229422233,229424476,229424713,229431595,229433229,229434724,229438609,229439553	229422313,229424629,229424946,229431657,229433383,229434819,229438736,229439747	548	560
chr1:229580661|229601266	-	ENSG00000069248	NUP133	4.48909	0.0584374	exon	1954	9	229580661,229584519,229586272,229588272,229593908,229596358,229599290,229600371,229601167	229580749,229584937,229586817,229588390,229594043,229596516,229599423,229600622,229601266	492	289
chr1:229586272|229601266	-	ENSG00000069248	NUP133	5.37278	0.0887475	exon	1446	7	229586272,229588272,229593908,229596358,229599290,229600371,229601167	229586817,229588390,229594043,229596516,229599423,229600622,229601266	559	491
chr1:229593908|229601266	-	ENSG00000069248	NUP133	5.68971	0.0979644	exon	781	5	229593908,229596358,229599290,229600371,229601167	229594043,229596516,229599423,229600622,229601266	564	544
chr1:229596358|229601266	-	ENSG00000069248	NUP133	5.55268	0.0955835	exon	645	4	229596358,229599290,229600371,229601167	229596516,229599423,229600622,229601266	574	397
chr1:229599290|229601266	-	ENSG00000069248	NUP133	6.28955	0.131195	exon	486	3	229599290,229600371,229601167	229599423,229600622,229601266	582	581
chr1:229665946|229678118	-	ENSG00000135776	ABCB10	3.03962	0.216662	exon	895	5	229665946,229667383,229675203,229676353,229677984	229666155,229667649,229675338,229676499,229678118	288	287
chr1:229675203|229678118	-	ENSG00000135776	ABCB10	3.60494	0.264628	exon	418	3	229675203,229676353,229677984	229675338,229676499,229678118	368	422
chr1:230798887|230807386	+	ENSG00000135775	COG2	6.79648	0.272368	exon	2775	5	230798887,230800230,230804422,230804673,230805102	230798967,230800333,230804530,230804868,230807386	587	587
chr1:230798887|230810870	+	ENSG00000135775	COG2	7.52283	0.463906	exon	2902	6	230798887,230800230,230804422,230804673,230805102,230810744	230798967,230800333,230804530,230804868,230807386,230810870	589	587
chr1:230798887|230814798	+	ENSG00000135775	COG2	3.45238	0.0698533	exon	3190	8	230798887,230800230,230804422,230804673,230805102,230810744,230814376,230814659	230798967,230800333,230804530,230804868,230807386,230810870,230814523,230814798	391	312
chr1:231064683|231097049	-	ENSG00000143643	TTC13	3.28989	0.117679	exon	1806	13	231064683,231067044,231067482,231069525,231071904,231075132,231076186,231079552,231081135,231090079,231092167,231093970,231096955	231064839,231067218,231067623,231069607,231072383,231075242,231076302,231079644,231081200,231090149,231092306,231094045,231097049	373	299
chr1:23107914|23111569	+	ENSG00000133216	EPHB2	4.68981	0.414033	exon	750	2	23107914,23110885	23107978,23111569	472	476
chr1:231079552|231097049	-	ENSG00000143643	TTC13	5.74901	0.39993	exon	541	6	231079552,231081135,231090079,231092167,231093970,231096955	231079644,231081200,231090149,231092306,231094045,231097049	572	536
chr1:231090079|231097049	-	ENSG00000143643	TTC13	5.40241	0.241689	exon	382	4	231090079,231092167,231093970,231096955	231090149,231092306,231094045,231097049	542	509
chr1:231506308|231509845	-	ENSG00000135766	EGLN1	5.12055	0.131632	exon	257	2	231506308,231509726	231506444,231509845	144	414
chr1:231930988|231954263	+	ENSG00000162946	DISC1	7.2034	0.660488	exon	347	3	231930988,231935854,231954075	231931042,231935956,231954263	584	569
chr1:232596633|232607274	-	ENSG00000116991	SIPA1L2	5.00194	0.139176	exon	1235	4	232596633,232597939,232600586,232607117	232596907,232598163,232601162,232607274	509	478
chr1:232649603|232651354	-	ENSG00000116991	SIPA1L2	4.04168	0.0820095	exon	1752	1	232649603	232651354	452	354
chr1:232649603|232669329	-	ENSG00000116991	SIPA1L2	4.27563	0.159848	intron	19727	1	232649603	232651354	451	406
chr1:232649603|232709968	-	n.a.	n.a.	3.36103	0.0762196	intergenic_region	14506	2	232649603,232697215	232651354,232697304	226	373
chr1:233160892|233193036	-	ENSG00000135749	PCNX2	3.42254	0.0906493	exon	968	3	233160892,233190014,233192978	233161378,233190435,233193036	367	388
chr1:233190014|233193036	-	ENSG00000135749	PCNX2	3.45942	0.0835882	exon	481	2	233190014,233192978	233190435,233193036	360	360
chr1:233190014|233231609	-	ENSG00000135749	PCNX2	3.51369	0.0686572	exon	1480	5	233190014,233192978,233201207,233225597,233231152	233190435,233193036,233201407,233225936,233231609	369	347
chr1:233225807|233231609	-	ENSG00000135749	PCNX2	5.7344	0.183459	exon	588	2	233225807,233231152	233225936,233231609	530	527
chr1:233225807|233275601	-	ENSG00000135749	PCNX2	4.66882	0.0602833	exon	1562	6	233225807,233231152,233248591,233261650,233270530,233275460	233225936,233231609,233248712,233261952,233270936,233275601	488	432
chr1:233225807|233344435	-	ENSG00000135749	PCNX2	4.25695	0.0600644	exon	3502	16	233225807,233231152,233248591,233261650,233270530,233275460,233295993,233297017,233313548,233314812,233316494,233316779,233334685,233335900,233337238,233344264	233225936,233231609,233248712,233261952,233270936,233275601,233296179,233297109,233313644,233314921,233316742,233316848,233334776,233336010,233337996,233344435	443	492
chr1:233225807|233372726	-	ENSG00000135749	PCNX2	4.33424	0.0664479	exon	4070	19	233225807,233231152,233248591,233261650,233270530,233275460,233295993,233297017,233313548,233314812,233316494,233316779,233334685,233335900,233337238,233344264,233353645,233362972,233372591	233225936,233231609,233248712,233261952,233270936,233275601,233296179,233297109,233313644,233314921,233316742,233316848,233334776,233336010,233337996,233344435,233353930,233363117,233372726	478	498
chr1:233270759|233297109	-	ENSG00000135749	PCNX2	5.80104	0.101225	exon	600	4	233270759,233275460,233295993,233297017	233270936,233275601,233296179,233297109	0	449
chr1:233270759|233314921	-	ENSG00000135749	PCNX2	5.56548	0.0744017	exon	807	6	233270759,233275460,233295993,233297017,233313548,233314812	233270936,233275601,233296179,233297109,233313644,233314921	0	0
chr1:233270759|233344435	-	ENSG00000135749	PCNX2	7.26787	0.267231	exon	2260	12	233270759,233275460,233295993,233297017,233313548,233314812,233316494,233316779,233334685,233335900,233337238,233344264	233270936,233275601,233296179,233297109,233313644,233314921,233316742,233316848,233334776,233336010,233337996,233344435	0	0
chr1:233270759|233372726	-	ENSG00000135749	PCNX2	6.84659	0.224206	exon	2828	15	233270759,233275460,233295993,233297017,233313548,233314812,233316494,233316779,233334685,233335900,233337238,233344264,233353645,233362972,233372591	233270936,233275601,233296179,233297109,233313644,233314921,233316742,233316848,233334776,233336010,233337996,233344435,233353930,233363117,233372726	0	572
chr1:233296029|233344435	-	ENSG00000135749	PCNX2	6.33553	0.141568	exon	1904	10	233296029,233297017,233313548,233314812,233316494,233316779,233334685,233335900,233337238,233344264	233296179,233297109,233313644,233314921,233316742,233316848,233334776,233336010,233337996,233344435	584	576
chr1:233296029|233372726	-	ENSG00000135749	PCNX2	6.26753	0.132744	exon	2472	13	233296029,233297017,233313548,233314812,233316494,233316779,233334685,233335900,233337238,233344264,233353645,233362972,233372591	233296179,233297109,233313644,233314921,233316742,233316848,233334776,233336010,233337996,233344435,233353930,233363117,233372726	589	583
chr1:233313548|233344435	-	ENSG00000135749	PCNX2	6.08267	0.131151	exon	1660	8	233313548,233314812,233316494,233316779,233334685,233335900,233337238,233344264	233313644,233314921,233316742,233316848,233334776,233336010,233337996,233344435	570	564
chr1:233313548|233372726	-	ENSG00000135749	PCNX2	5.03259	0.0671336	exon	2228	11	233313548,233314812,233316494,233316779,233334685,233335900,233337238,233344264,233353645,233362972,233372591	233313644,233314921,233316742,233316848,233334776,233336010,233337996,233344435,233353930,233363117,233372726	550	451
chr1:233334685|233372726	-	ENSG00000135749	PCNX2	7.51342	0.240453	exon	1702	7	233334685,233335900,233337238,233344264,233353645,233362972,233372591	233334776,233336010,233337996,233344435,233353930,233363117,233372726	589	588
chr1:233334685|233388534	-	ENSG00000135749	PCNX2	6.21609	0.11921	exon	2231	9	233334685,233335900,233337238,233344264,233353645,233362972,233372591,233386485,233388100	233334776,233336010,233337996,233344435,233353930,233363117,233372726,233386578,233388534	587	578
chr1:233344264|233372726	-	ENSG00000135749	PCNX2	5.55328	0.0716529	exon	740	4	233344264,233353645,233362972,233372591	233344435,233353930,233363117,233372726	564	566
chr1:233353645|233363117	-	ENSG00000135749	PCNX2	6.50196	0.123584	exon	432	2	233353645,233362972	233353930,233363117	497	576
chr1:233353645|233372726	-	ENSG00000135749	PCNX2	6.11564	0.139161	exon	568	3	233353645,233362972,233372591	233353930,233363117,233372726	466	573
chr1:233482188|233490757	+	ENSG00000143674	MAP3K21	5.18468	0.305435	exon	506	3	233482188,233489553,233490582	233482368,233489701,233490757	522	530
chr1:233482188|233498039	+	ENSG00000143674	MAP3K21	5.14722	0.398545	exon	747	4	233482188,233489553,233490582,233497799	233482368,233489701,233490757,233498039	554	517
chr1:233482188|233512273	+	ENSG00000143674	MAP3K21	3.93782	0.287234	exon	3226	7	233482188,233489553,233490582,233497799,233507784,233511529,233512176	233482368,233489701,233490757,233498039,233509880,233511812,233512273	455	451
chr1:23356962|23370979	+	ENSG00000004487	KDM1A	3.73859	0.0645571	exon	294	3	23356962,23370798,23370920	23357127,23370865,23370979	294	233
chr1:23356962|23377013	+	ENSG00000004487	KDM1A	8.31191	0.386223	exon	428	4	23356962,23370798,23370920,23376880	23357127,23370865,23370979,23377013	587	587
chr1:23356962|23385660	+	ENSG00000004487	KDM1A	6.84833	0.197832	exon	1141	9	23356962,23370798,23370920,23376880,23380254,23381562,23382425,23383977,23385566	23357127,23370865,23370979,23377013,23380332,23381911,23382531,23384058,23385660	587	586
chr1:23376880|23385660	+	ENSG00000004487	KDM1A	7.80725	0.255514	exon	847	6	23376880,23380254,23381562,23382425,23383977,23385566	23377013,23380332,23381911,23382531,23384058,23385660	589	586
chr1:233935680|233942868	+	n.a.	n.a.	4.31642	0.671715	intergenic_region	7189	1			497	474
chr1:234553830|234563512	-	ENSG00000059588	TARBP1	3.96373	0.0657342	exon	647	5	234553830,234556448,234561419,234563063,234563322	234553979,234556560,234561539,234563134,234563512	381	435
chr1:234553830|234608557	-	ENSG00000059588	TARBP1	3.60805	0.0887867	exon	2776	21	234553830,234556448,234561419,234563063,234563322,234564882,234565162,234565833,234569156,234573021,234582549,234584226,234586174,234593413,234594976,234596007,234599583,234601402,234603248,234606934,234608460	234553979,234556560,234561539,234563134,234563512,234565070,234565423,234566047,234569317,234573118,234582721,234584325,234586312,234593502,234595072,234596142,234599680,234601454,234603396,234607003,234608557	363	359
chr1:234582549|234586312	-	ENSG00000059588	TARBP1	4.7459	0.0621501	exon	412	3	234582549,234584226,234586174	234582721,234584325,234586312	507	507
chr1:234582549|234608557	-	ENSG00000059588	TARBP1	4.45371	0.0710059	exon	1203	11	234582549,234584226,234586174,234593413,234594976,234596007,234599583,234601402,234603248,234606934,234608460	234582721,234584325,234586312,234593502,234595072,234596142,234599680,234601454,234603396,234607003,234608557	467	499
chr1:234586174|234608557	-	ENSG00000059588	TARBP1	5.42545	0.142315	exon	930	9	234586174,234593413,234594976,234596007,234599583,234601402,234603248,234606934,234608460	234586312,234593502,234595072,234596142,234599680,234601454,234603396,234607003,234608557	559	556
chr1:234593413|234608557	-	ENSG00000059588	TARBP1	4.86912	0.0856201	exon	791	8	234593413,234594976,234596007,234599583,234601402,234603248,234606934,234608460	234593502,234595072,234596142,234599680,234601454,234603396,234607003,234608557	529	538
chr1:235316021|235318427	-	ENSG00000188739,ENSG00000054267	RBM34,ARID4B	5.11679	0.080117	exon	292	2	235316021,235318196	235316080,235318427	518	498
chr1:235357328|235377341	-	ENSG00000054267	ARID4B	4.30506	0.0659204	exon	542	3	235357328,235359346,235377084	235357526,235359430,235377341	389	494
chr1:235377084|235403766	-	ENSG00000054267	ARID4B	3.85138	0.0709872	exon	2315	10	235377084,235383108,235383617,235384880,235386481,235388018,235391626,235394428,235397728,235403628	235377341,235383283,235383860,235384977,235386575,235388090,235392700,235394504,235397807,235403766	446	362
chr1:235403628|235424067	-	ENSG00000054267	ARID4B	4.73544	0.0879108	exon	579	6	235403628,235409735,235416045,235418975,235420475,235423957	235403766,235409826,235416124,235419065,235420540,235424067	523	456
chr1:235498557|235506198	+	ENSG00000152904	GGPS1	5.3397	0.099113	exon	1319	4	235498557,235500121,235505023,235505326	235498649,235500402,235505093,235506198	537	555
chr1:235498557|235543464	+	n.a.	n.a.	3.50896	0.0647517	intergenic_region	4680	7	235498557,235500121,235505023,235505326,235524468,235530675,235543334	235498649,235500402,235505093,235507847,235525855,235530867,235543464	412	376
chr1:235498557|235564902	+	n.a.	n.a.	3.48379	0.0886702	intergenic_region	4765	8	235498557,235500121,235505023,235505326,235524468,235530675,235543334,235564818	235498649,235500402,235505093,235507847,235525855,235530867,235543464,235564902	375	324
chr1:235505023|235506198	+	ENSG00000152904	GGPS1	6.67323	0.201406	exon	944	2	235505023,235505326	235505093,235506198	581	582
chr1:235505023|235526443	+	n.a.	n.a.	3.29117	0.0755345	intergenic_region	4569	3	235505023,235505326,235524468	235505093,235507847,235525855	211	312
chr1:235582732|235597595	+	ENSG00000116957	n.a.	3.48094	0.199474	exon	708	5	235582732,235590455,235594020,235596261,235597519	235582876,235590554,235594119,235596546,235597595	368	268
chr1:235582788|235594119	+	ENSG00000116957	n.a.	3.35111	0.0948968	exon	289	3	235582788,235590455,235594020	235582876,235590554,235594119	354	294
chr1:235582788|235597595	+	ENSG00000116957	n.a.	5.80869	0.295052	exon	652	5	235582788,235590455,235594020,235596261,235597519	235582876,235590554,235594119,235596546,235597595	567	531
chr1:235597519|235600789	+	ENSG00000116957	n.a.	3.08861	0.0657961	exon	458	5	235597519,235599060,235599701,235599859,235600637	235597595,235599157,235599765,235599923,235600789	307	270
chr1:235600637|235605197	+	ENSG00000116957	n.a.	3.19775	0.0676801	exon	486	3	235600637,235602084,235605019	235600789,235602237,235605197	297	290
chr1:235600637|235606226	+	ENSG00000116957	n.a.	4.49529	0.144767	exon	546	4	235600637,235602084,235605019,235606167	235600789,235602237,235605197,235606226	459	506
chr1:235937142|235940608	-	ENSG00000143669	LYST	3.54153	0.0573745	exon	570	3	235937142,235938213,235940363	235937291,235938386,235940608	0	0
chr1:235937142|235945387	-	ENSG00000143669	LYST	3.63528	0.0843307	exon	922	5	235937142,235938213,235940363,235944165,235945227	235937291,235938386,235940608,235944355,235945387	0	0
chr1:235944165|235964397	-	ENSG00000143669	LYST	3.79567	0.0625997	exon	1761	8	235944165,235945227,235950370,235952001,235954873,235956803,235963620,235964171	235944355,235945387,235950673,235952148,235955425,235956912,235963686,235964397	451	425
chr1:235956803|235964397	-	ENSG00000143669	LYST	4.43811	0.0822233	exon	404	3	235956803,235963620,235964171	235956912,235963686,235964397	504	508
chr1:235993526|235996967	-	ENSG00000143669	LYST	4.93475	0.167833	exon	289	2	235993526,235996878	235993724,235996967	535	459
chr1:236187370|236201553	-	ENSG00000116962	NID1	2.97089	0.424199	exon	993	5	236187370,236189196,236192850,236195701,236201404	236187513,236189441,236193050,236195952,236201553	270	289
chr1:236332006|236343328	+	ENSG00000077585	GPR137B	4.12658	0.104064	exon	423	3	236332006,236341714,236343179	236332055,236341936,236343328	395	427
chr1:236332006|236347206	+	ENSG00000077585	GPR137B	5.02999	0.177133	exon	712	4	236332006,236341714,236343179,236347078	236332055,236341936,236343488,236347206	445	545
chr1:236332006|236368550	+	ENSG00000077585	GPR137B	3.01958	0.0565238	exon	837	5	236332006,236341714,236343179,236347078,236368426	236332055,236341936,236343488,236347206,236368550	225	273
chr1:236969444|236979843	+	ENSG00000116984	MTR	4.98595	0.128652	exon	572	7	236969444,236972004,236973803,236974945,236976038,236978904,236979749	236969533,236972073,236973895,236975001,236976144,236978963,236979843	542	524
chr1:236987419|236990196	+	ENSG00000116984	MTR	4.11876	0.091127	exon	231	3	236987419,236988638,236990129	236987519,236988699,236990196	464	464
chr1:236987419|237026854	+	ENSG00000116984	MTR	4.40775	0.111904	exon	1641	14	236987419,236988638,236990129,236992489,236995266,236998847,237001714,237013644,237015821,237016248,237023133,237024425,237025536,237026754	236987519,236988699,236990196,236992568,236995378,236998987,237001899,237013823,237015937,237016388,237023222,237024577,237025643,237026854	511	499
chr1:237023133|237026854	+	ENSG00000116984	MTR	4.20838	0.100221	exon	452	4	237023133,237024425,237025536,237026754	237023222,237024577,237025643,237026854	456	375
chr1:237070345|237107405	+	n.a.	n.a.	3.76489	0.468703	intergenic_region	37061	1			428	416
chr1:237532834|237620035	+	ENSG00000198626	RYR2	5.39887	0.0579845	exon	1303	11	237532834,237538017,237540623,237550581,237551387,237580349,237586392,237604619,237608701,237617691,237619900	237532908,237538095,237540735,237550680,237551483,237580423,237586548,237604783,237608822,237617874,237620035	572	567
chr1:237532834|237632487	+	ENSG00000198626	RYR2	6.24423	0.118522	exon	1399	12	237532834,237538017,237540623,237550581,237551387,237580349,237586392,237604619,237608701,237617691,237619900,237632392	237532908,237538095,237540735,237550680,237551483,237580423,237586548,237604783,237608822,237617874,237620035,237632487	585	584
chr1:237550581|237632487	+	ENSG00000198626	RYR2	6.16547	0.0959691	exon	1132	9	237550581,237551387,237580349,237586392,237604619,237608701,237617691,237619900,237632392	237550680,237551483,237580423,237586548,237604783,237608822,237617874,237620035,237632487	581	584
chr1:237729867|237732619	+	ENSG00000198626	RYR2	5.87747	0.106797	exon	384	2	237729867,237732445	237730075,237732619	576	550
chr1:237756776|237778143	+	ENSG00000198626	RYR2	4.93191	0.0605738	exon	1440	5	237756776,237758798,237765325,237774062,237777339	237756936,237758957,237765411,237774288,237778143	546	555
chr1:237954816|237955404	+	ENSG00000198626	RYR2	3.17955	0.242572	intron	589	1	237955146	237955219	348	345
chr1:239575660|239656107	+	ENSG00000133019	CHRM3	3.42345	0.0661796	intron	80448	1	239656009	239656107	385	375
chr1:239647475|239656107	+	ENSG00000133019	CHRM3	5.59136	0.193575	intron	8633	1	239656009	239656107	450	557
chr1:239656009|239657951	+	ENSG00000133019	CHRM3	4.09803	0.145427	intron	1943	1	239656009	239656107	399	416
chr1:239656009|239753505	+	ENSG00000133019	CHRM3	3.76333	0.094401	intron	44664	2	239656009,239708941	239656107,239709912	446	404
chr1:239708941|239753505	+	ENSG00000133019	CHRM3	3.34253	0.0718472	intron	44565	1	239708941	239709912	322	318
chr1:239795524|239797812	+	ENSG00000133019	CHRM3	3.46274	0.128426	intron	2289	1	239795524	239795586	257	307
chr1:239795524|239842677	+	ENSG00000133019	CHRM3	2.99117	0.072991	intron	1255	2	239795524,239841486	239795586,239841588	234	177
chr1:240341221|240351562	+	ENSG00000155816	FMN2	5.63637	0.140204	exon	216	3	240341221,240343469,240351507	240341368,240343480,240351562	552	573
chr1:240341221|240374535	+	ENSG00000155816	FMN2	5.49266	0.0828616	exon	2295	5	240341221,240343469,240351507,240370099,240374391	240341368,240343480,240351562,240372032,240374535	542	560
chr1:240351507|240374535	+	ENSG00000155816	FMN2	5.09851	0.0636621	exon	2135	3	240351507,240370099,240374391	240351562,240372032,240374535	436	530
chr1:240351507|240421332	+	ENSG00000155816	FMN2	4.90121	0.0554289	exon	2654	6	240351507,240370099,240374391,240399071,240408560,240421245	240351562,240372032,240374535,240399195,240408865,240421332	480	494
chr1:240351507|240458183	+	ENSG00000155816	FMN2	5.47637	0.0764453	exon	2716	7	240351507,240370099,240374391,240399071,240408560,240421245,240458122	240351562,240372032,240374535,240399195,240408865,240421332,240458183	437	549
chr1:240370099|240421332	+	ENSG00000155816	FMN2	6.55371	0.123856	exon	2598	5	240370099,240374391,240399071,240408560,240421245	240372032,240374535,240399195,240408865,240421332	585	577
chr1:240370099|240458183	+	ENSG00000155816	FMN2	8.14216	0.295857	exon	2660	6	240370099,240374391,240399071,240408560,240421245,240458122	240372032,240374535,240399195,240408865,240421332,240458183	589	588
chr1:240370099|240497529	+	ENSG00000155816	FMN2	5.52861	0.0639889	exon	3210	11	240370099,240374391,240399071,240408560,240421245,240458122,240492376,240492639,240493903,240497187,240497409	240372032,240374535,240399195,240408865,240421332,240458183,240492467,240492768,240494049,240497246,240497529	567	554
chr1:240370099|240555862	+	ENSG00000155816	FMN2	5.21993	0.0671679	exon	3448	14	240370099,240374391,240399071,240408560,240421245,240458122,240492376,240492639,240493903,240497187,240497409,240504685,240519116,240555811	240372032,240374535,240399195,240408865,240421332,240458183,240492467,240492768,240494049,240497246,240497529,240504777,240519208,240555862	454	537
chr1:240421245|240519208	+	ENSG00000155816	FMN2	5.86245	0.0740811	exon	886	9	240421245,240458122,240492376,240492639,240493903,240497187,240497409,240504685,240519116	240421332,240458183,240492467,240492768,240494049,240497246,240497529,240504777,240519208	582	580
chr1:240421245|240555862	+	ENSG00000155816	FMN2	6.29911	0.111167	exon	938	10	240421245,240458122,240492376,240492639,240493903,240497187,240497409,240504685,240519116,240555811	240421332,240458183,240492467,240492768,240494049,240497246,240497529,240504777,240519208,240555862	563	581
chr1:240421245|240601510	+	ENSG00000155816	FMN2	5.71453	0.0761516	exon	1088	11	240421245,240458122,240492376,240492639,240493903,240497187,240497409,240504685,240519116,240555811,240601361	240421332,240458183,240492467,240492768,240494049,240497246,240497529,240504777,240519208,240555862,240601510	577	572
chr1:24077335|24079008	+	ENSG00000011007	ELOA	3.11592	0.119275	exon	1298	2	24077335,24078897	24078520,24079008	308	338
chr1:240990398|241033419	-	ENSG00000182901	RGS7	5.73226	0.17852	exon	299	4	240990398,241031887,241032076,241033355	240990472,241031968,241032152,241033419	549	552
chr1:240990398|241100006	-	ENSG00000182901	RGS7	3.80795	0.0767039	exon	458	6	240990398,241031887,241032076,241033355,241094017,241099900	240990472,241031968,241032152,241033419,241094068,241100006	412	344
chr1:241031815|241033419	-	ENSG00000182901	RGS7	3.61075	0.075582	intron	296	3	241031887,241032076,241033355	241031968,241032152,241033419	348	407
chr1:241031887|241033419	-	ENSG00000182901	RGS7	6.50111	0.238209	exon	224	3	241031887,241032076,241033355	241031968,241032152,241033419	565	528
chr1:241031887|241100006	-	ENSG00000182901	RGS7	6.36176	0.201354	exon	383	5	241031887,241032076,241033355,241094017,241099900	241031968,241032152,241033419,241094068,241100006	582	579
chr1:241031887|241146429	-	ENSG00000182901	RGS7	4.31464	0.0800294	exon	434	6	241031887,241032076,241033355,241094017,241099900,241146379	241031968,241032152,241033419,241094068,241100006,241146429	409	449
chr1:241094017|241100006	-	ENSG00000182901	RGS7	4.9555	0.114351	exon	159	2	241094017,241099900	241094068,241100006	449	477
chr1:241094017|241262062	-	ENSG00000182901	RGS7	4.74874	0.082836	exon	809	6	241094017,241099900,241146379,241161751,241235773,241261966	241094068,241100006,241146429,241162094,241235930,241262062	460	481
chr1:241094017|241267578	-	ENSG00000182901	RGS7	3.45211	0.0749149	intron	3217	7	241094017,241099900,241146379,241161751,241235773,241261966,241265171	241094068,241100006,241146429,241162094,241235930,241262062,241265476	238	305
chr1:24130890|24147083	-	ENSG00000117305	HMGCL	3.57882	0.0745225	exon	3405	9	24130890,24133190,24133644,24134625,24135777,24140322,24142856,24143966,24147000	24131015,24133530,24133775,24134813,24137289,24140828,24143260,24144073,24147083	413	406
chr1:24140680|24147083	-	ENSG00000117305	HMGCL	5.16181	0.205263	exon	746	4	24140680,24142856,24143966,24147000	24140828,24143260,24144073,24147083	548	485
chr1:243433394|243542165	+	ENSG00000054282	SDCCAG8	4.03417	0.0595145	exon	4534	16	243433394,243437845,243449574,243456393,243456701,243468015,243471086,243471291,243480057,243481339,243493842,243502055,243504341,243507517,243509478,243542023	243434365,243437958,243449699,243456521,243456796,243469850,243471185,243471479,243480197,243481353,243493994,243502242,243504475,243507633,243509557,243542165	465	461
chr1:243433394|243589860	+	ENSG00000054282	SDCCAG8	5.91972	0.288528	exon	4903	19	243433394,243437845,243449574,243456393,243456701,243468015,243471086,243471291,243480057,243481339,243493842,243502055,243504341,243507517,243509478,243542023,243579004,243581270,243589729	243434365,243437958,243449699,243456521,243456796,243469850,243471185,243471479,243480197,243481353,243493994,243502242,243504475,243507633,243509557,243542165,243579131,243581378,243589860	578	571
chr1:243433407|243589860	+	ENSG00000054282	SDCCAG8	6.17908	0.244244	exon	4890	19	243433407,243437845,243449574,243456393,243456701,243468015,243471086,243471291,243480057,243481339,243493842,243502055,243504341,243507517,243509478,243542023,243579004,243581270,243589729	243434365,243437958,243449699,243456521,243456796,243469850,243471185,243471479,243480197,243481353,243493994,243502242,243504475,243507633,243509557,243542165,243579131,243581378,243589860	568	569
chr1:243434280|243471479	+	ENSG00000054282	SDCCAG8	5.28351	0.0897436	exon	2676	8	243434280,243437845,243449574,243456393,243456701,243468015,243471086,243471291	243434365,243437958,243449699,243456521,243456796,243469850,243471185,243471479	559	559
chr1:243456393|243542165	+	ENSG00000054282	SDCCAG8	4.95266	0.0557912	exon	3322	13	243456393,243456701,243468015,243471086,243471291,243480057,243481339,243493842,243502055,243504341,243507517,243509478,243542023	243456521,243456796,243469850,243471185,243471479,243480197,243481353,243493994,243502242,243504475,243507633,243509557,243542165	549	555
chr1:243456393|243589860	+	ENSG00000054282	SDCCAG8	5.59757	0.118679	exon	3691	16	243456393,243456701,243468015,243471086,243471291,243480057,243481339,243493842,243502055,243504341,243507517,243509478,243542023,243579004,243581270,243589729	243456521,243456796,243469850,243471185,243471479,243480197,243481353,243493994,243502242,243504475,243507633,243509557,243542165,243579131,243581378,243589860	577	552
chr1:243468015|243589860	+	ENSG00000054282	SDCCAG8	5.69863	0.123781	exon	3466	14	243468015,243471086,243471291,243480057,243481339,243493842,243502055,243504341,243507517,243509478,243542023,243579004,243581270,243589729	243469850,243471185,243471479,243480197,243481353,243493994,243502242,243504475,243507633,243509557,243542165,243579131,243581378,243589860	564	564
chr1:243480057|243507633	+	ENSG00000054282	SDCCAG8	5.90462	0.0961903	exon	749	6	243480057,243481339,243493842,243502055,243504341,243507517	243480197,243481353,243493994,243502242,243504475,243507633	574	572
chr1:243480057|243542165	+	ENSG00000054282	SDCCAG8	6.3608	0.13764	exon	972	8	243480057,243481339,243493842,243502055,243504341,243507517,243509478,243542023	243480197,243481353,243493994,243502242,243504475,243507633,243509557,243542165	583	578
chr1:243480057|243589860	+	ENSG00000054282	SDCCAG8	6.85972	0.265819	exon	1341	11	243480057,243481339,243493842,243502055,243504341,243507517,243509478,243542023,243579004,243581270,243589729	243480197,243481353,243493994,243502242,243504475,243507633,243509557,243542165,243579131,243581378,243589860	583	583
chr1:243504341|243589860	+	ENSG00000054282	SDCCAG8	5.39898	0.11228	exon	844	7	243504341,243507517,243509478,243542023,243579004,243581270,243589729	243504475,243507633,243509557,243542165,243579131,243581378,243589860	512	478
chr1:243579004|243589860	+	ENSG00000054282	SDCCAG8	8.52333	0.507232	exon	369	3	243579004,243581270,243589729	243579131,243581378,243589860	589	588
chr1:243708812|243736350	-	ENSG00000117020	AKT3	9.08146	0.152015	exon	555	4	243708812,243716031,243727022,243736228	243708899,243716245,243727150,243736350	589	588
chr1:243708812|243859018	-	ENSG00000117020	AKT3	9.69256	0.228691	exon	2584	13	243708812,243716031,243727022,243736228,243775785,243776973,243778398,243787968,243800913,243809195,243828074,243850739,243858893	243708899,243716245,243727150,243736350,243776336,243777041,243778463,243788358,243801044,243809339,243828185,243851174,243859018	589	588
chr1:243776973|243859018	-	ENSG00000117020	AKT3	9.60801	0.15458	exon	1477	8	243776973,243778398,243787968,243800913,243809195,243828074,243850739,243858893	243777041,243778463,243788358,243801044,243809339,243828185,243851174,243859018	589	588
chr1:244572014|244587689	-	ENSG00000035687	ADSS	3.43029	0.0724094	exon	2198	9	244572014,244574589,244579283,244580930,244582062,244583472,244586137,244587255,244587623	244572940,244574738,244579380,244581054,244582575,244583598,244586218,244587362,244587689	117	420
chr1:244572014|244601070	-	ENSG00000035687	ADSS	4.11083	0.0821558	exon	2948	12	244572014,244574589,244579283,244580930,244582062,244583472,244586137,244587255,244587623,244595847,244600127,244600968	244572940,244574738,244579380,244581054,244582575,244583598,244586218,244587362,244588216,244595897,244600195,244601070	325	456
chr1:244715624|244716116	+	ENSG00000179397	CATSPERE	4.32494	0.264501	exon	493	1	244715624	244716116	507	427
chr1:244715624|244724447	+	ENSG00000179397	CATSPERE	5.93787	0.673033	exon	971	2	244715624,244723970	244716116,244724447	580	581
chr1:24495907|24507344	-	ENSG00000185436	IFNLR1	3.70705	0.715124	exon	309	2	24495907,24507221	24496091,24507344	405	317
chr1:245006437|245012158	-	ENSG00000188206	n.a.	4.62698	0.209013	exon	2579	3	245006437,245009906,245012090	245008646,245010205,245012158	216	327
chr1:245008549|245012158	-	ENSG00000188206	n.a.	4.77473	0.0807615	exon	467	3	245008549,245009906,245012090	245008646,245010205,245012158	518	525
chr1:245165423|245222760	+	ENSG00000203666	EFCAB2	3.99241	0.139445	exon	656	6	245165423,245180544,245186317,245193957,245207230,245222688	245165534,245180628,245186420,245194133,245207334,245222760	448	319
chr1:245165423|245246990	+	ENSG00000203666	EFCAB2	2.89055	0.10595	exon	884	10	245165423,245180544,245186317,245193957,245207230,245222688,245238876,245245385,245246744,245246924	245165534,245180628,245186420,245194133,245207334,245222760,245238913,245245464,245246786,245246990	263	98
chr1:245180544|245222760	+	ENSG00000203666	EFCAB2	3.01106	0.077828	exon	544	5	245180544,245186317,245193957,245207230,245222688	245180628,245186420,245194133,245207334,245222760	312	208
chr1:245180544|245246990	+	ENSG00000203666	EFCAB2	6.48266	0.405397	exon	772	9	245180544,245186317,245193957,245207230,245222688,245238876,245245385,245246744,245246924	245180628,245186420,245194133,245207334,245222760,245238913,245245464,245246786,245246990	579	528
chr1:245222688|245246990	+	ENSG00000203666	EFCAB2	3.78134	0.117664	exon	301	5	245222688,245238876,245245385,245246744,245246924	245222760,245238913,245245464,245246786,245246990	330	176
chr1:246021798|246093239	-	ENSG00000185420	SMYD3	5.36822	0.138002	exon	545	5	246021798,246027101,246078832,246091233,246093172	246021972,246027188,246078942,246091335,246093239	0	0
chr1:246078832|246093239	-	ENSG00000185420	SMYD3	5.81048	0.180388	exon	282	3	246078832,246091233,246093172	246078942,246091335,246093239	555	538
chr1:246490503|246498776	-	ENSG00000185420	SMYD3	5.39037	0.172345	exon	303	3	246490503,246493782,246498669	246490639,246493839,246498776	525	515
chr1:246490503|246518396	-	ENSG00000185420	SMYD3	4.0322	0.0897429	exon	367	4	246490503,246493782,246498669,246518333	246490639,246493839,246498776,246518396	349	421
chr1:246600450|246603426	-	ENSG00000185420	SMYD3	4.1394	0.571862	intron	2977	1			362	400
chr1:246707823|246720836	-	ENSG00000162851	TFB2M	3.15204	0.239012	exon	617	5	246707823,246711847,246714515,246719875,246720683	246707983,246711909,246714604,246720023,246720836	317	211
chr1:246754814|246755243	+	ENSG00000162852	CNST	4.25843	0.0773731	exon	430	1	246754814	246755243	474	379
chr1:246790658|246795226	+	ENSG00000162852	CNST	3.9766	0.096801	intron	4569	1	246795196	246795226	218	405
chr1:246794661|246795226	+	ENSG00000162852	CNST	2.98386	0.0609703	intron	566	1	246795196	246795226	161	213
chr1:247039339|247040604	-	ENSG00000153207	AHCTF1	3.80084	0.357172	exon	428	3	247039339,247040252,247040460	247039489,247040383,247040604	7	550
chr1:247076534|247081679	-	ENSG00000153207	AHCTF1	3.61826	0.256742	exon	563	3	247076534,247079444,247081552	247076714,247079697,247081679	262	442
chr1:247200894|247202839	-	ENSG00000135747	ZNF670-ZNF695	3.82547	0.199018	exon	1024	3	247200894,247202112,247202713	247201729,247202172,247202839	394	432
chr1:247302018|247323115	-	ENSG00000196418	ZNF124	5.66634	0.512004	exon	1826	5	247302018,247313160,247319203,247322308,247322989	247302059,247313252,247320705,247322368,247323115	359	537
chr1:247319708|247323115	-	ENSG00000196418	ZNF124	9.06907	0.739666	exon	1186	3	247319708,247322308,247322989	247320705,247322368,247323115	586	588
chr1:247322308|247323115	-	ENSG00000196418	ZNF124	4.30232	0.0756649	exon	188	2	247322308,247322989	247322368,247323115	254	319
chr1:248023919|248031365	+	ENSG00000162722	TRIM58	5.4113	0.590336	exon	451	4	248023919,248028007,248031147,248031265	248024014,248028237,248031169,248031365	529	548
chr1:248128788|248163364	+	ENSG00000196071	OR2L13	3.0708	0.305537	intron	5768	4	248128535,248138043,248153569,248160302	248129641,248138955,248154506,248160398	315	285
chr1:24840804|24841057	+	ENSG00000117602	RCAN3	4.41507	0.553487	exon	254	1	24840804	24841057	492	468
chr1:25666965|25678184	+	ENSG00000183726	TMEM50A	6.23978	0.197308	exon	720	4	25666965,25667462,25669083,25678117	25667070,25667525,25669564,25678184	567	566
chr1:25773253|25785383	+	ENSG00000204178	MACO1	4.96593	0.11742	exon	1074	5	25773253,25775299,25780750,25783144,25784882	25773394,25775425,25780873,25783322,25785383	538	497
chr1:26581662|26586293	+	ENSG00000130695	CEP85	3.59286	0.146134	exon	1133	4	26581662,26584088,26584634,26586108	26582356,26584221,26584751,26586293	407	365
chr1:26584088|26586293	+	ENSG00000130695	CEP85	6.70143	0.52552	exon	438	3	26584088,26584634,26586108	26584221,26584751,26586293	585	580
chr1:26594974|26596105	+	ENSG00000130695	CEP85	3.15107	0.143001	exon	383	3	26594974,26595781,26595951	26595126,26595855,26596105	292	323
chr1:26772807|26774151	+	ENSG00000117682	DHDDS	4.51149	0.225028	exon	219	2	26772807,26774050	26772923,26774151	458	435
chr1:27056142|27059283	+	ENSG00000117713	ARID1A	4.26969	0.274378	exon	783	3	27056142,27057643,27059167	27056354,27058095,27059283	480	421
chr1:27267948|27268309	+	ENSG00000090273	NUDC	3.61885	0.163993	exon	270	2	27267948,27268244	27268151,27268309	297	292
chr1:27269151|27269556	+	ENSG00000090273	NUDC	6.63918	0.405769	exon	312	2	27269151,27269362	27269267,27269556	456	569
chr1:27432376|27436268	-	ENSG00000090020	SLC9A1	2.92408	0.258677	exon	672	3	27432376,27434139,27436018	27432578,27434356,27436268	314	301
chr1:27440317|27440777	-	ENSG00000090020	SLC9A1	3.09326	0.356433	exon	461	1	27440317	27440777	339	218
chr1:28167525|28169841	+	ENSG00000117751	PPP1R8	3.29576	0.111795	exon	366	2	28167525,28169697	28167745,28169841	276	309
chr1:28337458|28343750	-	ENSG00000158161	EYA3	3.76877	0.156343	exon	410	3	28337458,28339622,28343665	28337597,28339805,28343750	426	323
chr1:28354300|28374937	-	ENSG00000158161	EYA3	3.27244	0.108313	exon	761	6	28354300,28358397,28362055,28365350,28369082,28374894	28354437,28358691,28362191,28365416,28369161,28374937	242	356
chr1:28362055|28374937	-	ENSG00000158161	EYA3	5.35606	0.227394	exon	328	4	28362055,28365350,28369082,28374894	28362191,28365416,28369161,28374937	524	488
chr1:28362055|28384605	-	ENSG00000158161	EYA3	6.03624	0.347646	exon	429	5	28362055,28365350,28369082,28374894,28384505	28362191,28365416,28369161,28374937,28384605	578	575
chr1:28785596|28793046	+	ENSG00000204138	PHACTR4	3.9629	0.367194	exon	574	4	28785596,28786723,28792196,28792893	28785769,28786803,28792360,28793046	456	420
chr1:28802619|28807116	+	ENSG00000204138	PHACTR4	3.25723	0.212233	exon	339	2	28802619,28806963	28802803,28807116	347	356
chr1:28802619|28817524	+	ENSG00000204138	PHACTR4	2.9026	0.181443	exon	697	6	28802619,28806963,28807874,28815682,28816286,28817463	28802803,28807116,28807992,28815737,28816406,28817524	200	176
chr1:28887145|28887910	+	ENSG00000180098	TRNAU1AP	4.43722	0.164267	exon	766	1	28887145	28887910	471	491
chr1:29068915|29070498	+	ENSG00000198492	YTHDF2	3.45454	0.121662	exon	1584	1	29068915	29070498	327	314
chr1:29313943|29314417	+	ENSG00000159023	EPB41	3.05596	0.110864	exon	475	1	29313943	29314417	315	41
chr1:29313943|29323831	+	ENSG00000159023	EPB41	3.48566	0.191831	exon	873	4	29313943,29315868,29319842,29323727	29314417,29315947,29320054,29323831	379	379
chr1:29362338|29365938	+	ENSG00000159023	EPB41	3.57453	0.119748	exon	271	2	29362338,29365766	29362435,29365938	385	217
chr1:29362338|29379824	+	ENSG00000159023	EPB41	3.59786	0.0965956	exon	480	3	29362338,29365766,29379616	29362435,29365938,29379824	412	379
chr1:29362338|29391670	+	ENSG00000159023	EPB41	3.69464	0.122832	exon	844	7	29362338,29365766,29379616,29385101,29385323,29386934,29391469	29362435,29365938,29379824,29385157,29385364,29386996,29391670	417	380
chr1:29474592|29481422	-	ENSG00000116350	SRSF4	3.26478	0.0601664	exon	1452	3	29474592,29476615,29481208	29475738,29476704,29481422	370	302
chr1:29481208|29481422	-	ENSG00000116350	SRSF4	4.34344	0.146036	exon	215	1	29481208	29481422	495	352
chr1:31465237|31468067	-	ENSG00000134644	PUM1	5.62621	0.0971703	exon	438	2	31465237,31467901	31465507,31468067	569	569
chr1:31465237|31479949	-	ENSG00000134644	PUM1	5.66098	0.131416	exon	726	4	31465237,31467901,31478700,31479841	31465507,31468067,31478878,31479949	566	541
chr1:31532051|31532424	-	ENSG00000134644	PUM1	3.90973	0.0633589	exon	374	1	31532051	31532424	444	263
chr1:31740718|31764853	-	ENSG00000060688	SNRNP40	2.98745	0.111435	exon	2233	6	31740718,31742005,31744055,31754221,31762101,31764760	31740779,31742513,31744346,31755330,31762266,31764853	146	331
chr1:31810022|31821821	+	ENSG00000121766	ZCCHC17	6.30747	0.141049	exon	518	4	31810022,31811804,31819487,31821676	31810122,31811895,31819665,31821821	580	582
chr1:32375639|32385259	-	ENSG00000184007	PTP4A2	3.62861	0.0789247	exon	2611	6	32375639,32377297,32378582,32379388,32381141,32384571	32376881,32377427,32378624,32379444,32381588,32385259	2	372
chr1:32377297|32385259	-	ENSG00000184007	PTP4A2	4.47635	0.0823164	exon	1368	5	32377297,32378582,32379388,32381141,32384571	32377427,32378624,32379444,32381588,32385259	243	494
chr1:32381492|32385259	-	ENSG00000184007	PTP4A2	6.1113	0.314224	exon	786	2	32381492,32384571	32381588,32385259	395	573
chr1:32381496|32385259	-	ENSG00000184007	PTP4A2	11.5464	0.917174	exon	782	2	32381496,32384571	32381588,32385259	237	588
chr1:32495899|32498935	+	ENSG00000121774	KHDRBS1	4.62039	0.0636239	exon	389	3	32495899,32497125,32498789	32496023,32497241,32498935	487	488
chr1:32495899|32510991	+	ENSG00000121774	KHDRBS1	6.01139	0.247671	exon	2351	9	32495899,32497125,32498789,32502511,32503436,32504153,32505116,32508128,32510932	32496023,32497241,32498935,32502644,32503720,32504220,32505174,32509483,32510991	531	577
chr1:33058532|33059355	+	ENSG00000160062,ENSG00000254553	ZBTB8A,n.a.	4.45366	0.264982	exon	824	1	33058532	33059355	526	378
chr1:33058532|33060824	+	ENSG00000160062,ENSG00000254553	ZBTB8A,n.a.	2.98976	0.147343	exon	994	2	33058532,33060655	33059355,33060824	319	287
chr1:33097428|33100393	-	ENSG00000176261	ZBTB8OS	3.33495	0.227157	exon	1388	5	33097428,33097809,33098863,33099246,33099552	33097659,33097946,33098955,33099328,33100393	182	334
chr1:33407853|33415375	-	ENSG00000116514	RNF19B	4.08581	0.129586	exon	978	6	33407853,33409620,33411115,33412003,33413823,33415170	33408060,33409760,33411229,33412165,33413967,33415375	469	476
chr1:33409620|33411229	-	ENSG00000116514	RNF19B	3.72808	0.070076	exon	256	2	33409620,33411115	33409760,33411229	418	373
chr1:33413823|33415375	-	ENSG00000116514	RNF19B	5.88232	0.240484	exon	351	2	33413823,33415170	33413967,33415375	579	579
chr1:33760538|33760906	+	ENSG00000160094	ZNF362	5.44657	0.523222	exon	238	2	33760538,33760748	33760616,33760906	543	511
chr1:34238170|34285438	-	ENSG00000121904	CSMD2	3.2292	0.231963	exon	1315	9	34238170,34254201,34258024,34270347,34276344,34278596,34279603,34280897,34285314	34238352,34254313,34258127,34270499,34276465,34278785,34279820,34281003,34285438	367	375
chr1:34254201|34276465	-	ENSG00000121904	CSMD2	3.37767	0.195876	exon	492	4	34254201,34258024,34270347,34276344	34254313,34258127,34270499,34276465	365	313
chr1:34254201|34285438	-	ENSG00000121904	CSMD2	3.1659	0.205368	exon	1132	8	34254201,34258024,34270347,34276344,34278596,34279603,34280897,34285314	34254313,34258127,34270499,34276465,34278785,34279820,34281003,34285438	345	285
chr1:35457835|35480763	-	ENSG00000163867,ENSG00000271741	ZMYM6,n.a.	4.01455	0.130847	exon	1981	10	35457835,35469466,35470733,35472552,35474353,35476048,35477491,35478032,35480298,35480589	35457988,35469606,35470873,35472699,35474525,35476637,35477606,35478182,35480489,35480763	487	445
chr1:35790961|35827390	+	ENSG00000146463	ZMYM4	5.78411	0.255849	exon	1687	5	35790961,35816323,35824526,35826795,35827220	35791006,35817208,35825047,35826856,35827390	510	572
chr1:35824526|35827390	+	ENSG00000146463	ZMYM4	10.0982	0.797796	exon	755	3	35824526,35826795,35827220	35825047,35826856,35827390	589	588
chr1:35846860|35854683	+	ENSG00000146463	ZMYM4	7.46904	0.415856	exon	1255	7	35846860,35847147,35851043,35851675,35852604,35853055,35854511	35847034,35847359,35851193,35851790,35852879,35853205,35854683	587	587
chr1:35846860|35855699	+	ENSG00000146463	ZMYM4	6.08138	0.263444	exon	1406	8	35846860,35847147,35851043,35851675,35852604,35853055,35854511,35855549	35847034,35847359,35851193,35851790,35852879,35853205,35854683,35855699	583	583
chr1:35846860|35859340	+	ENSG00000146463	ZMYM4	2.98143	0.0620773	exon	1730	11	35846860,35847147,35851043,35851675,35852604,35853055,35854511,35855549,35857813,35858248,35859196	35847034,35847359,35851193,35851790,35852879,35853205,35854683,35855699,35857953,35858285,35859340	319	244
chr1:35857813|35865177	+	ENSG00000146463	ZMYM4	3.88352	0.0713664	exon	833	8	35857813,35858248,35859196,35862153,35862653,35862978,35864014,35865083	35857953,35858285,35859340,35862271,35862724,35863146,35864067,35865177	446	459
chr1:35870624|35881315	+	ENSG00000146463	ZMYM4	3.77047	0.0668188	exon	781	5	35870624,35870974,35873609,35879573,35881067	35870795,35871069,35873760,35879684,35881315	434	436
chr1:35879573|35881315	+	ENSG00000146463	ZMYM4	3.63448	0.0721829	exon	361	2	35879573,35881067	35879684,35881315	394	383
chr1:35936464|35944813	-	ENSG00000142687	KIAA0319L	4.9525	0.0802097	exon	447	3	35936464,35940406,35944567	35936561,35940507,35944813	554	535
chr1:36290914|36301594	+	ENSG00000134698	AGO4	3.7178	0.123371	exon	1418	10	36290914,36291280,36291527,36292349,36297028,36297413,36297658,36298038,36299591,36301435	36291095,36291416,36291661,36292436,36297175,36297532,36297786,36298171,36299775,36301594	416	428
chr1:36297028|36301594	+	ENSG00000134698	AGO4	3.67532	0.116354	exon	876	6	36297028,36297413,36297658,36298038,36299591,36301435	36297175,36297532,36297786,36298171,36299775,36301594	405	408
chr1:36469942|36479649	+	ENSG00000126070	AGO3	3.06016	0.0714109	exon	748	6	36469942,36474291,36474498,36475076,36479231,36479516	36470076,36474378,36474645,36475195,36479353,36479649	319	264
chr1:36823840|36828257	-	ENSG00000196182	STK40	4.20418	0.288894	exon	463	4	36823840,36824338,36826822,36828160	36823983,36824438,36826941,36828257	471	487
chr1:36826822|36828257	-	ENSG00000196182	STK40	6.06508	0.583181	exon	218	2	36826822,36828160	36826941,36828257	564	569
chr1:38300751|38305830	-	ENSG00000188786	MTF1	3.16479	0.228335	exon	582	4	38300751,38301343,38304297,38305592	38300887,38301416,38304428,38305830	337	339
chr1:38332131|38339760	-	ENSG00000204084	INPP5B	6.18474	0.346765	exon	894	6	38332131,38334173,38335597,38336342,38338602,38339665	38332215,38334286,38335686,38336392,38339059,38339760	577	577
chr1:38820192|38820768	+	n.a.	n.a.	6.80192	0.957475	intergenic_region	577	1			586	586
chr1:40306807|40323089	-	ENSG00000043514	TRIT1	5.63974	0.293704	exon	2705	11	40306807,40309773,40310203,40312716,40313220,40313658,40315791,40317175,40318230,40319469,40322949	40307585,40309890,40310312,40312969,40313429,40313769,40315933,40317421,40318548,40319740,40323089	569	560
chr1:40307360|40323089	-	ENSG00000043514	TRIT1	3.19017	0.0854997	exon	2152	11	40307360,40309773,40310203,40312716,40313220,40313658,40315791,40317175,40318230,40319469,40322949	40307585,40309890,40310312,40312969,40313429,40313769,40315933,40317421,40318548,40319740,40323089	349	315
chr1:40319642|40323089	-	ENSG00000043514	TRIT1	3.10335	0.09334	exon	240	2	40319642,40322949	40319740,40323089	330	241
chr1:40529899|40530231	+	ENSG00000131236	CAP1	4.45888	0.194421	exon	230	2	40529899,40530146	40530042,40530231	276	404
chr1:40654727|40668286	+	ENSG00000117000	RLF	9.59618	0.690516	exon	573	4	40654727,40656444,40661304,40668084	40654881,40656525,40661436,40668286	589	588
chr1:40654727|40688382	+	ENSG00000117000	RLF	5.87797	0.193595	exon	710	5	40654727,40656444,40661304,40668084,40688246	40654881,40656525,40661436,40668286,40688382	575	557
chr1:40733458|40737707	+	ENSG00000084073	ZMPSTE24	5.38394	0.120137	exon	499	4	40733458,40734091,40735647,40737566	40733544,40734207,40735799,40737707	574	574
chr1:40869356|40875507	+	ENSG00000084070	SMAP2	4.75806	0.0727973	intron	3351	3	40872408,40874325,40875429	40872541,40874410,40875507	408	531
chr1:40872408|40875507	+	ENSG00000084070	SMAP2	5.24061	0.06871	exon	299	3	40872408,40874325,40875429	40872541,40874410,40875507	530	456
chr1:40980187|40981590	+	ENSG00000164002	EXO5	6.10719	0.512938	exon	1404	1	40980187	40981590	579	577
chr1:41204508|41218918	+	ENSG00000066136	NFYC	2.92901	0.0761944	exon	395	4	41204508,41213206,41215245,41218823	41204620,41213277,41215358,41218918	257	285
chr1:41536267|41541123	-	ENSG00000010803	SCMH1	7.31904	0.663754	exon	360	2	41536267,41540891	41536393,41541123	588	585
chr1:41536267|41608784	-	ENSG00000010803	SCMH1	3.39322	0.10233	exon	928	5	41536267,41540891,41578955,41582594,41608550	41536393,41541123,41579198,41582682,41608784	356	221
chr1:41578955|41582682	-	ENSG00000010803	SCMH1	4.58147	0.162944	exon	333	2	41578955,41582594	41579198,41582682	515	513
chr1:41578955|41608784	-	ENSG00000010803	SCMH1	6.71569	0.413258	exon	568	3	41578955,41582594,41608550	41579198,41582682,41608784	585	577
chr1:41578955|41627104	-	ENSG00000010803	SCMH1	3.14517	0.0925938	exon	1084	8	41578955,41582594,41608550,41617286,41618271,41625397,41626547,41627036	41579198,41582682,41608784,41617356,41618413,41625605,41626570,41627104	290	202
chr1:42041215|42050989	-	ENSG00000127124	HIVEP3	3.1208	0.283763	exon	9775	1	42041215	42050989	338	325
chr1:42094420|42111914	-	ENSG00000127124	HIVEP3	4.66497	0.479487	intron	17495	1	42094420	42094618	530	482
chr1:42313778|42314827	-	ENSG00000127124	HIVEP3	3.60108	0.324014	intron	625	2	42312862,42314542	42314116,42314760	409	427
chr1:42693554|42744343	-	ENSG00000198815	FOXJ3	4.34332	0.0596139	exon	668	3	42693554,42730602,42744019	42693637,42730860,42744343	496	423
chr1:42693554|42744455	-	ENSG00000198815	FOXJ3	2.95023	0.0881786	intron	780	3	42693554,42730602,42744019	42693637,42730860,42744343	297	311
chr1:42693554|42776781	-	ENSG00000198815	FOXJ3	5.7762	0.195192	exon	729	4	42693554,42730602,42744019,42776721	42693637,42730860,42744343,42776781	509	540
chr1:42693554|42789498	-	ENSG00000198815	FOXJ3	3.44353	0.110183	exon	987	6	42693554,42730602,42744019,42776721,42781017,42789355	42693637,42730860,42744343,42776781,42781130,42789498	386	320
chr1:42730786|42744343	-	ENSG00000198815	FOXJ3	6.68511	0.173325	exon	400	2	42730786,42744019	42730860,42744343	586	568
chr1:42730786|42744455	-	ENSG00000198815	FOXJ3	6.37315	0.230216	intron	512	2	42730602,42744019	42730860,42744343	582	584
chr1:42730786|42776781	-	ENSG00000198815	FOXJ3	6.47112	0.194542	exon	461	3	42730786,42744019,42776721	42730860,42744343,42776781	557	578
chr1:42730786|42789498	-	ENSG00000198815	FOXJ3	4.39611	0.0856248	exon	719	5	42730786,42744019,42776721,42781017,42789355	42730860,42744343,42776781,42781130,42789498	494	508
chr1:42938793|42964587	+	ENSG00000186409	CCDC30	3.02116	0.0961726	exon	2150	7	42938793,42946132,42948334,42955600,42957410,42962769,42964489	42939231,42946237,42948667,42955900,42958164,42962884,42964587	277	267
chr1:42946132|42964587	+	ENSG00000186409	CCDC30	6.45686	0.408801	exon	1711	6	42946132,42948334,42955600,42957410,42962769,42964489	42946237,42948667,42955900,42958164,42962884,42964587	170	583
chr1:42946132|43002272	+	ENSG00000186409	CCDC30	3.27932	0.231341	exon	2225	11	42946132,42948334,42955600,42957410,42962769,42964489,42986834,42995273,42999550,43000560,43002147	42946237,42948667,42955900,42958164,42962884,42964587,42986927,42995392,42999622,43000660,43002272	23	220
chr1:42946132|43055154	+	ENSG00000186409	CCDC30	5.32453	0.336263	exon	5733	23	42946132,42948334,42955600,42957410,42962769,42964489,42986834,42995273,42999550,43000560,43002147,43004844,43008460,43011081,43021827,43023810,43031967,43034704,43036641,43042691,43046503,43047031,43054992	42946237,42948667,42955900,42958164,42962884,42964587,42986927,42995392,42999622,43000660,43003656,43004981,43008501,43011250,43022076,43023947,43032146,43034810,43037061,43042900,43046652,43047185,43055154	77	486
chr1:42948334|42964587	+	ENSG00000186409	CCDC30	5.73039	0.202522	exon	1605	5	42948334,42955600,42957410,42962769,42964489	42948667,42955900,42958164,42962884,42964587	563	443
chr1:43031967|43076761	+	ENSG00000186409	CCDC30	3.26899	0.100737	exon	1646	9	43031967,43034704,43036641,43042691,43046503,43047031,43054992,43055986,43076649	43032146,43034810,43037061,43042900,43046652,43047185,43055154,43056132,43076761	368	293
chr1:43239234|43241150	+	ENSG00000164008	C1orf50	5.10845	0.203807	exon	490	3	43239234,43240408,43240880	43239320,43240539,43241150	555	510
chr1:43239234|43241392	+	ENSG00000164008	C1orf50	3.00732	0.11359	exon	732	3	43239234,43240408,43240880	43239320,43240539,43241392	321	237
chr1:44137176|44149475	+	ENSG00000066135	KDM4A	3.18065	0.0703087	exon	492	2	44137176,44149355	44137546,44149475	339	132
chr1:44386076|44387310	+	ENSG00000126091	ST3GAL3	4.91906	0.241655	intron	1004	2	44385795,44386454	44386222,44386600	544	546
chr1:44713611|44717214	-	ENSG00000117419	ERI3	5.2496	0.0965897	intron	3604	1	44713611	44713710	528	479
chr1:44750507|44804994	-	ENSG00000117419	ERI3	7.10466	0.187802	exon	1019	7	44750507,44773982,44778841,44785300,44788397,44798777,44804717	44750579,44774073,44778900,44785422,44788715,44798850,44804994	588	588
chr1:44773982|44804994	-	ENSG00000117419	ERI3	8.47019	0.320842	exon	946	6	44773982,44778841,44785300,44788397,44798777,44804717	44774073,44778900,44785422,44788715,44798850,44804994	589	588
chr1:45340350|45347411	-	ENSG00000070785	EIF2B3	3.78108	0.0605143	exon	546	4	45340350,45341290,45345490,45347284	45340498,45341367,45345680,45347411	456	405
chr1:45516746|45553909	-	ENSG00000162415	ZSWIM5	3.28857	0.287189	exon	1290	5	45516746,45524281,45525771,45535649,45553553	45516925,45524431,45525919,45536101,45553909	253	360
chr1:45553553|45553909	-	ENSG00000162415	ZSWIM5	7.31516	0.752345	exon	357	1	45553553	45553909	575	586
chr1:45796188|45800183	-	ENSG00000132781	MUTYH	5.05271	0.3621	exon	2431	9	45796188,45796854,45797092,45797333,45797838,45798063,45798239,45799085,45799772	45796229,45797006,45797228,45797758,45798051,45798160,45798996,45799275,45800183	462	367
chr1:45887397|45923543	-	ENSG00000070759	TESK2	3.78654	0.241269	exon	430	2	45887397,45923236	45887518,45923543	397	375
chr1:45887397|45940820	-	ENSG00000070759	TESK2	3.5597	0.327649	intron	17707	2	45887397,45923236	45887518,45923543	279	196
chr1:46079768|46082065	+	ENSG00000132780	NASP	4.42552	0.448732	exon	867	5	46079768,46079965,46080635,46080977,46082009	46079853,46080038,46080873,46081387,46082065	292	442
chr1:46080685|46082065	+	ENSG00000132780	NASP	3.1081	0.267976	exon	657	3	46080685,46080977,46082009	46080873,46081387,46082065	273	202
chr1:46105882|46108171	-	ENSG00000159592	GPBP1L1	5.99053	0.144002	exon	409	3	46105882,46107342,46108099	46106075,46107483,46108171	569	550
chr1:46124700|46126897	-	ENSG00000159592	GPBP1L1	5.73945	0.133773	exon	1157	2	46124700,46125856	46124814,46126897	563	543
chr1:46521467|46546422	-	ENSG00000117461	PIK3R3	5.5873	0.259919	exon	2298	6	46521467,46527601,46531726,46532583,46543187,46546314	46523106,46527743,46531851,46532763,46543285,46546422	547	562
chr1:47512139|47534435	+	n.a.	n.a.	3.72563	0.120149	intergenic_region	1356	6	47512139,47514237,47515094,47515672,47533160,47534294	47512272,47514301,47515176,47516423,47533339,47534435	415	374
chr1:4771960|4772759	+	ENSG00000196581	AJAP1	4.16761	0.135638	exon	800	1	4771960	4772759	471	429
chr1:47745913|47748131	-	ENSG00000123473	STIL	4.2913	0.573762	exon	1084	2	47745913,47748017	47746881,47748131	507	462
chr1:47834141|47840965	+	ENSG00000162368	CMPK1	5.64461	0.0627109	exon	810	4	47834141,47838627,47840581,47840869	47834287,47839115,47840657,47840965	552	575
chr1:48771459|48825442	-	ENSG00000132122	SPATA6	3.92829	0.199612	exon	602	3	48771459,48821117,48825258	48771550,48821441,48825442	425	358
chr1:48821342|48825442	-	ENSG00000132122	SPATA6	5.92031	0.38324	exon	285	2	48821342,48825258	48821441,48825442	550	547
chr1:48821342|48851021	-	ENSG00000132122	SPATA6	3.53888	0.102498	exon	326	3	48821342,48825258,48850981	48821441,48825442,48851021	216	262
chr1:48821342|48869554	-	ENSG00000132122	SPATA6	3.55761	0.135	exon	1388	9	48821342,48825258,48850981,48858927,48860939,48864724,48866445,48868302,48869474	48821441,48825442,48851021,48858972,48861026,48865316,48866583,48868416,48869554	405	396
chr1:48850981|48869554	-	ENSG00000132122	SPATA6	3.29309	0.101728	exon	1103	7	48850981,48858927,48860939,48864724,48866445,48868302,48869474	48851021,48858972,48861026,48865316,48866583,48868416,48869554	231	250
chr1:48860939|48865316	-	ENSG00000132122	SPATA6	4.0909	0.107827	exon	681	2	48860939,48864724	48861026,48865316	464	409
chr1:48860939|48869554	-	ENSG00000132122	SPATA6	3.27834	0.0921992	exon	1016	5	48860939,48864724,48866445,48868302,48869474	48861026,48865316,48866583,48868416,48869554	354	351
chr1:48860939|48878823	-	ENSG00000132122	SPATA6	3.75523	0.120423	exon	1199	7	48860939,48864724,48866445,48868302,48869474,48877136,48878782	48861026,48865316,48866583,48868416,48869554,48877276,48878823	221	306
chr1:49052585|49056657	-	ENSG00000186094	AGBL4	2.94218	0.23466	exon	407	2	49052585,49056505	49052838,49056657	298	299
chr1:49100165|49128913	-	ENSG00000186094	AGBL4	2.92976	0.117054	exon	317	3	49100165,49119009,49128824	49100276,49119123,49128913	289	257
chr1:50956260|51001129	-	ENSG00000185104	FAF1	6.33766	0.191648	exon	348	4	50956260,50957393,50965430,51001041	50956337,50957473,50965529,51001129	581	546
chr1:51001041|51050483	-	ENSG00000185104	FAF1	5.32844	0.0683946	exon	654	6	51001041,51005264,51032749,51048290,51049324,51050357	51001129,51005400,51032903,51048371,51049387,51050483	564	571
chr1:51001041|51061888	-	ENSG00000185104	FAF1	4.95856	0.0618763	exon	750	7	51001041,51005264,51032749,51048290,51049324,51050357,51061793	51001129,51005400,51032903,51048371,51049387,51050483,51061888	553	488
chr1:51005264|51061888	-	ENSG00000185104	FAF1	5.40209	0.0856435	exon	661	6	51005264,51032749,51048290,51049324,51050357,51061793	51005400,51032903,51048371,51049387,51050483,51061888	569	531
chr1:51032749|51061888	-	ENSG00000185104	FAF1	7.24363	0.217827	exon	524	5	51032749,51048290,51049324,51050357,51061793	51032903,51048371,51049387,51050483,51061888	588	572
chr1:51032749|51210447	-	ENSG00000185104	FAF1	4.83236	0.0640357	exon	1329	11	51032749,51048290,51049324,51050357,51061793,51072519,51078003,51121114,51171456,51204535,51210356	51032903,51048371,51049387,51050483,51061888,51072616,51078170,51121200,51171723,51204626,51210447	526	520
chr1:51048290|51061888	-	ENSG00000185104	FAF1	5.3261	0.0717478	exon	369	4	51048290,51049324,51050357,51061793	51048371,51049387,51050483,51061888	562	546
chr1:51121114|51210447	-	ENSG00000185104	FAF1	7.08058	0.231274	exon	539	4	51121114,51171456,51204535,51210356	51121200,51171723,51204626,51210447	588	588
chr1:51868107|51874004	-	ENSG00000085832	EPS15	7.80931	0.137457	exon	403	3	51868107,51869091,51873807	51868197,51869204,51874004	588	587
chr1:52214041|52231653	+	ENSG00000117859	OSBPL9	3.24929	0.0896838	exon	2518	10	52214041,52215174,52215817,52218175,52221992,52222613,52225189,52225296,52227539,52231212	52214070,52215260,52215867,52218397,52222329,52222667,52225218,52226452,52227643,52231653	136	279
chr1:52215817|52227643	+	ENSG00000117859	OSBPL9	2.93354	0.0960167	exon	1959	7	52215817,52218175,52221992,52222613,52225189,52225296,52227539	52215867,52218397,52222329,52222667,52225218,52226452,52227643	114	200
chr1:52215817|52231653	+	ENSG00000117859	OSBPL9	4.32342	0.0912559	exon	2401	8	52215817,52218175,52221992,52222613,52225189,52225296,52227539,52231212	52215867,52218397,52222329,52222667,52225218,52226452,52227643,52231653	290	480
chr1:52215817|52237854	+	ENSG00000117859	OSBPL9	3.12003	0.0640276	exon	2514	9	52215817,52218175,52221992,52222613,52225189,52225296,52227539,52231212,52237742	52215867,52218397,52222329,52222667,52225218,52226452,52227643,52231653,52237854	171	243
chr1:52289336|52299842	-	ENSG00000078618	NRDC	5.68334	0.111327	exon	447	4	52289336,52290959,52293468,52299689	52289458,52291054,52293541,52299842	564	564
chr1:52293468|52299842	-	ENSG00000078618	NRDC	5.31514	0.112319	exon	228	2	52293468,52299689	52293541,52299842	543	548
chr1:52734135|52769597	+	ENSG00000157077	ZFYVE9	5.52163	0.114714	exon	983	7	52734135,52740136,52744164,52747333,52759125,52761567,52769493	52734304,52740256,52744286,52747488,52759349,52761649,52769597	558	550
chr1:52747333|52769597	+	ENSG00000157077	ZFYVE9	5.43314	0.318287	exon	569	4	52747333,52759125,52761567,52769493	52747488,52759349,52761649,52769597	178	534
chr1:52747333|52798590	+	ENSG00000157077	ZFYVE9	3.35473	0.0965043	exon	720	5	52747333,52759125,52761567,52769493,52798440	52747488,52759349,52761649,52769597,52798590	230	350
chr1:52747333|52803606	+	ENSG00000157077	ZFYVE9	3.10891	0.0950611	exon	1403	7	52747333,52759125,52761567,52769493,52798440,52800360,52803444	52747488,52759349,52761649,52769597,52798590,52800879,52803606	181	293
chr1:52903892|52927441	-	ENSG00000134744	TUT4	3.36638	0.110713	exon	8592	7	52903892,52911629,52911937,52912262,52924008,52926629,52927185	52911541,52911676,52912114,52912339,52924121,52926895,52927441	351	272
chr1:52911459|52927441	-	ENSG00000134744	TUT4	4.75826	0.198442	exon	1025	7	52911459,52911629,52911937,52912262,52924008,52926629,52927185	52911541,52911676,52912114,52912339,52924121,52926895,52927441	412	537
chr1:52943380|52947595	-	ENSG00000134744	TUT4	4.53358	0.0881517	exon	508	3	52943380,52947095,52947476	52943554,52947307,52947595	502	469
chr1:52943380|52954707	-	ENSG00000134744	TUT4	4.70521	0.0849467	exon	635	4	52943380,52947095,52947476,52954581	52943554,52947307,52947595,52954707	530	506
chr1:52947095|52975384	-	ENSG00000134744	TUT4	4.11906	0.0705131	exon	966	8	52947095,52947476,52954581,52956404,52959283,52961099,52962678,52975268	52947307,52947595,52954707,52956473,52959334,52961187,52962855,52975384	450	290
chr1:52956404|52975384	-	ENSG00000134744	TUT4	4.42455	0.079804	exon	506	5	52956404,52959283,52961099,52962678,52975268	52956473,52959334,52961187,52962855,52975384	459	485
chr1:52959283|52975384	-	ENSG00000134744	TUT4	8.5893	0.551149	exon	436	4	52959283,52961099,52962678,52975268	52959334,52961187,52962855,52975384	589	588
chr1:52975268|52992045	-	ENSG00000134744	TUT4	5.55515	0.117374	exon	2205	3	52975268,52980450,52991235	52975384,52981726,52992045	578	559
chr1:52981563|52992045	-	ENSG00000134744	TUT4	6.38079	0.232824	exon	975	2	52981563,52991235	52981726,52992045	589	588
chr1:53407468|53427301	+	ENSG00000116171	SCP2	6.667	0.244267	exon	454	5	53407468,53413681,53416427,53420412,53427175	53407525,53413752,53416558,53420476,53427301	571	578
chr1:53407468|53453808	+	ENSG00000116171	SCP2	4.27628	0.0576989	exon	1092	11	53407468,53413681,53416427,53420412,53427175,53429313,53440441,53442355,53443889,53446068,53453701	53407525,53413752,53416558,53420476,53427301,53429392,53440504,53442441,53444039,53446215,53453808	425	425
chr1:53699214|53701307	-	ENSG00000162385	MAGOH	4.8726	0.310927	exon	457	2	53699214,53701249	53699611,53701307	448	411
chr1:54059781|54065951	-	ENSG00000174332	GLIS1	4.84907	0.798384	exon	1061	2	54059781,54065774	54060663,54065951	512	479
chr1:54252831|54254869	-	ENSG00000058804	NDC1	3.72845	0.163381	exon	165	2	54252831,54254806	54252931,54254869	397	362
chr1:54266366|54298264	-	ENSG00000058804	NDC1	4.75133	0.233702	exon	1045	9	54266366,54269601,54272098,54273329,54275368,54284643,54291471,54293672,54298163	54266521,54269682,54272190,54273464,54275419,54284752,54291609,54293846,54298264	487	458
chr1:54269601|54298264	-	ENSG00000058804	NDC1	2.92796	0.0910942	exon	889	8	54269601,54272098,54273329,54275368,54284643,54291471,54293672,54298163	54269682,54272190,54273464,54275419,54284752,54291609,54293846,54298264	287	310
chr1:54389577|54405770	-	ENSG00000081870	HSPB11	3.89096	0.0778835	exon	1737	4	54389577,54394045,54395170,54405356	54389620,54394673,54395818,54405770	270	351
chr1:55537487|55551711	-	ENSG00000162402	USP24	4.46252	0.0788708	exon	1292	13	55537487,55537990,55538459,55539501,55541130,55542908,55544211,55545211,55546995,55548945,55549445,55550066,55551615	55537597,55538076,55538665,55539579,55541196,55542973,55544324,55545332,55547097,55549037,55549561,55550094,55551711	506	463
chr1:55589120|55600086	-	ENSG00000162402	USP24	5.99409	0.213968	exon	1075	8	55589120,55590142,55590993,55591336,55595150,55598218,55599743,55600001	55589275,55590301,55591221,55591431,55595247,55598373,55599836,55600086	584	579
chr1:55589120|55614243	-	ENSG00000162402	USP24	3.72448	0.0602638	exon	2300	19	55589120,55590142,55590993,55591336,55595150,55598218,55599743,55600001,55603188,55603479,55604281,55604617,55608415,55608652,55609800,55611671,55612602,55613322,55614136	55589275,55590301,55591221,55591431,55595247,55598373,55599836,55600086,55603361,55603577,55604391,55604683,55608468,55608792,55609876,55611782,55612733,55613471,55614243	413	359
chr1:57528557|57538087	-	ENSG00000173406	DAB1	3.53546	0.303331	exon	1050	5	57528557,57535033,57536407,57536851,57537956	57528616,57535098,57536734,57537314,57538087	365	378
chr1:58971732|59000003	-	ENSG00000162600	OMA1	5.98815	0.147444	exon	636	5	58971732,58992933,58996273,58999625,58999830	58971881,58993007,58996401,58999732,59000003	579	577
chr1:58971732|59002413	-	ENSG00000162600	OMA1	6.18339	0.194823	exon	865	6	58971732,58992933,58996273,58999625,58999830,59002185	58971881,58993007,58996401,58999732,59000003,59002413	566	527
chr1:59137542|59150923	-	ENSG00000162601	MYSM1	4.23155	0.0649462	exon	1416	6	59137542,59139245,59141149,59142444,59147457,59150825	59137630,59139322,59141252,59142728,59148217,59150923	460	479
chr1:59137542|59160879	-	ENSG00000162601	MYSM1	6.14992	0.309407	exon	2609	12	59137542,59139245,59141149,59142444,59147457,59150825,59154710,59154966,59155860,59156012,59158078,59160801	59137630,59139322,59141252,59142728,59148217,59150923,59154788,59155334,59155921,59156089,59158603,59160879	554	565
chr1:59787208|59812070	+	ENSG00000172456	FGGY	7.59027	0.45479	exon	669	4	59787208,59797515,59805630,59811919	59787422,59797704,59805741,59812070	589	588
chr1:59787208|59844509	+	ENSG00000172456	FGGY	7.93255	0.723947	exon	758	5	59787208,59797515,59805630,59811919,59844421	59787422,59797704,59805741,59812070,59844509	589	588
chr1:59787208|59922748	+	ENSG00000172456	FGGY	4.60098	0.260639	exon	961	7	59787208,59797515,59805630,59811919,59844421,59858880,59922633	59787422,59797704,59805741,59812070,59844509,59858966,59922748	523	498
chr1:59787208|59978111	+	ENSG00000172456	FGGY	3.5118	0.151926	exon	1090	8	59787208,59797515,59805630,59811919,59844421,59858880,59922633,59977983	59787422,59797704,59805741,59812070,59844509,59858966,59922748,59978111	415	405
chr1:59805630|59812070	+	ENSG00000172456	FGGY	4.15038	0.0717536	exon	264	2	59805630,59811919	59805741,59812070	441	316
chr1:59805630|59844509	+	ENSG00000172456	FGGY	7.60811	0.478595	exon	353	3	59805630,59811919,59844421	59805741,59812070,59844509	588	587
chr1:59805630|59922748	+	ENSG00000172456	FGGY	3.14618	0.0719987	exon	556	5	59805630,59811919,59844421,59858880,59922633	59805741,59812070,59844509,59858966,59922748	312	258
chr1:6021854|6046387	-	ENSG00000131697	NPHP4	4.69183	0.352487	exon	538	4	6021854,6027359,6038330,6046215	6022009,6027423,6038473,6046387	527	502
chr1:60366637|60377983	-	ENSG00000134716	CYP2J2	4.54228	0.146675	exon	1108	7	60366637,60370038,60370543,60373458,60375456,60377280,60377834	60366775,60370188,60370730,60373599,60375632,60377440,60377983	536	480
chr1:60366637|60381772	-	ENSG00000134716	CYP2J2	5.49984	0.314294	exon	2198	8	60366637,60370038,60370543,60373458,60375456,60377280,60377834,60381610	60366775,60370188,60370730,60373599,60375632,60377440,60378910,60381772	566	551
chr1:61553821|61578015	+	ENSG00000162599	NFIA	3.29809	0.123507	intron	24195	1	61553821	61554352	370	290
chr1:61743192|61824946	+	ENSG00000162599	NFIA	3.13938	0.0674141	exon	387	4	61743192,61798184,61818122,61824819	61743257,61798258,61818239,61824946	277	267
chr1:61743192|61849037	+	ENSG00000162599	NFIA	3.79655	0.097326	exon	516	5	61743192,61798184,61818122,61824819,61848909	61743257,61798258,61818239,61824946,61849037	395	303
chr1:62299030|62350080	+	ENSG00000132849	PATJ	2.88336	0.118331	intron	1922	8	62299326,62318171,62321702,62327223,62329910,62330913,62340915,62349909	62299457,62318274,62321911,62327339,62330305,62331283,62341038,62350080	43	208
chr1:62321702|62350080	+	ENSG00000132849	PATJ	4.58735	0.176926	exon	1390	6	62321702,62327223,62329910,62330913,62340915,62349909	62321911,62327339,62330305,62331283,62341038,62350080	549	522
chr1:62393402|62516730	+	ENSG00000132849	PATJ	3.1946	0.120431	exon	1372	9	62393402,62417980,62439040,62455840,62457154,62483528,62503649,62504514,62516638	62393501,62418083,62439112,62456108,62457451,62483619,62503721,62504783,62516730	327	266
chr1:62393402|62550320	+	ENSG00000132849	PATJ	2.99813	0.144105	exon	1992	13	62393402,62417980,62439040,62455840,62457154,62483528,62503649,62504514,62516638,62538120,62544458,62545122,62550187	62393501,62418083,62439112,62456108,62457451,62483619,62503721,62504783,62516730,62538411,62544531,62545241,62550320	275	145
chr1:62455840|62503721	+	ENSG00000132849	PATJ	3.05939	0.0739576	exon	732	4	62455840,62457154,62483528,62503649	62456108,62457451,62483619,62503721	328	284
chr1:62455840|62516730	+	ENSG00000132849	PATJ	5.31264	0.268571	exon	1095	6	62455840,62457154,62483528,62503649,62504514,62516638	62456108,62457451,62483619,62503721,62504783,62516730	548	464
chr1:62455840|62550320	+	ENSG00000132849	PATJ	4.62856	0.27445	exon	1715	10	62455840,62457154,62483528,62503649,62504514,62516638,62538120,62544458,62545122,62550187	62456108,62457451,62483619,62503721,62504783,62516730,62538411,62544531,62545241,62550320	470	408
chr1:62483528|62550320	+	ENSG00000132849	PATJ	3.08778	0.102903	exon	1148	8	62483528,62503649,62504514,62516638,62538120,62544458,62545122,62550187	62483619,62503721,62504783,62516730,62538411,62544531,62545241,62550320	323	268
chr1:62838295|62861357	-	n.a.	n.a.	3.17389	0.907645	intergenic_region	23063	1			170	309
chr1:62910409|62913182	+	ENSG00000162607	USP1	4.55686	0.0578868	exon	863	2	62910409,62913012	62911100,62913182	508	526
chr1:6291962|6293703	-	ENSG00000116237	ICMT	3.49803	0.0700639	exon	388	2	6291962,6293534	6292179,6293703	387	309
chr1:62920853|62943505	-	ENSG00000116641	DOCK7	3.07316	0.124309	exon	1544	6	62920853,62923209,62939653,62940879,62941738,62943371	62921127,62923376,62939759,62941614,62941860,62943505	317	285
chr1:62939653|62943505	-	ENSG00000116641	DOCK7	4	0.0876898	exon	1101	4	62939653,62940879,62941738,62943371	62939759,62941614,62941860,62943505	454	351
chr1:63021496|63085664	-	ENSG00000116641	DOCK7	4.49628	0.100253	exon	1944	10	63021496,63024660,63027288,63042933,63044499,63048855,63049777,63052178,63084377,63085571	63021660,63024891,63027374,63043034,63044637,63048925,63050549,63052295,63084539,63085664	504	330
chr1:63042933|63044637	-	ENSG00000116641	DOCK7	3.12944	0.0590235	exon	241	2	63042933,63044499	63043034,63044637	315	275
chr1:63042933|63052295	-	ENSG00000116641	DOCK7	4.01371	0.0820824	exon	1203	5	63042933,63044499,63048855,63049777,63052178	63043034,63044637,63048925,63050549,63052295	457	455
chr1:63269390|63286880	+	ENSG00000125703	ATG4C	5.19867	0.145065	exon	864	5	63269390,63270843,63282246,63284676,63286810	63269533,63270926,63282479,63285006,63286880	540	515
chr1:63269390|63300523	+	ENSG00000125703	ATG4C	5.11946	0.107498	exon	1157	8	63269390,63270843,63282246,63284676,63286810,63294711,63299709,63300447	63269533,63270926,63282479,63285006,63286880,63294847,63299787,63300523	562	565
chr1:63269390|63307218	+	ENSG00000125703	ATG4C	6.6189	0.309626	exon	1421	10	63269390,63270843,63282246,63284676,63286810,63294711,63299709,63300447,63301057,63307099	63269533,63270926,63282479,63285006,63286880,63294847,63299787,63300523,63301200,63307218	588	586
chr1:63269390|63332269	+	n.a.	n.a.	4.04659	0.188639	intergenic_region	4028	11	63269390,63270843,63282246,63284676,63286810,63294711,63299709,63300447,63301057,63307099,63329663	63269533,63270926,63282479,63285006,63286880,63294847,63299787,63300523,63301200,63307218,63331184	451	484
chr1:63294711|63307218	+	ENSG00000125703	ATG4C	4.01938	0.0782273	exon	557	5	63294711,63299709,63300447,63301057,63307099	63294847,63299787,63300523,63301200,63307218	458	410
chr1:63944435|63974241	-	ENSG00000142856	ITGB3BP	5.35246	0.274224	exon	249	3	63944435,63955754,63974199	63944504,63955889,63974241	390	522
chr1:63944435|63975852	-	ENSG00000142856	ITGB3BP	3.25958	0.18564	exon	366	4	63944435,63955754,63974199,63975736	63944504,63955889,63974241,63975852	248	313
chr1:64474977|64516388	+	ENSG00000185483	ROR1	3.811	0.699062	exon	391	3	64474977,64515363,64516358	64475048,64515650,64516388	102	400
chr1:65016277|65068595	+	ENSG00000158966	CACHD1	4.51136	0.161405	exon	564	5	65016277,65029360,65045530,65047839,65068489	65016339,65029527,65045606,65047987,65068595	425	373
chr1:65016277|65107652	+	ENSG00000158966	CACHD1	3.40272	0.106729	exon	1234	10	65016277,65029360,65045530,65047839,65068489,65079171,65095038,65098282,65099727,65107503	65016339,65029527,65045606,65047987,65068595,65079201,65095164,65098426,65099943,65107652	263	321
chr1:65047839|65107652	+	ENSG00000158966	CACHD1	3.02722	0.0767615	exon	926	7	65047839,65068489,65079171,65095038,65098282,65099727,65107503	65047987,65068595,65079201,65095164,65098426,65099943,65107652	319	260
chr1:65068489|65107652	+	ENSG00000158966	CACHD1	4.4763	0.13706	exon	777	6	65068489,65079171,65095038,65098282,65099727,65107503	65068595,65079201,65095164,65098426,65099943,65107652	498	469
chr1:65095038|65107652	+	ENSG00000158966	CACHD1	5.67205	0.236179	exon	639	4	65095038,65098282,65099727,65107503	65095164,65098426,65099943,65107652	570	548
chr1:65131740|65141666	+	ENSG00000158966	CACHD1	4.7582	0.239638	exon	699	6	65131740,65137247,65138841,65139031,65141084,65141580	65131850,65137369,65138940,65139147,65141244,65141666	549	533
chr1:65234339|65255197	+	ENSG00000162437	RAVER2	4.61	0.234764	exon	856	4	65234339,65243306,65247063,65255071	65234405,65243775,65247254,65255197	507	500
chr1:65243306|65243775	+	ENSG00000162437	RAVER2	3.12876	0.073604	exon	470	1	65243306	65243775	359	212
chr1:65243306|65255197	+	ENSG00000162437	RAVER2	3.02416	0.0851394	exon	789	3	65243306,65247063,65255071	65243775,65247254,65255197	316	159
chr1:65455118|65460771	-	ENSG00000226891	LINC01359	4.39581	0.39408	exon	2446	3	65455118,65456981,65460670	65455177,65459264,65460771	469	481
chr1:65830318|65831879	+	ENSG00000116675	DNAJC6	9.65278	0.323978	exon	350	3	65830318,65831568,65831731	65830468,65831617,65831879	589	588
chr1:66378928|66384518	+	ENSG00000184588	PDE4B	9.2411	0.810815	exon	351	2	66378928,66384280	66379039,66384518	589	588
chr1:6659107|6659512	-	ENSG00000162413	KLHL21	3.03393	0.0691043	exon	406	1	6659107	6659512	329	307
chr1:66713143|66731770	+	ENSG00000184588	PDE4B	5.81642	0.202985	exon	515	5	66713143,66723048,66723330,66723476,66731721	66713337,66723209,66723366,66723546,66731770	526	575
chr1:6727769|6741097	-	ENSG00000007923	DNAJC11	4.45816	0.0827858	exon	842	5	6727769,6728185,6730521,6738454,6740968	6727870,6728270,6730970,6738527,6741097	488	401
chr1:67299268|67371058	-	ENSG00000152763	WDR78	3.96525	0.266455	exon	4003	14	67299268,67299674,67301309,67303286,67306152,67313167,67313607,67326396,67327830,67336488,67340464,67355866,67358912,67370884	67299389,67299831,67301460,67303479,67306354,67313361,67313994,67326522,67327987,67337192,67340620,67356949,67359096,67371058	423	66
chr1:67303393|67371058	-	ENSG00000152763	WDR78	4.33768	0.274511	exon	3464	11	67303393,67306152,67313167,67313607,67326396,67327830,67336488,67340464,67355866,67358912,67370884	67303479,67306354,67313361,67313994,67326522,67327987,67337192,67340620,67356949,67359096,67371058	481	385
chr1:67306152|67371058	-	ENSG00000152763	WDR78	3.97086	0.259781	exon	3377	10	67306152,67313167,67313607,67326396,67327830,67336488,67340464,67355866,67358912,67370884	67306354,67313361,67313994,67326522,67327987,67337192,67340620,67356949,67359096,67371058	442	265
chr1:67327830|67371058	-	ENSG00000152763	WDR78	5.23918	0.317947	exon	2464	6	67327830,67336488,67340464,67355866,67358912,67370884	67327987,67337192,67340620,67356949,67359096,67371058	552	524
chr1:67337053|67371058	-	ENSG00000152763	WDR78	6.1217	0.42475	exon	1741	5	67337053,67340464,67355866,67358912,67370884	67337192,67340620,67356949,67359096,67371058	574	543
chr1:67356837|67371058	-	ENSG00000152763	WDR78	9.73442	0.831001	exon	473	3	67356837,67358912,67370884	67356949,67359096,67371058	589	588
chr1:67405711|67428843	+	ENSG00000198160	MIER1	2.96105	0.0618683	exon	2921	7	67405711,67405869,67411833,67423742,67424534,67425362,67428771	67405735,67405905,67413923,67423903,67424666,67425761,67428843	119	225
chr1:67411833|67425426	+	ENSG00000198160	MIER1	5.38483	0.118776	exon	2451	4	67411833,67423742,67424534,67425362	67413923,67423903,67424666,67425426	536	416
chr1:67411833|67428843	+	ENSG00000198160	MIER1	3.76989	0.0841046	exon	2859	5	67411833,67423742,67424534,67425362,67428771	67413923,67423903,67424666,67425761,67428843	388	325
chr1:67411833|67442405	+	ENSG00000198160	MIER1	2.95983	0.0594436	exon	3164	8	67411833,67423742,67424534,67425362,67428771,67437338,67438580,67442278	67413923,67423903,67424666,67425761,67428843,67437419,67438674,67442405	324	221
chr1:67423742|67428843	+	ENSG00000198160	MIER1	7.53312	0.430301	exon	768	4	67423742,67424534,67425362,67428771	67423903,67424666,67425761,67428843	586	585
chr1:67786016|67804386	+	ENSG00000081985	IL12RB2	2.9595	0.181148	exon	1074	7	67786016,67787285,67792418,67793883,67795270,67796343,67804307	67786127,67787572,67792532,67794067,67795412,67796493,67804386	305	286
chr1:67792418|67804386	+	ENSG00000081985	IL12RB2	3.0514	0.153497	exon	674	5	67792418,67793883,67795270,67796343,67804307	67792532,67794067,67795412,67796493,67804386	312	304
chr1:6867043|6885270	+	ENSG00000171735	CAMTA1	4.03063	0.0632253	exon	295	3	6867043,6880241,6885152	6867148,6880310,6885270	458	372
chr1:6867043|6948959	+	ENSG00000171735	CAMTA1	3.47105	0.406563	intron	2455	8	6867043,6880241,6885152,6913108,6931817,6934116,6946300,6947714	6867148,6880310,6885270,6913249,6932113,6934483,6946406,6948261	335	299
chr1:6880241|6948959	+	ENSG00000171735	CAMTA1	3.53376	0.0749223	intron	2349	7	6880241,6885152,6913108,6931817,6934116,6946300,6947714	6880310,6885270,6913249,6932113,6934483,6946406,6948261	297	329
chr1:70397190|70460316	+	ENSG00000033122	LRRC7	4.65679	0.081127	exon	357	4	70397190,70446062,70451925,70460244	70397253,70446136,70452069,70460316	316	442
chr1:70518709|70555502	+	ENSG00000033122	LRRC7	7.10346	0.21121	exon	435	3	70518709,70541760,70555410	70518828,70541981,70555502	589	588
chr1:70518709|70573509	+	ENSG00000033122	LRRC7	7.59039	0.308205	exon	512	4	70518709,70541760,70555410,70573433	70518828,70541981,70555502,70573509	589	588
chr1:70518709|70587553	+	ENSG00000033122	LRRC7	5.65449	0.122321	exon	605	5	70518709,70541760,70555410,70573433,70587461	70518828,70541981,70555502,70573509,70587553	565	567
chr1:70541760|70573509	+	ENSG00000033122	LRRC7	6.01127	0.106292	exon	392	3	70541760,70555410,70573433	70541981,70555502,70573509	577	562
chr1:70541760|70587553	+	ENSG00000033122	LRRC7	5.53532	0.0808034	exon	485	4	70541760,70555410,70573433,70587461	70541981,70555502,70573509,70587553	567	551
chr1:70639148|70654956	-	ENSG00000066557	LRRC40	4.72932	0.0613018	exon	1255	9	70639148,70639305,70641493,70644534,70645829,70646769,70650468,70652948,70654775	70639193,70639392,70641665,70644676,70646123,70646892,70650597,70653021,70654956	377	470
chr1:70736539|70781249	-	ENSG00000118454	ANKRD13C	6.45978	0.171617	exon	1432	10	70736539,70740403,70742448,70757829,70761813,70766447,70771369,70771907,70779428,70781164	70736639,70740501,70742527,70758232,70761944,70766591,70771640,70771973,70779473,70781249	587	585
chr1:70740403|70781249	-	ENSG00000118454	ANKRD13C	4.66656	0.0565219	exon	1331	9	70740403,70742448,70757829,70761813,70766447,70771369,70771907,70779428,70781164	70740501,70742527,70758232,70761944,70766591,70771640,70771973,70779473,70781249	553	553
chr1:70758071|70771973	-	ENSG00000118454	ANKRD13C	5.22601	0.0611416	exon	778	5	70758071,70761813,70766447,70771369,70771907	70758232,70761944,70766591,70771640,70771973	542	524
chr1:70758071|70781249	-	ENSG00000118454	ANKRD13C	7.02726	0.199819	exon	910	7	70758071,70761813,70766447,70771369,70771907,70779428,70781164	70758232,70761944,70766591,70771640,70771973,70779473,70781249	587	587
chr1:70761813|70781249	-	ENSG00000118454	ANKRD13C	6.10206	0.111855	exon	748	6	70761813,70766447,70771369,70771907,70779428,70781164	70761944,70766591,70771640,70771973,70779473,70781249	581	577
chr1:70766447|70781249	-	ENSG00000118454	ANKRD13C	5.4513	0.0882578	exon	616	5	70766447,70771369,70771907,70779428,70781164	70766591,70771640,70771973,70779473,70781249	553	541
chr1:72985990|73023669	+	n.a.	n.a.	3.34819	0.218072	intergenic_region	37680	1			322	377
chr1:72999447|73023669	+	n.a.	n.a.	2.9681	0.119053	intergenic_region	24223	1			232	308
chr1:73020894|73023669	+	n.a.	n.a.	3.9631	0.185227	intergenic_region	2776	1			439	435
chr1:73020894|73090399	+	n.a.	n.a.	3.30921	0.175469	intergenic_region	69506	1			337	353
chr1:741179|745550	-	n.a.	n.a.	6.51752	0.690587	intergenic_region	247	3	741179,743954,745447	741271,744003,745550	0	580
chr1:74701786|74737392	+	ENSG00000116783,ENSG00000259030	TNNI3K,FPGT-TNNI3K	4.83792	0.259482	exon	1160	6	74701786,74705640,74706492,74715143,74716356,74737282	74701894,74706367,74706519,74715228,74716453,74737392	518	518
chr1:74715143|74737392	+	ENSG00000116783,ENSG00000259030	TNNI3K,FPGT-TNNI3K	4.61023	0.198303	exon	295	3	74715143,74716356,74737282	74715228,74716453,74737392	523	499
chr1:74905174|74957950	+	ENSG00000116783,ENSG00000259030	TNNI3K,FPGT-TNNI3K	5.61108	0.413007	exon	1669	8	74905174,74929125,74930319,74933879,74934667,74934820,74954873,74957781	74905306,74929234,74930609,74934233,74934808,74935227,74954932,74957950	565	567
chr1:76205665|76216231	+	ENSG00000117054	ACADM	7.89013	0.323935	exon	806	4	76205665,76211162,76215104,76216136	76205795,76211599,76215244,76216231	589	588
chr1:76211491|76216231	+	ENSG00000117054	ACADM	5.20443	0.0692188	exon	346	3	76211491,76215104,76216136	76211599,76215244,76216231	556	549
chr1:77509889|77534528	+	n.a.	n.a.	4.476	0.139423	intergenic_region	872	5	77509889,77515943,77533605,77533769,77534421	77510298,77516050,77533686,77533932,77534528	505	488
chr1:77620134|77635080	-	ENSG00000142892	PIGK	5.17187	0.0730774	exon	629	5	77620134,77626980,77629531,77632404,77634945	77620306,77627090,77629627,77632515,77635080	561	554
chr1:78097520|78107340	-	ENSG00000036549	n.a.	6.41061	0.27292	intron	2352	4	78097535,78105134,78106639,78107207	78099090,78105287,78107131,78107340	582	576
chr1:78097535|78099090	-	ENSG00000036549	n.a.	4.87704	0.0679253	exon	1556	1	78097535	78099090	508	520
chr1:78097535|78107340	-	ENSG00000036549	n.a.	7.805	0.380201	exon	2337	4	78097535,78105134,78106639,78107207	78099090,78105287,78107131,78107340	589	588
chr1:78098800|78107340	-	ENSG00000036549	n.a.	6.75604	0.138749	exon	1072	4	78098800,78105134,78106639,78107207	78099090,78105287,78107131,78107340	586	582
chr1:78177432|78181553	-	ENSG00000077254	USP33	6.05731	0.0669159	exon	849	4	78177432,78178885,78180299,78181427	78177540,78179193,78180602,78181553	572	576
chr1:78183552|78191447	-	ENSG00000077254	USP33	7.13589	0.116084	exon	1590	7	78183552,78184281,78186857,78187516,78187709,78189016,78191307	78183732,78184397,78187423,78187610,78188084,78189128,78191447	589	588
chr1:78267016|78272786	+	ENSG00000180488	MIGA1	5.77226	0.0840464	exon	442	3	78267016,78268955,78272660	78267193,78269091,78272786	577	569
chr1:78267016|78280916	+	ENSG00000180488	MIGA1	7.46273	0.299187	exon	700	5	78267016,78268955,78272660,78279419,78280793	78267193,78269091,78272786,78279552,78280916	589	583
chr1:78267016|78309092	+	ENSG00000180488	MIGA1	5.65634	0.107511	exon	801	6	78267016,78268955,78272660,78279419,78280793,78308992	78267193,78269091,78272786,78279552,78280916,78309092	577	574
chr1:78324623|78327007	+	ENSG00000180488	MIGA1	4.27027	0.0722406	exon	2385	1	78324623	78327007	502	461
chr1:78324623|78332076	+	ENSG00000180488	MIGA1	4.45788	0.0656437	exon	3467	3	78324623,78329579,78332023	78327900,78329713,78332076	404	374
chr1:7837220|7838229	+	ENSG00000049245	VAMP3	6.49068	0.241289	exon	211	2	7837220,7838178	7837378,7838229	566	553
chr1:7895822|7897209	+	ENSG00000049246	PER3	5.48561	0.286509	exon	526	2	7895822,7896868	7896005,7897209	564	541
chr1:82302570|82372915	+	ENSG00000117114	ADGRL2	5.2048	0.108012	exon	387	2	82302570,82372702	82302742,82372915	524	532
chr1:82951109|82953007	-	n.a.	n.a.	2.92601	0.397231	intergenic_region	1899	1			254	291
chr1:84082300|84082738	-	ENSG00000233008	LINC01725	4.47991	0.665557	intron	439	1			492	510
chr1:84376848|84412965	-	ENSG00000137941	TTLL7	8.63462	0.344316	exon	2127	14	84376848,84378127,84378616,84383287,84385382,84386206,84386770,84386930,84394819,84399291,84403535,84408146,84411683,84412807	84377046,84378186,84378723,84383387,84385517,84386298,84386843,84387077,84394913,84399449,84403699,84408362,84412095,84412965	589	588
chr1:84644860|84650865	+	ENSG00000142875	PRKACB	7.7394	0.0587959	exon	373	4	84644860,84647883,84649720,84650783	84644921,84648011,84649818,84650865	582	588
chr1:84644860|84663507	+	ENSG00000142875	PRKACB	7.85319	0.0623854	exon	596	6	84644860,84647883,84649720,84650783,84662299,84663412	84644921,84648011,84649818,84650865,84662425,84663507	579	587
chr1:84644860|84680000	+	ENSG00000142875	PRKACB	8.1336	0.0851004	exon	1845	9	84644860,84647883,84649720,84650783,84662299,84663412,84668366,84670162,84679836	84644921,84648011,84649818,84650865,84662425,84663507,84668488,84671122,84680000	589	588
chr1:8482787|8674745	-	ENSG00000142599	RERE	4.49032	0.128985	exon	3393	17	8482787,8483227,8483621,8484075,8484848,8525030,8555123,8557465,8568686,8571854,8579769,8585818,8601273,8616534,8617477,8650844,8674620	8482867,8483479,8483726,8484294,8485272,8526083,8555222,8557589,8568734,8571978,8579851,8586098,8601377,8616630,8617582,8650900,8674745	439	483
chr1:85121515|85136991	-	ENSG00000117155	SSX2IP	7.53826	0.22155	exon	2431	8	85121515,85122031,85123890,85127881,85130100,85131802,85135364,85136860	85121696,85122167,85124151,85128213,85130235,85131915,85136498,85136991	589	583
chr1:8525985|8617582	-	ENSG00000142599	RERE	7.35988	0.215465	exon	1170	10	8525985,8555123,8557465,8568686,8571854,8579769,8585818,8601273,8616534,8617477	8526083,8555222,8557589,8568734,8571978,8579851,8586098,8601377,8616630,8617582	589	578
chr1:8525985|8674745	-	ENSG00000142599	RERE	6.9123	0.326409	exon	1353	12	8525985,8555123,8557465,8568686,8571854,8579769,8585818,8601273,8616534,8617477,8650844,8674620	8526083,8555222,8557589,8568734,8571978,8579851,8586098,8601377,8616630,8617582,8650900,8674745	582	583
chr1:85331068|85331821	-	ENSG00000171517	LPAR3	4.78518	0.641523	exon	754	1	85331068	85331821	201	216
chr1:8555123|8617582	-	ENSG00000142599	RERE	9.41832	0.458767	exon	1071	9	8555123,8557465,8568686,8571854,8579769,8585818,8601273,8616534,8617477	8555222,8557589,8568734,8571978,8579851,8586098,8601377,8616630,8617582	589	588
chr1:8555123|8674745	-	ENSG00000142599	RERE	9.17835	0.554987	exon	1254	11	8555123,8557465,8568686,8571854,8579769,8585818,8601273,8616534,8617477,8650844,8674620	8555222,8557589,8568734,8571978,8579851,8586098,8601377,8616630,8617582,8650900,8674745	589	588
chr1:8568686|8617582	-	ENSG00000142599	RERE	8.44688	0.215304	exon	846	7	8568686,8571854,8579769,8585818,8601273,8616534,8617477	8568734,8571978,8579851,8586098,8601377,8616630,8617582	588	588
chr1:8568686|8674745	-	ENSG00000142599	RERE	5.78156	0.059205	exon	1029	9	8568686,8571854,8579769,8585818,8601273,8616534,8617477,8650844,8674620	8568734,8571978,8579851,8586098,8601377,8616630,8617582,8650900,8674745	509	562
chr1:8601273|8617582	-	ENSG00000142599	RERE	10.108	0.42772	exon	308	3	8601273,8616534,8617477	8601377,8616630,8617582	589	588
chr1:8601273|8674745	-	ENSG00000142599	RERE	9.5782	0.386273	exon	491	5	8601273,8616534,8617477,8650844,8674620	8601377,8616630,8617582,8650900,8674745	589	588
chr1:86196191|86211189	-	ENSG00000171502	COL24A1	2.97315	0.165022	exon	5216	5	86196191,86201829,86203079,86210349,86211124	86200647,86202242,86203188,86210517,86211189	270	309
chr1:86196191|86252144	-	ENSG00000171502	COL24A1	3.5394	0.236215	exon	5702	13	86196191,86201829,86203079,86210349,86211124,86227079,86227214,86241357,86246903,86249179,86249796,86249942,86252037	86200647,86202242,86203188,86210517,86211189,86227105,86227249,86241392,86246956,86249241,86249849,86250049,86252144	393	397
chr1:86241357|86252144	-	ENSG00000171502	COL24A1	5.06826	0.449423	exon	423	6	86241357,86246903,86249179,86249796,86249942,86252037	86241392,86246956,86249241,86249849,86250049,86252144	371	482
chr1:86426932|86453337	-	ENSG00000171502	COL24A1	3.48316	0.247264	exon	252	5	86426932,86430692,86435910,86437023,86453284	86426976,86430745,86435954,86437076,86453337	69	337
chr1:86426932|86488690	-	ENSG00000171502	COL24A1	2.97681	0.223254	exon	513	10	86426932,86430692,86435910,86437023,86453284,86482834,86487923,86488221,86488516,86488637	86426976,86430745,86435954,86437076,86453337,86482887,86487976,86488274,86488560,86488690	22	185
chr1:86554857|86611866	-	ENSG00000171502	COL24A1	2.98354	0.216168	exon	1651	6	86554857,86557950,86578250,86581008,86590528,86611802	86554910,86558003,86578303,86581061,86591897,86611866	168	285
chr1:86578250|86611866	-	ENSG00000171502	COL24A1	5.55677	0.533734	exon	1543	4	86578250,86581008,86590528,86611802	86578303,86581061,86591897,86611866	500	546
chr1:86590528|86611866	-	ENSG00000171502	COL24A1	5.0766	0.349433	exon	1435	2	86590528,86611802	86591897,86611866	524	346
chr1:8674620|8716500	-	ENSG00000142599	RERE	5.72749	0.105674	exon	666	3	8674620,8684369,8716032	8674745,8684439,8716500	524	546
chr1:8716032|8716500	-	ENSG00000142599	RERE	7.02998	0.50462	exon	469	1	8716032	8716500	520	584
chr1:87181407|87190088	+	ENSG00000097033	SH3GLB1	6.44846	0.184968	exon	498	4	87181407,87185190,87188223,87189996	87181548,87185318,87188356,87190088	569	578
chr1:87181407|87195794	+	ENSG00000097033	SH3GLB1	3.5565	0.065359	exon	561	6	87181407,87185190,87188223,87189996,87194086,87195771	87181548,87185318,87188356,87190088,87194124,87195794	92	204
chr1:87181407|87200862	+	ENSG00000097033	SH3GLB1	6.134	0.171091	exon	1110	8	87181407,87185190,87188223,87189996,87194086,87195771,87199927,87200762	87181548,87185318,87188356,87190088,87194124,87195794,87200374,87200862	582	531
chr1:87181407|87208119	+	ENSG00000097033	SH3GLB1	5.78137	0.147726	exon	1374	10	87181407,87185190,87188223,87189996,87194086,87195771,87199927,87200762,87204344,87207891	87181548,87185318,87188356,87190088,87194124,87195794,87200374,87200862,87204378,87208119	562	555
chr1:87181407|87208918	+	ENSG00000097033	SH3GLB1	6.44267	0.252736	exon	1482	11	87181407,87185190,87188223,87189996,87194086,87195771,87199927,87200762,87204344,87207891,87208811	87181548,87185318,87188356,87190088,87194124,87195794,87200374,87200862,87204378,87208119,87208918	586	588
chr1:87185190|87190088	+	ENSG00000097033	SH3GLB1	4.8809	0.0678554	exon	356	3	87185190,87188223,87189996	87185318,87188356,87190088	511	349
chr1:88994519|89036542	-	n.a.	n.a.	3.60565	0.666669	intergenic_region	12228	4	89003196,89022587,89035670,89036493	89006342,89022731,89035878,89036543	265	424
chr1:89206671|89206971	+	ENSG00000065243	PKN2	5.19185	0.185777	exon	301	1	89206671	89206971	555	499
chr1:89206671|89226059	+	ENSG00000065243	PKN2	3.73262	0.0841475	exon	456	2	89206671,89225905	89206971,89226059	458	338
chr1:89206671|89237562	+	ENSG00000065243	PKN2	4.44399	0.117527	exon	937	5	89206671,89225905,89236035,89237104,89237346	89206971,89226059,89236152,89237249,89237562	518	339
chr1:89206671|89251896	+	ENSG00000065243	PKN2	5.56098	0.218686	exon	1350	8	89206671,89225905,89236035,89237104,89237346,89246728,89250322,89251787	89206971,89226059,89236152,89237249,89237562,89246844,89250507,89251896	581	574
chr1:89236035|89237562	+	ENSG00000065243	PKN2	6.42315	0.215767	exon	481	3	89236035,89237104,89237346	89236152,89237249,89237562	587	562
chr1:89236035|89251896	+	ENSG00000065243	PKN2	7.02209	0.305752	exon	894	6	89236035,89237104,89237346,89246728,89250322,89251787	89236152,89237249,89237562,89246844,89250507,89251896	589	586
chr1:89251787|89271700	+	ENSG00000065243	PKN2	4.26778	0.0879319	exon	851	4	89251787,89270074,89270529,89271180	89251896,89270217,89270604,89271700	0	338
chr1:89401782|89435150	-	ENSG00000137944	KYAT3	3.84887	0.0758347	exon	1507	13	89401782,89408688,89409033,89414774,89418746,89420832,89426850,89427064,89427742,89430239,89430512,89434353,89435092	89401928,89408774,89409106,89414960,89418835,89420908,89426970,89427189,89427828,89430395,89430661,89434497,89435150	375	425
chr1:90015474|90050348	+	ENSG00000197147	LRRC8B	3.52036	0.0695137	exon	2768	6	90015474,90024270,90033800,90033998,90045150,90048184	90015530,90024595,90033866,90034052,90045247,90050348	259	425
chr1:90033806|90050348	+	ENSG00000197147	LRRC8B	5.28015	0.140935	exon	2379	4	90033806,90033998,90045150,90048184	90033866,90034052,90045247,90050348	438	564
chr1:90045150|90050348	+	ENSG00000197147	LRRC8B	4.01809	0.0868033	exon	2263	2	90045150,90048184	90045247,90050348	360	380
chr1:90152029|90180410	+	ENSG00000171488	LRRC8C	3.63696	0.168977	exon	2505	4	90152029,90171861,90174087,90178268	90152170,90171959,90174207,90180410	404	392
chr1:90843599|90866684	-	n.a.	n.a.	3.65942	0.672728	intergenic_region	23086	1			388	388
chr1:91382197|91383711	-	ENSG00000122482	ZNF644	4.50099	0.063865	exon	454	2	91382197,91383609	91382547,91383711	508	496
chr1:91382197|91447927	-	ENSG00000122482	ZNF644	5.55562	0.116637	exon	2310	7	91382197,91383609,91400965,91403042,91406506,91438301,91447867	91382547,91383948,91401085,91403647,91406866,91438770,91447927	533	573
chr1:91400965|91447927	-	ENSG00000122482	ZNF644	3.92112	0.0739484	exon	1619	5	91400965,91403042,91406506,91438301,91447867	91401085,91403647,91406866,91438770,91447927	374	451
chr1:91403042|91447927	-	ENSG00000122482	ZNF644	5.36788	0.0921039	exon	1498	4	91403042,91406506,91438301,91447867	91403647,91406866,91438770,91447927	510	565
chr1:91808987|91818856	-	ENSG00000162669	HFM1	5.08083	0.437753	exon	650	7	91808987,91812986,91816295,91817106,91818063,91818608,91818813	91809067,91813033,91816428,91817200,91818208,91818709,91818856	472	521
chr1:91808987|91851391	-	ENSG00000162669	HFM1	2.97369	0.290812	exon	2427	16	91808987,91812986,91816295,91817106,91818063,91818608,91818813,91840915,91841084,91843000,91843960,91844616,91845661,91846469,91850744,91851132	91809067,91813033,91816428,91817200,91818208,91818709,91818856,91841003,91841284,91843740,91844037,91844771,91845793,91846539,91850791,91851391	312	126
chr1:91812986|91818856	-	ENSG00000162669	HFM1	3.01139	0.139424	exon	569	6	91812986,91816295,91817106,91818063,91818608,91818813	91813033,91816428,91817200,91818208,91818709,91818856	1	279
chr1:92327028|92332399	-	ENSG00000069702	TGFBR3	3.20019	0.280743	exon	1104	3	92327028,92329396,92332313	92327603,92329836,92332399	346	264
chr1:92508380|92511217	+	ENSG00000172031	EPHX4	4.86012	0.126679	exon	1101	2	92508380,92511089	92509351,92511217	517	493
chr1:92508380|92515977	+	ENSG00000172031	EPHX4	4.41783	0.0930046	exon	1205	3	92508380,92511089,92515874	92509351,92511217,92515977	500	491
chr1:92554255|92595333	+	ENSG00000189195	BTBD8	5.21577	0.194671	exon	1765	5	92554255,92568030,92573441,92590858,92595244	92554452,92568226,92573558,92592019,92595333	548	510
chr1:92554255|92613343	+	ENSG00000189195	BTBD8	3.97933	0.0973042	exon	2651	9	92554255,92568030,92573441,92590858,92595244,92604907,92606672,92612737,92613241	92554452,92568226,92573558,92592019,92595333,92605503,92606768,92612825,92613343	471	468
chr1:92728420|92737209	-	ENSG00000174842	GLMN	3.28247	0.063342	exon	792	10	92728420,92729180,92730111,92731976,92732097,92732257,92733470,92733662,92735280,92737022	92728483,92729289,92730195,92732049,92732150,92732298,92733559,92733692,92735333,92737209	170	310
chr1:92733470|92757094	-	ENSG00000174842	GLMN	3.64176	0.0768359	exon	933	8	92733470,92733662,92735280,92737022,92752047,92754471,92755755,92756975	92733559,92733692,92735333,92737209,92752149,92754708,92755863,92757094	429	402
chr1:92733662|92757094	-	ENSG00000174842	GLMN	4.35387	0.0989244	exon	843	7	92733662,92735280,92737022,92752047,92754471,92755755,92756975	92733692,92735333,92737209,92752149,92754708,92755863,92757094	328	390
chr1:92786156|92789932	+	ENSG00000122484	RPAP2	4.77288	0.108827	exon	967	2	92786156,92789002	92786191,92789932	317	530
chr1:92786156|92811471	+	ENSG00000122484	RPAP2	6.50215	0.256058	exon	1117	4	92786156,92789002,92801904,92811403	92786191,92789932,92801984,92811471	511	587
chr1:92798948|92811471	+	ENSG00000122484	RPAP2	5.80416	0.149527	exon	3106	2	92798948,92811403	92801984,92811471	545	551
chr1:92798948|92829327	+	ENSG00000122484	RPAP2	4.39199	0.131755	intron	20962	2	92801904,92811403	92801984,92811471	86	411
chr1:92798948|92846430	+	ENSG00000122484	RPAP2	8.12537	0.46507	exon	3256	3	92798948,92811403,92846281	92801984,92811471,92846430	588	588
chr1:93029199|93073284	-	ENSG00000067208	EVI5	6.03454	0.106791	exon	817	4	93029199,93046033,93070864,93073006	93029294,93046378,93070959,93073284	579	578
chr1:93029199|93101893	-	ENSG00000067208	EVI5	7.11054	0.248465	exon	1356	7	93029199,93046033,93070864,93073006,93089733,93091247,93101759	93029294,93046378,93070959,93073284,93089891,93091491,93101893	589	577
chr1:93029199|93170301	-	ENSG00000067208	EVI5	6.42602	0.218176	exon	3264	20	93029199,93046033,93070864,93073006,93089733,93091247,93101759,93112605,93128276,93128977,93131496,93142715,93159856,93160867,93163417,93166376,93167698,93168952,93169415,93170112	93029294,93046378,93070959,93073284,93089891,93091491,93101893,93113187,93128422,93129009,93131549,93142775,93159945,93161010,93163542,93166491,93167772,93169176,93169478,93170301	583	573
chr1:93070864|93091491	-	ENSG00000067208	EVI5	4.90965	0.0564058	exon	779	4	93070864,93073006,93089733,93091247	93070959,93073284,93089891,93091491	545	394
chr1:93070864|93101893	-	ENSG00000067208	EVI5	6.58416	0.165605	exon	914	5	93070864,93073006,93089733,93091247,93101759	93070959,93073284,93089891,93091491,93101893	587	585
chr1:93128276|93170301	-	ENSG00000067208	EVI5	5.55234	0.134733	exon	1325	12	93128276,93128977,93131496,93142715,93159856,93160867,93163417,93166376,93167698,93168952,93169415,93170112	93128422,93129009,93131549,93142775,93159945,93161010,93163542,93166491,93167772,93169176,93169478,93170301	553	544
chr1:93128977|93170301	-	ENSG00000067208	EVI5	5.55173	0.104821	exon	1178	11	93128977,93131496,93142715,93159856,93160867,93163417,93166376,93167698,93168952,93169415,93170112	93129009,93131549,93142775,93159945,93161010,93163542,93166491,93167772,93169176,93169478,93170301	285	561
chr1:93131496|93170301	-	ENSG00000067208	EVI5	3.7281	0.0551023	exon	1145	10	93131496,93142715,93159856,93160867,93163417,93166376,93167698,93168952,93169415,93170112	93131549,93142775,93159945,93161010,93163542,93166491,93167772,93169176,93169478,93170301	201	361
chr1:93142715|93170301	-	ENSG00000067208	EVI5	4.57334	0.0544233	exon	1091	9	93142715,93159856,93160867,93163417,93166376,93167698,93168952,93169415,93170112	93142775,93159945,93161010,93163542,93166491,93167772,93169176,93169478,93170301	430	465
chr1:93159359|93170301	-	ENSG00000067208	EVI5	5.76492	0.0981465	exon	1527	8	93159359,93160867,93163417,93166376,93167698,93168952,93169415,93170112	93159945,93161010,93163542,93166491,93167772,93169176,93169478,93170301	578	579
chr1:93191155|93202184	-	ENSG00000067208	EVI5	3.98425	0.131719	intron	11030	1	93201955	93202184	211	364
chr1:93770945|93792219	-	ENSG00000223745	CCDC18-AS1	3.34446	0.241948	exon	1159	9	93770945,93775097,93775272,93776726,93780706,93783725,93790192,93791326,93792159	93771027,93775191,93775347,93777165,93780826,93783785,93790286,93791452,93792219	316	351
chr1:94009664|94014983	+	ENSG00000137942	FNBP1L	2.93263	0.076499	exon	487	4	94009664,94012399,94012904,94014835	94009773,94012531,94012998,94014983	307	196
chr1:94032836|94033408	-	ENSG00000137936	BCAR3	4.14281	0.190212	exon	325	2	94032836,94033297	94033048,94033408	474	448
chr1:94341824|94343418	-	ENSG00000067334	DNTTIP2	5.28027	0.120767	exon	1595	1	94341824	94343418	552	558
chr1:94360170|94363454	-	ENSG00000023909	GCLM	5.04472	0.123191	exon	378	3	94360170,94362174,94363395	94360284,94362376,94363454	500	537
chr1:94360170|94367225	-	ENSG00000023909	GCLM	6.14512	0.236583	exon	463	4	94360170,94362174,94363395,94367141	94360284,94362376,94363454,94367225	582	581
chr1:94924163|94946162	+	ENSG00000117528	ABCD3	6.12155	0.1644	exon	1159	9	94924163,94930331,94933475,94939322,94940699,94941170,94943815,94944080,94945778	94924199,94930429,94933563,94939391,94940796,94941293,94943871,94944279,94946162	489	533
chr1:94924163|94948795	+	ENSG00000117528	ABCD3	4.98552	0.0945043	exon	2906	10	94924163,94930331,94933475,94939322,94940699,94941170,94943815,94944080,94945778,94947049	94924199,94930429,94933563,94939391,94940796,94941293,94943871,94944279,94946162,94948795	262	519
chr1:94924163|94956803	+	ENSG00000117528	ABCD3	4.84865	0.0723803	exon	3395	16	94924163,94930331,94933475,94939322,94940699,94941170,94943815,94944080,94945778,94947049,94953098,94953250,94953448,94955281,94955459,94956740	94924199,94930429,94933563,94939391,94940796,94941293,94943871,94944279,94946162,94948795,94953167,94953347,94953539,94955372,94955531,94956803	108	535
chr1:94953098|94956803	+	ENSG00000117528	ABCD3	4.57175	0.0556458	exon	489	6	94953098,94953250,94953448,94955281,94955459,94956740	94953167,94953347,94953539,94955372,94955531,94956803	445	475
chr1:94953098|94972198	+	ENSG00000117528	ABCD3	4.93172	0.0770353	exon	948	11	94953098,94953250,94953448,94955281,94955459,94956740,94964158,94964339,94964501,94965051,94972094	94953167,94953347,94953539,94955372,94955531,94956803,94964235,94964404,94964590,94965170,94972198	531	524
chr1:94964158|94965170	+	ENSG00000117528	ABCD3	5.15083	0.105026	exon	354	4	94964158,94964339,94964501,94965051	94964235,94964404,94964590,94965170	519	532
chr1:94964158|94972198	+	ENSG00000117528	ABCD3	3.97805	0.0674998	exon	459	5	94964158,94964339,94964501,94965051,94972094	94964235,94964404,94964590,94965170,94972198	400	353
chr1:95603831|95616975	+	ENSG00000152078,ENSG00000271092	TMEM56,TMEM56-RWDD3	3.90398	0.0538679	intron	761	6	95603831,95606228,95609447,95614258,95615764,95616881	95604110,95606298,95609612,95614347,95615822,95616975	421	415
chr1:95603831|95639445	+	ENSG00000152078,ENSG00000271092	TMEM56,TMEM56-RWDD3	5.78036	0.215312	intron	835	7	95603831,95606228,95609447,95614258,95615764,95616881,95639372	95604110,95606298,95609612,95614347,95615822,95616975,95639445	573	566
chr1:95609447|95616975	+	ENSG00000271092,ENSG00000152078	TMEM56-RWDD3,TMEM56	8.33407	0.404209	exon	410	4	95609447,95614258,95615764,95616881	95609612,95614347,95615822,95616975	589	588
chr1:95609447|95639445	+	ENSG00000271092,ENSG00000152078	TMEM56-RWDD3,TMEM56	8.12271	0.460379	exon	484	5	95609447,95614258,95615764,95616881,95639372	95609612,95614347,95615822,95616975,95639445	589	587
chr1:97235259|97250810	+	ENSG00000117569	PTBP2	5.69862	0.0650148	exon	1524	5	97235259,97236264,97243141,97243392,97250504	97235431,97237031,97243305,97243502,97250810	558	486
chr1:97700408|97771853	-	ENSG00000188641	DPYD	3.91355	0.172853	exon	384	3	97700408,97770815,97771733	97700550,97770934,97771853	439	419
chr1:97915615|98015300	-	ENSG00000188641	DPYD	2.94928	0.0599486	exon	566	3	97915615,97981282,98015116	97915779,97981497,98015300	281	317
chr1:97981282|98015300	-	ENSG00000188641	DPYD	5.39777	0.170683	exon	401	2	97981282,98015116	97981497,98015300	536	509
chr1:97981282|98039526	-	ENSG00000188641	DPYD	4.0137	0.0639215	exon	612	3	97981282,98015116,98039316	97981497,98015300,98039526	468	447
chr1:97981282|98060722	-	ENSG00000188641	DPYD	5.28816	0.108913	exon	890	5	97981282,98015116,98039316,98058774,98060615	97981497,98015300,98039526,98058943,98060722	562	557
chr1:98015116|98039526	-	ENSG00000188641	DPYD	4.20745	0.0590608	exon	396	2	98015116,98039316	98015300,98039526	497	479
chr1:98015116|98060722	-	ENSG00000188641	DPYD	4.49066	0.0604027	exon	674	4	98015116,98039316,98058774,98060615	98015300,98039526,98058943,98060722	533	523
chr1:98144651|98165858	-	ENSG00000188641	DPYD	6.52416	0.172745	exon	990	4	98144651,98156763,98164907,98165746	98144738,98157354,98165103,98165858	588	581
chr1:98144651|98187227	-	ENSG00000188641	DPYD	6.57197	0.194864	exon	2321	6	98144651,98156763,98164907,98165746,98185314,98187066	98144738,98157354,98165103,98165858,98186482,98187227	587	584
chr1:98144651|98206035	-	ENSG00000188641	DPYD	5.6329	0.0989848	exon	2409	7	98144651,98156763,98164907,98165746,98185314,98187066,98205948	98144738,98157354,98165103,98165858,98186482,98187227,98206035	565	571
chr1:99150441|99167459	+	ENSG00000162627	SNX7	3.45587	0.1368	exon	945	6	99150441,99156631,99157091,99161074,99164262,99167373	99150623,99156741,99157255,99161272,99164461,99167459	215	336
chr1:99150441|99175536	+	ENSG00000162627	SNX7	3.20565	0.178181	intron	9022	6	99150441,99156631,99157091,99161074,99164262,99167373	99150623,99156741,99157255,99161272,99164461,99167459	288	310
chr1:99156631|99167459	+	ENSG00000162627	SNX7	4.39361	0.225964	exon	762	5	99156631,99157091,99161074,99164262,99167373	99156741,99157255,99161272,99164461,99167459	337	421
chr1:9931245|9938047	-	ENSG00000178585	CTNNBIP1	4.40578	0.153996	exon	300	3	9931245,9932027,9937963	9931335,9932150,9938047	497	429
chr1:99418626|99422297	-	ENSG00000117598	PLPPR5	6.82828	0.477664	exon	384	2	99418626,99422165	99418876,99422297	584	582
chr1:99753521|99767453	+	ENSG00000117600	PLPPR4	6.45052	0.163547	exon	915	5	99753521,99762294,99764420,99766465,99767280	99753706,99762423,99764786,99766522,99767453	586	584
chr1:9991949|9994918	-	ENSG00000162441	LZIC	6.57363	0.272605	exon	485	3	9991949,9992861,9994820	9992238,9992956,9994918	576	488
chr1:9991949|9995685	-	ENSG00000162441	LZIC	5.41754	0.13092	exon	621	4	9991949,9992861,9994820,9995550	9992238,9992956,9994918,9995685	566	561
chr10:102013178|102021820	-	ENSG00000095485	CWF19L1	3.06907	0.0712286	exon	1680	5	102013178,102016019,102019975,102020723,102021736	102014376,102016233,102020076,102020801,102021820	297	322
chr10:102675756|102685776	+	ENSG00000119906	SLF2	5.08904	0.106039	exon	1902	5	102675756,102676327,102678141,102683732,102685706	102675799,102677057,102678198,102684729,102685776	424	463
chr10:102683732|102685776	+	ENSG00000119906	SLF2	7.12669	0.276209	exon	1069	2	102683732,102685706	102684729,102685776	588	588
chr10:102697159|102703885	+	ENSG00000119906	SLF2	3.60297	0.0916505	exon	693	3	102697159,102698352,102703411	102697234,102698493,102703885	387	383
chr10:102697159|102710510	+	ENSG00000119906	SLF2	5.0207	0.133861	exon	1266	8	102697159,102698352,102703411,102705087,102706796,102707517,102709833,102710433	102697234,102698493,102703885,102705263,102706893,102707604,102709964,102710510	527	422
chr10:103190102|103239214	+	ENSG00000166167	BTRC	4.06028	0.0724755	exon	349	4	103190102,103213258,103221721,103239125	103190209,103213313,103221815,103239214	433	454
chr10:103384502|103436193	-	ENSG00000107829	FBXW4	5.05339	0.236066	exon	2665	5	103384502,103427643,103432672,103433245,103436098	103386656,103427737,103432804,103433430,103436193	462	498
chr10:103427643|103436193	-	ENSG00000107829	FBXW4	8.28723	0.646104	exon	510	4	103427643,103432672,103433245,103436098	103427737,103432804,103433430,103436193	589	587
chr10:103432672|103436193	-	ENSG00000107829	FBXW4	7.07038	0.456608	exon	415	3	103432672,103433245,103436098	103432804,103433430,103436193	518	583
chr10:103552596|103570071	-	ENSG00000198408	OGA	7.56427	0.122289	exon	2921	10	103552596,103553443,103553670,103556803,103558599,103559999,103563492,103565800,103567487,103569941	103552703,103553501,103553852,103557911,103559212,103560157,103563776,103565900,103567658,103570071	589	587
chr10:103649169|103717489	-	ENSG00000120029	ARMH3	4.62785	0.122359	exon	711	5	103649169,103699620,103712362,103716354,103717407	103649493,103699695,103712461,103716480,103717489	518	440
chr10:103649169|103755112	-	ENSG00000120029	ARMH3	4.1727	0.140329	exon	1056	10	103649169,103699620,103712362,103716354,103717407,103734969,103750308,103751726,103753295,103755054	103649493,103699695,103712461,103716480,103717489,103735057,103750368,103751795,103753360,103755112	391	457
chr10:103649169|103761829	-	ENSG00000120029	ARMH3	3.2024	0.0920772	exon	1158	11	103649169,103699620,103712362,103716354,103717407,103734969,103750308,103751726,103753295,103755054,103761728	103649493,103699695,103712461,103716480,103717489,103735057,103750368,103751795,103753360,103755112,103761829	351	342
chr10:103699620|103717489	-	ENSG00000120029	ARMH3	5.84247	0.220354	exon	386	4	103699620,103712362,103716354,103717407	103699695,103712461,103716480,103717489	561	516
chr10:103699620|103755112	-	ENSG00000120029	ARMH3	5.60003	0.219899	exon	731	9	103699620,103712362,103716354,103717407,103734969,103750308,103751726,103753295,103755054	103699695,103712461,103716480,103717489,103735057,103750368,103751795,103753360,103755112	520	511
chr10:103716354|103755112	-	ENSG00000120029	ARMH3	4.03717	0.085752	exon	555	7	103716354,103717407,103734969,103750308,103751726,103753295,103755054	103716480,103717489,103735057,103750368,103751795,103753360,103755112	417	442
chr10:103734969|103755112	-	ENSG00000120029	ARMH3	4.89649	0.1654	exon	345	5	103734969,103750308,103751726,103753295,103755054	103735057,103750368,103751795,103753360,103755112	479	494
chr10:103783234|103789502	-	ENSG00000120029	ARMH3	3.44876	0.0974198	exon	553	4	103783234,103783432,103784913,103789205	103783320,103783506,103785005,103789502	366	320
chr10:103783234|103793096	-	ENSG00000120029	ARMH3	3.85864	0.121984	exon	850	6	103783234,103783432,103784913,103789205,103792690,103793040	103783320,103783506,103785005,103789502,103792929,103793096	389	440
chr10:103783234|103799882	-	ENSG00000120029	ARMH3	3.6225	0.116915	exon	1062	7	103783234,103783432,103784913,103789205,103792690,103793040,103799770	103783320,103783506,103785005,103789502,103792929,103793195,103799882	402	409
chr10:103789395|103799882	-	ENSG00000120029	ARMH3	3.02904	0.0942833	exon	617	4	103789395,103792690,103793040,103799770	103789502,103792929,103793195,103799882	317	248
chr10:10379790|10383156	-	n.a.	n.a.	3.64966	0.509149	intergenic_region	3367	1			380	392
chr10:103916776|103917971	+	ENSG00000166197	NOLC1	5.9775	0.339568	exon	490	4	103916776,103916943,103917188,103917806	103916831,103917085,103917312,103917971	493	576
chr10:104117796|104119192	+	ENSG00000107862	GBF1	2.99235	0.104838	exon	709	3	104117796,104118263,104118856	104117943,104118486,104119192	306	144
chr10:104352339|104359301	+	ENSG00000107882	SUFU	3.82249	0.369143	exon	568	5	104352339,104353393,104353750,104356897,104359190	104352481,104353478,104353822,104357050,104359301	451	466
chr10:104445573|104465246	-	ENSG00000138175	ARL3	5.2966	0.0827877	exon	498	4	104445573,104449650,104459130,104465103	104445758,104449700,104459246,104465246	553	528
chr10:104632205|104634418	+	ENSG00000214435,ENSG00000270316	AS3MT,BORCS7-ASMT	5.19184	0.317144	exon	358	3	104632205,104632854,104634349	104632355,104632990,104634418	543	525
chr10:104632205|104634957	+	ENSG00000270316,ENSG00000214435	BORCS7-ASMT,AS3MT	2.93818	0.26947	intron	897	3	104632205,104632854,104634349	104632355,104632990,104634418	303	299
chr10:104632205|104638748	+	ENSG00000214435,ENSG00000270316	AS3MT,BORCS7-ASMT	2.82493	0.109564	exon	715	6	104632205,104632854,104634349,104636711,104638136,104638606	104632355,104632990,104634418,104636792,104638267,104638748	292	213
chr10:104636711|104650435	+	ENSG00000214435,ENSG00000270316	AS3MT,BORCS7-ASMT	3.79476	0.180792	exon	492	4	104636711,104638136,104638606,104650301	104636792,104638267,104638748,104650435	433	408
chr10:104809464|104816721	+	ENSG00000148842	CNNM2	4.37209	0.225453	exon	452	3	104809464,104814086,104816552	104809607,104814223,104816721	503	443
chr10:104809464|104836027	+	ENSG00000148842	CNNM2	3.64338	0.197793	exon	990	6	104809464,104814086,104816552,104828193,104831531,104835843	104809607,104814223,104816721,104828479,104831596,104836027	427	341
chr10:104899163|104941085	-	ENSG00000076685	NT5C2	3.6324	0.128283	intron	922	6	104899163,104899874,104913048,104929041,104934615,104940942	104899236,104899949,104913384,104929206,104934739,104941077	266	394
chr10:105106995|105108756	-	ENSG00000156374	PCGF6	3.08812	0.502746	exon	696	4	105106995,105107152,105108112,105108657	105107076,105107207,105108569,105108756	131	207
chr10:105197772|105198565	+	ENSG00000148843	PDCD11	5.63942	0.45178	exon	180	2	105197772,105198443	105197828,105198565	544	538
chr10:105199503|105200607	+	ENSG00000148843	PDCD11	4.4843	0.263505	exon	532	3	105199503,105200047,105200491	105199625,105200338,105200607	519	527
chr10:105330629|105344982	+	ENSG00000107954	NEURL1	5.42386	0.192638	exon	1555	4	105330629,105331258,105337359,105344293	105330870,105331579,105337659,105344982	558	534
chr10:105767935|105778666	+	ENSG00000065613	SLK	5.9293	0.0717562	exon	528	4	105767935,105770574,105777918,105778542	105768114,105770666,105778047,105778666	583	583
chr10:105891089|105924058	-	ENSG00000197748	CFAP43	5.05407	0.611098	exon	1958	14	105891089,105891874,105893212,105900600,105902039,105903184,105905234,105906021,105907649,105912365,105920795,105921719,105922075,105923852	105891242,105891954,105893542,105900759,105902151,105903397,105905322,105906107,105907756,105912484,105920920,105921799,105922161,105924058	545	529
chr10:105900600|105924058	-	ENSG00000197748	CFAP43	3.30608	0.272357	exon	1392	11	105900600,105902039,105903184,105905234,105906021,105907649,105912365,105920795,105921719,105922075,105923852	105900759,105902151,105903397,105905322,105906107,105907756,105912484,105920920,105921799,105922161,105924058	361	361
chr10:106865155|106907554	+	ENSG00000156395	SORCS3	2.93503	0.110118	exon	389	3	106865155,106899155,106907375	106865273,106899244,106907554	291	296
chr10:106927016|106961011	+	ENSG00000156395	SORCS3	3.72917	0.146947	exon	644	4	106927016,106937525,106959757,106960878	106927107,106937824,106959874,106961011	419	410
chr10:106927016|106971008	+	ENSG00000156395	SORCS3	3.66305	0.121632	exon	758	5	106927016,106937525,106959757,106960878,106970895	106927107,106937824,106959874,106961011,106971008	402	383
chr10:106937824|106971008	+	ENSG00000156395	SORCS3	3.07958	0.101379	exon	474	4	106937824,106959757,106960878,106970895	106937931,106959874,106961011,106971008	313	138
chr10:108371669|108432743	-	ENSG00000108018	SORCS1	2.9399	0.0780834	exon	1321	9	108371669,108377907,108380186,108388960,108412140,108426842,108427447,108430995,108432626	108371781,108378032,108380319,108389147,108412311,108427066,108427560,108431125,108432743	301	313
chr10:108447950|108469099	-	ENSG00000108018	SORCS1	3.57323	0.118216	exon	536	4	108447950,108458972,108466303,108468981	108448096,108459151,108466392,108469099	377	378
chr10:108458972|108469099	-	ENSG00000108018	SORCS1	6.10703	0.242702	exon	389	3	108458972,108466303,108468981	108459151,108466392,108469099	580	584
chr10:108716271|108762537	-	ENSG00000108018	SORCS1	2.90134	0.128435	intron	46267	1	108716271	108716338	285	253
chr10:1102288|1118233	+	ENSG00000047056	WDR37	3.59698	0.0927566	intron	506	3	1102344,1102798,1118056	1102504,1102908,1118233	395	397
chr10:1118056|1132297	+	ENSG00000047056	WDR37	4.65482	0.110898	exon	770	7	1118056,1120323,1123847,1125951,1126352,1130343,1132226	1118233,1120448,1123943,1126046,1126416,1130478,1132297	491	464
chr10:1118056|1142186	+	ENSG00000047056	WDR37	5.84234	0.220542	exon	892	9	1118056,1120323,1123847,1125951,1126352,1130343,1132226,1139392,1142110	1118233,1120448,1123943,1126046,1126416,1130478,1132297,1139436,1142186	570	575
chr10:1118056|1151207	+	ENSG00000047056	WDR37	3.19591	0.069059	exon	1649	11	1118056,1120323,1123847,1125951,1126352,1130343,1132226,1139392,1142110,1149542,1151066	1118233,1120448,1123943,1126046,1126416,1130478,1132297,1139436,1142566,1149776,1151207	356	289
chr10:111883775|111890244	+	ENSG00000148700	ADD3	6.8939	0.0687984	exon	660	4	111883775,111885513,111886175,111890121	111884032,111885703,111886261,111890244	588	587
chr10:112356156|112358048	+	ENSG00000108055	SMC3	7.54592	0.388929	exon	305	2	112356156,112357897	112356308,112358048	587	583
chr10:112640991|112647644	+	ENSG00000150593	PDCD4	3.54219	0.0853133	exon	1216	4	112640991,112642761,112644529,112647423	112641293,112642855,112645124,112647644	290	334
chr10:112640991|112650428	+	ENSG00000150593	PDCD4	4.95134	0.169375	exon	1429	6	112640991,112642761,112644529,112647423,112649291,112650314	112641293,112642855,112645124,112647644,112649388,112650428	514	453
chr10:112645011|112650428	+	ENSG00000150593	PDCD4	4.58511	0.132302	exon	549	4	112645011,112647423,112649291,112650314	112645124,112647644,112649388,112650428	528	402
chr10:112723883|112745523	+	ENSG00000108061	SHOC2	9.05685	0.579622	exon	1075	2	112723883,112745386	112724819,112745523	589	588
chr10:114286846|114298089	+	ENSG00000151532	VTI1A	5.76383	0.136057	exon	425	3	114286846,114293289,114298005	114287164,114293309,114298089	561	548
chr10:114648494|114665972	+	n.a.	n.a.	4.86653	0.535955	intergenic_region	417	3	114648494,114650725,114665736	114648566,114650831,114665870	275	513
chr10:1149539|1151207	+	ENSG00000047056	WDR37	3.71869	0.0816843	intron	380	2	1149542,1151066	1149776,1151207	404	360
chr10:11523769|11527910	-	ENSG00000148429	USP6NL	3.04386	0.198221	exon	414	4	11523769,11526970,11527168,11527816	11523921,11527069,11527233,11527910	310	203
chr10:11551594|11569566	-	ENSG00000148429	USP6NL	3.36126	0.165056	exon	272	4	11551594,11560534,11567385,11569499	11551674,11560573,11567467,11569566	309	232
chr10:115636280|115644139	+	ENSG00000196865	NHLRC2	5.13768	0.170232	exon	708	3	115636280,115639333,115644010	115636735,115639454,115644139	548	555
chr10:115657869|115668282	+	ENSG00000196865	NHLRC2	3.83057	0.101727	exon	1129	6	115657869,115661425,115662230,115663286,115664576,115668039	115657968,115661656,115662352,115663495,115664795,115668282	456	406
chr10:116247717|116251637	-	ENSG00000099204	ABLIM1	5.02981	0.0742155	exon	147	2	116247717,116251550	116247775,116251637	508	461
chr10:116590611|116596005	+	ENSG00000151553	FAM160B1	3.72577	0.1047	exon	540	4	116590611,116592992,116595296,116595883	116590689,116593224,116595400,116596005	425	420
chr10:116590611|116608496	+	ENSG00000151553	FAM160B1	5.25836	0.181758	exon	1821	12	116590611,116592992,116595296,116595883,116602692,116603500,116605126,116605772,116605934,116606318,116606849,116608406	116590689,116593224,116595400,116596005,116602985,116603696,116605240,116605848,116606126,116606487,116606992,116608496	570	566
chr10:116603500|116608496	+	ENSG00000151553	FAM160B1	3.78552	0.0898216	exon	987	7	116603500,116605126,116605772,116605934,116606318,116606849,116608406	116603696,116605240,116605848,116606126,116606487,116606992,116608496	451	446
chr10:116730127|116734144	+	ENSG00000165832	TRUB1	4.5022	0.0837646	exon	270	3	116730127,116731894,116734088	116730199,116732033,116734144	431	433
chr10:116879949|116889297	+	ENSG00000107518	ATRNL1	11.7767	0.285346	exon	638	5	116879949,116881463,116887357,116888171,116889089	116880032,116881576,116887485,116888272,116889297	589	588
chr10:116879949|116931050	+	ENSG00000107518	ATRNL1	12.1312	0.335113	exon	1157	8	116879949,116881463,116887357,116888171,116889089,116919801,116925318,116930795	116880032,116881576,116887485,116888272,116889297,116919975,116925405,116931050	589	588
chr10:116879949|116933204	+	ENSG00000107518	ATRNL1	7.6679	0.0579361	intron	3311	8	116879949,116881463,116887357,116888171,116889089,116919801,116925318,116930795	116880032,116881576,116887485,116888272,116889297,116919975,116925405,116931132	571	587
chr10:116879949|116975638	+	ENSG00000107518	ATRNL1	11.1361	0.223131	exon	1423	9	116879949,116881463,116887357,116888171,116889089,116919801,116925318,116930795,116975455	116880032,116881576,116887485,116888272,116889297,116919975,116925405,116931132,116975638	589	589
chr10:116879949|117001514	+	ENSG00000107518	ATRNL1	10.6553	0.194243	exon	1665	11	116879949,116881463,116887357,116888171,116889089,116919801,116925318,116930795,116975455,116980132,117001360	116880032,116881576,116887485,116888272,116889297,116919975,116925405,116931132,116975638,116980218,117001514	589	589
chr10:116879949|117027921	+	ENSG00000107518	ATRNL1	8.96008	0.0639098	exon	2078	14	116879949,116881463,116887357,116888171,116889089,116919801,116925318,116930795,116975455,116980132,117001360,117024670,117026274,117027803	116880032,116881576,116887485,116888272,116889297,116919975,116925405,116931132,116975638,116980218,117001514,117024754,117026482,117027921	589	588
chr10:117185760|117309046	+	ENSG00000107518	ATRNL1	7.9457	0.0687431	exon	526	6	117185760,117221451,117226684,117228682,117278773,117308968	117185812,117221545,117226762,117228839,117278834,117309046	587	587
chr10:117221451|117228839	+	ENSG00000107518	ATRNL1	9.44926	0.126915	exon	332	3	117221451,117226684,117228682	117221545,117226762,117228839	589	588
chr10:117221451|117278834	+	ENSG00000107518	ATRNL1	9.29805	0.126834	exon	394	4	117221451,117226684,117228682,117278773	117221545,117226762,117228839,117278834	589	588
chr10:117221451|117309046	+	ENSG00000107518	ATRNL1	9.41274	0.15557	exon	473	5	117221451,117226684,117228682,117278773,117308968	117221545,117226762,117228839,117278834,117309046	589	588
chr10:117849252|117856275	-	ENSG00000151892	GFRA1	3.83602	0.207129	exon	427	3	117849252,117853213,117856166	117849433,117853347,117856275	453	437
chr10:118458146|118466796	-	ENSG00000165868	HSPA12A	5.35883	0.0720353	exon	506	4	118458146,118460454,118464662,118466711	118458250,118460640,118464789,118466796	542	538
chr10:118661276|118681027	-	ENSG00000187164	SHTN1	4.04468	0.0561446	exon	561	5	118661276,118666138,118671301,118674886,118680945	118661468,118666258,118671354,118674995,118681027	456	397
chr10:119245464|119245989	-	ENSG00000258114,ENSG00000229847	n.a.,EMX2OS	3.20135	0.111562	intron	526	1	119245464	119245739	318	339
chr10:11997231|12006124	-	ENSG00000151461	UPF2	3.61288	0.0622821	exon	783	4	11997231,11998319,12001170,12006008	11997506,11998522,12001355,12006124	446	430
chr10:12039671|12046726	-	ENSG00000151461	UPF2	3.58996	0.0573317	exon	538	4	12039671,12041905,12043675,12046529	12039756,12042008,12043824,12046726	411	318
chr10:12039671|12056183	-	ENSG00000151461	UPF2	5.99446	0.194287	exon	699	5	12039671,12041905,12043675,12046529,12056023	12039756,12042008,12043824,12046726,12056183	582	556
chr10:120445495|120467099	-	ENSG00000151893	CACUL1	5.93109	0.121584	exon	1228	7	120445495,120446110,120450777,120453214,120454433,120460818,120467004	120445680,120446293,120451077,120453261,120454742,120460920,120467099	584	582
chr10:120445495|120489922	-	ENSG00000151893	CACUL1	8.16583	0.422208	exon	1686	10	120445495,120446110,120450777,120453214,120454433,120460818,120467004,120485790,120488687,120489796	120445680,120446293,120451077,120453261,120454742,120460920,120467099,120485897,120488909,120489922	589	588
chr10:120460818|120489922	-	ENSG00000151893	CACUL1	5.20826	0.0663698	exon	657	5	120460818,120467004,120485790,120488687,120489796	120460920,120467099,120485897,120488909,120489922	554	559
chr10:120801506|120803654	-	ENSG00000107581	EIF3A	5.00724	0.134229	exon	868	2	120801506,120803566	120802284,120803654	547	386
chr10:120867460|120877179	+	ENSG00000119979	FAM45A	3.11222	0.154069	exon	953	4	120867460,120871361,120873617,120877031	120867676,120871440,120874123,120877179	149	297
chr10:12123471|12126750	+	ENSG00000181192	DHTKD1	3.01344	0.0721576	exon	368	2	12123471,12126539	12123626,12126750	324	186
chr10:12123471|12131254	+	ENSG00000181192	DHTKD1	3.00357	0.0884929	exon	833	4	12123471,12126539,12129534,12130985	12123626,12126750,12129728,12131254	337	195
chr10:12123471|12133683	+	ENSG00000181192	DHTKD1	4.16891	0.138082	exon	1005	5	12123471,12126539,12129534,12130985,12133512	12123626,12126750,12129728,12131254,12133683	492	452
chr10:12123471|12136270	+	ENSG00000181192	DHTKD1	3.46927	0.0880141	exon	1204	6	12123471,12126539,12129534,12130985,12133512,12136072	12123626,12126750,12129728,12131254,12133683,12136270	400	293
chr10:12123471|12143180	+	ENSG00000181192	DHTKD1	4.00573	0.107379	exon	1772	9	12123471,12126539,12129534,12130985,12133512,12136072,12139683,12142177,12143041	12123626,12126750,12129728,12131254,12133683,12136300,12139995,12142261,12143180	466	392
chr10:12123471|12155063	+	ENSG00000181192	DHTKD1	3.18684	0.0826869	exon	2195	12	12123471,12126539,12129534,12130985,12133512,12136072,12139683,12142177,12143041,12148245,12149908,12154899	12123626,12126750,12129728,12131254,12133683,12136300,12139995,12142261,12143180,12148395,12150014,12155063	345	316
chr10:12123471|12162266	+	ENSG00000181192	DHTKD1	4.52643	0.189102	exon	2534	15	12123471,12126539,12129534,12130985,12133512,12136072,12139683,12142177,12143041,12148245,12149908,12154899,12159672,12160748,12162181	12123626,12126750,12129728,12131254,12133683,12136300,12139995,12142261,12143180,12148395,12150014,12155063,12159754,12160917,12162266	526	491
chr10:121338238|121347760	-	ENSG00000151923	TIAL1	3.87976	0.0698141	exon	1246	7	121338238,121339447,121339983,121341245,121341681,121341971,121347664	121338452,121339522,121340358,121341521,121341735,121342120,121347760	443	403
chr10:12136072|12162266	+	ENSG00000181192	DHTKD1	3.95373	0.151112	exon	1529	10	12136072,12139683,12142177,12143041,12148245,12149908,12154899,12159672,12160748,12162181	12136300,12139995,12142261,12143180,12148395,12150014,12155063,12159754,12160917,12162266	443	400
chr10:12159672|12162266	+	ENSG00000181192	DHTKD1	3.64256	0.111035	exon	339	3	12159672,12160748,12162181	12159754,12160917,12162266	411	411
chr10:121662311|121663789	+	ENSG00000107651	SEC23IP	3.27197	0.185916	exon	405	2	121662311,121663596	121662521,121663789	357	241
chr10:121668553|121678023	+	ENSG00000107651	SEC23IP	3.306	0.160454	exon	1001	6	121668553,121671556,121674012,121675260,121677348,121677905	121668642,121671676,121674331,121675401,121677556,121678023	370	308
chr10:121685548|121693299	+	ENSG00000107651	SEC23IP	4.91891	0.229068	exon	902	6	121685548,121689119,121689841,121691645,121692517,121693198	121685739,121689274,121689943,121691830,121692679,121693299	528	510
chr10:122273423|122280607	+	ENSG00000203805	PLPP4	4.47306	0.362373	exon	280	3	122273423,122278345,122280483	122273513,122278408,122280607	515	458
chr10:122534290|122536396	-	ENSG00000227165	WDR11-AS1	3.36836	0.528732	intron	2107	1	122536247	122536396	379	305
chr10:12257739|12280484	+	ENSG00000151465	CDC123	5.73659	0.0981555	exon	553	7	12257739,12259360,12272947,12277047,12279143,12279461,12280456	12257834,12259466,12272995,12277122,12279265,12279533,12280484	210	503
chr10:123298106|123315059	-	ENSG00000066468	FGFR2	3.19048	0.0776365	intron	4380	2	123298106,123310804	123298229,123310973	344	342
chr10:123298106|123325218	-	ENSG00000066468	FGFR2	5.4454	0.151415	exon	817	4	123298106,123310804,123323838,123324952	123298229,123310973,123324093,123325218	564	519
chr10:123549684|123683844	-	ENSG00000107669	ATE1	8.74131	0.513781	exon	1401	11	123549684,123596233,123600597,123629521,123658356,123659381,123661906,123670421,123673305,123681864,123683781	123549804,123596332,123600778,123629553,123658484,123659509,123662135,123670666,123673408,123681926,123683844	589	588
chr10:123596233|123673408	-	ENSG00000107669	ATE1	5.95794	0.0847252	exon	1153	8	123596233,123600597,123629521,123658356,123659381,123661906,123670421,123673305	123596332,123600778,123629553,123658484,123659509,123662135,123670666,123673408	532	518
chr10:123596233|123683844	-	ENSG00000107669	ATE1	7.41013	0.26456	exon	1280	10	123596233,123600597,123629521,123658356,123659381,123661906,123670421,123673305,123681864,123683781	123596332,123600778,123629553,123658484,123659509,123662135,123670666,123673408,123681926,123683844	587	586
chr10:123600597|123683844	-	ENSG00000107669	ATE1	5.35016	0.0613079	exon	1180	9	123600597,123629521,123658356,123659381,123661906,123670421,123673305,123681864,123683781	123600778,123629553,123658484,123659509,123662135,123670666,123673408,123681926,123683844	534	523
chr10:123629521|123683844	-	ENSG00000107669	ATE1	7.35186	0.181934	exon	998	8	123629521,123658356,123659381,123661906,123670421,123673305,123681864,123683781	123629553,123658484,123659509,123662135,123670666,123673408,123681926,123683844	141	587
chr10:123658356|123683844	-	ENSG00000107669	ATE1	5.56927	0.0881398	exon	965	7	123658356,123659381,123661906,123670421,123673305,123681864,123683781	123658484,123659509,123662135,123670666,123673408,123681926,123683844	565	575
chr10:12442015|12445368	+	ENSG00000183049	CAMK1D	5.58371	0.464041	intron	3354	1			571	566
chr10:124793872|124810702	+	ENSG00000196177	ACADSB	4.40122	0.0962113	exon	1086	8	124793872,124797263,124799982,124800725,124802562,124803909,124806725,124810565	124794031,124797363,124800188,124800895,124802687,124804001,124806814,124810702	505	487
chr10:125780772|125806240	-	ENSG00000182022	CHST15	3.29053	0.0913019	exon	1859	5	125780772,125798031,125801817,125804096,125805183	125780928,125798187,125801963,125804435,125806240	374	294
chr10:125798031|125806240	-	ENSG00000182022	CHST15	6.3924	0.368511	exon	1702	4	125798031,125801817,125804096,125805183	125798187,125801963,125804435,125806240	585	581
chr10:126097111|126100769	-	ENSG00000065154	OAT	7.21697	0.0872553	exon	549	3	126097111,126097310,126100542	126097206,126097534,126100769	581	538
chr10:126172708|126186697	+	ENSG00000107902	LHPP	3.83274	0.0974958	exon	657	5	126172708,126176991,126182289,126185530,126186605	126172895,126177144,126182446,126185593,126186697	401	367
chr10:126176991|126186697	+	ENSG00000107902	LHPP	3.63704	0.0670068	exon	469	4	126176991,126182289,126185530,126186605	126177144,126182446,126185593,126186697	423	343
chr10:126185530|126205840	+	ENSG00000107902	LHPP	3.12012	0.0971751	exon	436	4	126185530,126186605,126186897,126205749	126185593,126186697,126187083,126205840	282	237
chr10:126370176|126370948	-	ENSG00000189319,ENSG00000258539	FAM53B,n.a.	7.29128	0.42234	exon	773	1	126370176	126370948	589	587
chr10:126370176|126384781	-	ENSG00000189319,ENSG00000258539	FAM53B,n.a.	5.89155	0.240989	exon	828	2	126370176,126384727	126370948,126384781	550	579
chr10:126370176|126395456	-	ENSG00000189319,ENSG00000258539	FAM53B,n.a.	4.96549	0.205183	exon	1080	3	126370176,126384727,126395205	126370948,126384781,126395456	546	490
chr10:126384727|126395456	-	ENSG00000189319,ENSG00000258539	FAM53B,n.a.	6.03562	0.267013	exon	307	2	126384727,126395205	126384781,126395456	561	539
chr10:126395205|126395456	-	ENSG00000189319,ENSG00000258539	FAM53B,n.a.	3.42882	0.0893952	exon	252	1	126395205	126395456	379	334
chr10:126495400|126515354	+	ENSG00000165660	ABRAXAS2	3.79785	0.0940545	exon	386	4	126495400,126505145,126507953,126515164	126495490,126505181,126508019,126515354	442	381
chr10:126495400|126520032	+	ENSG00000165660	ABRAXAS2	3.01615	0.0726238	exon	706	7	126495400,126505145,126507953,126515164,126517325,126517962,126519918	126495490,126505181,126508019,126515354,126517444,126518046,126520032	324	247
chr10:126628943|126631876	+	n.a.	n.a.	5.16051	0.127916	intergenic_region	2934	1	126630692	126631876	554	545
chr10:126631026|126631876	+	ENSG00000019995	ZRANB1	6.31549	0.191771	exon	851	1	126631026	126631876	578	572
chr10:126727566|126799662	-	ENSG00000175029	CTBP2	4.77109	0.459039	exon	578	4	126727566,126776760,126789156,126799559	126727724,126776888,126789341,126799662	13	361
chr10:127540862|127569640	-	ENSG00000089876	DHX32	3.92355	0.0968658	exon	2254	6	127540862,127541112,127542530,127548172,127555559,127569112	127541020,127541211,127543428,127548544,127555752,127569640	444	378
chr10:127677120|127697119	+	ENSG00000203780	FANK1	4.39627	0.367906	exon	2335	7	127677120,127683986,127685119,127685989,127692717,127695683,127696976	127678056,127684127,127685193,127686054,127693618,127695751,127697119	504	475
chr10:128192526|128202508	-	ENSG00000154493	C10orf90	5.10193	0.39138	exon	1315	3	128192526,128200592,128202417	128193654,128200685,128202508	541	462
chr10:128768966|128788867	+	ENSG00000150760	DOCK1	5.97758	0.136697	exon	427	5	128768966,128776212,128780182,128785785,128788719	128769049,128776252,128780237,128785881,128788867	573	569
chr10:128768966|128798571	+	ENSG00000150760	DOCK1	7.847	0.427042	exon	939	9	128768966,128776212,128780182,128785785,128788719,128795012,128796356,128797618,128798436	128769049,128776252,128780237,128785881,128788867,128795147,128796513,128797699,128798571	589	588
chr10:128806996|128836080	+	ENSG00000150760	DOCK1	4.27381	0.0665803	exon	962	9	128806996,128810559,128816974,128821464,128822949,128824616,128829914,128830401,128835983	128807068,128810638,128817099,128821588,128823047,128824688,128830017,128830584,128836080	503	481
chr10:128840889|128860040	+	ENSG00000150760	DOCK1	3.66976	0.0596767	exon	435	4	128840889,128841328,128850945,128859932	128840978,128841428,128851079,128860040	402	380
chr10:13040338|13049105	-	ENSG00000151468	CCDC3	4.3514	0.107815	intron	6084	2	13040338,13043197	13040512,13043697	467	476
chr10:13040338|13097196	-	ENSG00000151468	CCDC3	4.39954	0.101411	intron	6199	3	13040338,13043197,13091674	13040512,13043697,13091941	493	386
chr10:13040338|13116100	-	ENSG00000151468	CCDC3	6.46646	0.288663	exon	1952	5	13040338,13043197,13091674,13099902,13115868	13040512,13043697,13091941,13100676,13116100	582	580
chr10:13048050|13116100	-	ENSG00000151468	CCDC3	3.40435	0.161016	intron	44900	3	13091674,13099902,13115868	13091941,13100676,13116100	398	362
chr10:13169745|13178897	+	ENSG00000123240	OPTN	8.06786	0.166912	exon	780	5	13169745,13173319,13174067,13175502,13178745	13169903,13173575,13174197,13175581,13178897	589	588
chr10:131964771|131969900	+	ENSG00000108010	GLRX3	3.43326	0.148082	exon	346	4	131964771,131965183,131967697,131969848	131964943,131965244,131967754,131969900	253	317
chr10:132902528|132932711	-	ENSG00000176769	TCERG1L	3.52412	0.285105	exon	296	3	132902528,132915062,132932642	132902617,132915197,132932711	0	430
chr10:132915062|132944923	-	ENSG00000176769	TCERG1L	5.05729	0.366182	exon	361	3	132915062,132932642,132944769	132915197,132932711,132944923	540	485
chr10:133106474|133107562	-	ENSG00000176769	TCERG1L	4.34321	0.392887	exon	328	2	133106474,133107416	133106654,133107562	480	415
chr10:13322976|13337606	-	ENSG00000107537	PHYH	4.22951	0.127775	exon	1298	5	13322976,13325690,13330360,13333461,13337228	13323110,13325839,13330541,13333912,13337606	464	440
chr10:133747962|133758963	+	ENSG00000175470	PPP2R2D	3.60756	0.0655402	exon	1235	6	133747962,133748398,133753280,133754086,133757472,133758799	133748059,133748510,133753700,133754345,133757649,133758963	391	420
chr10:133747962|133761295	+	ENSG00000175470	PPP2R2D	5.69363	0.144582	exon	1497	7	133747962,133748398,133753280,133754086,133757472,133758799,133761034	133748059,133748510,133753700,133754345,133757649,133758963,133761295	563	565
chr10:133784142|133787447	-	ENSG00000176171	BNIP3	3.45851	0.0932224	exon	493	4	133784142,133784368,133786538,133787297	133784291,133784474,133786622,133787447	204	231
chr10:133918176|133931078	+	ENSG00000188385	JAKMIP3	2.9952	0.102492	exon	770	2	133918176,133930581	133918447,133931078	293	302
chr10:13701323|13705509	-	ENSG00000151474	FRMD4A	3.67949	0.188232	exon	463	3	13701323,13702316,13705453	13701490,13702553,13705509	271	415
chr10:13705453|13717044	-	ENSG00000151474	FRMD4A	4.53348	0.179061	exon	543	4	13705453,13708097,13712406,13716911	13705509,13708325,13712528,13717044	458	506
chr10:13779844|13789819	-	ENSG00000151474	FRMD4A	3.2944	0.0995183	exon	295	4	13779844,13782194,13782512,13789736	13779930,13782251,13782577,13789819	344	293
chr10:13779844|13804680	-	ENSG00000151474	FRMD4A	3.16651	0.0881207	exon	375	6	13779844,13782194,13782512,13789736,13803647,13804624	13779930,13782251,13782577,13789819,13803669,13804680	272	277
chr10:14272255|14275092	-	ENSG00000151474	FRMD4A	5.57163	0.460018	intron	2838	1			552	564
chr10:14890608|14897942	+	ENSG00000187522	HSPA14	4.83111	0.128687	exon	1008	8	14890608,14890789,14891432,14891720,14893218,14894369,14896124,14897840	14890656,14890894,14891667,14891810,14893322,14894530,14896279,14897942	420	475
chr10:14938845|14939516	+	ENSG00000152455	SUV39H2	6.44694	0.487738	exon	672	1	14938845	14939516	588	580
chr10:15317854|15326104	-	ENSG00000148468	FAM171A1	3.99627	0.0746028	exon	321	2	15317854,15325877	15317946,15326104	467	436
chr10:15590454|15628663	-	ENSG00000077943	ITGA8	3.26551	0.171001	exon	589	5	15590454,15600073,15614210,15617488,15628583	15590567,15600201,15614368,15617593,15628663	373	316
chr10:15600073|15628663	-	ENSG00000077943	ITGA8	2.97239	0.147359	exon	475	4	15600073,15614210,15617488,15628583	15600201,15614368,15617593,15628663	313	288
chr10:15838099|15889942	-	ENSG00000148481	MINDY3	7.9546	0.432925	exon	953	11	15838099,15858834,15863655,15875629,15876542,15879203,15879541,15880227,15883425,15885211,15889863	15838171,15858914,15863725,15875708,15876615,15879317,15879632,15880278,15883598,15885271,15889942	589	588
chr10:15858834|15889942	-	ENSG00000148481	MINDY3	9.22317	0.583281	exon	880	10	15858834,15863655,15875629,15876542,15879203,15879541,15880227,15883425,15885211,15889863	15858914,15863725,15875708,15876615,15879317,15879632,15880278,15883598,15885271,15889942	589	588
chr10:15863655|15885271	-	ENSG00000148481	MINDY3	7.33504	0.154308	exon	719	8	15863655,15875629,15876542,15879203,15879541,15880227,15883425,15885211	15863725,15875708,15876615,15879317,15879632,15880278,15883598,15885271	588	587
chr10:15863655|15889942	-	ENSG00000148481	MINDY3	7.44049	0.283573	exon	799	9	15863655,15875629,15876542,15879203,15879541,15880227,15883425,15885211,15889863	15863725,15875708,15876615,15879317,15879632,15880278,15883598,15885271,15889942	589	586
chr10:15875629|15885271	-	ENSG00000148481	MINDY3	6.26043	0.0622386	exon	648	7	15875629,15876542,15879203,15879541,15880227,15883425,15885211	15875708,15876615,15879317,15879632,15880278,15883598,15885271	580	585
chr10:15875629|15889942	-	ENSG00000148481	MINDY3	9.20609	0.455154	exon	728	8	15875629,15876542,15879203,15879541,15880227,15883425,15885211,15889863	15875708,15876615,15879317,15879632,15880278,15883598,15885271,15889942	589	588
chr10:16794538|16824083	-	ENSG00000148484	RSU1	6.96125	0.399372	exon	489	5	16794538,16794917,16796870,16806389,16824033	16794652,16794999,16796988,16806509,16824083	443	587
chr10:17199440|17210916	-	ENSG00000107614	TRDMT1	5.73351	0.478531	exon	713	6	17199440,17201145,17202304,17203482,17204165,17210840	17199783,17201228,17202373,17203547,17204236,17210916	571	575
chr10:17632345|17646046	-	ENSG00000165996	HACD1	2.90277	0.152158	exon	755	5	17632345,17636204,17641073,17645725,17645929	17632445,17636382,17641410,17645743,17646046	305	294
chr10:17645559|17646046	-	ENSG00000165996	HACD1	2.9207	0.184503	exon	303	2	17645559,17645929	17645743,17646046	301	271
chr10:17746430|17747740	+	ENSG00000136738	STAM	5.95925	0.235152	exon	297	3	17746430,17746969,17747587	17746517,17747023,17747740	570	546
chr10:18266831|18292287	+	ENSG00000148482	SLC39A12	4.85489	0.0879015	exon	1196	8	18266831,18270241,18276408,18280080,18282110,18284585,18289596,18292100	18267003,18270412,18276580,18280232,18282220,18284651,18289754,18292287	533	514
chr10:18816517|18825125	+	ENSG00000165995	CACNB2	6.46563	0.304479	exon	358	3	18816517,18823005,18825030	18816626,18823156,18825125	585	578
chr10:18874878|18905222	-	ENSG00000241058	NSUN6	4.52806	0.111562	exon	611	5	18874878,18885137,18898774,18903389,18905113	18875022,18885256,18898855,18903542,18905222	524	484
chr10:18885137|18937574	-	ENSG00000241058	NSUN6	3.05473	0.0900806	exon	702	6	18885137,18898774,18903389,18905113,18931405,18937419	18885256,18898855,18903542,18905222,18931484,18937574	299	249
chr10:18898774|18905222	-	ENSG00000241058	NSUN6	3.98596	0.0849259	exon	346	3	18898774,18903389,18905113	18898855,18903542,18905222	447	393
chr10:20436713|20466338	+	ENSG00000120594	PLXDC2	3.73467	0.0643363	exon	397	4	20436713,20453397,20465928,20466257	20436831,20453496,20466023,20466338	422	420
chr10:20465928|20508031	+	ENSG00000120594	PLXDC2	4.38654	0.0743091	exon	429	5	20465928,20466257,20500598,20506355,20507993	20466023,20466338,20500658,20506505,20508031	340	486
chr10:21117459|21141578	-	ENSG00000078114	NEBL	4.13753	0.144925	exon	1050	8	21117459,21120075,21120402,21124442,21129668,21134187,21139324,21141474	21117563,21120235,21120512,21124552,21129778,21134424,21139431,21141578	488	495
chr10:21120125|21129778	-	ENSG00000078114	NEBL	3.84822	0.087987	exon	444	4	21120125,21120402,21124442,21129668	21120235,21120512,21124552,21129778	435	132
chr10:21129668|21141578	-	ENSG00000078114	NEBL	4.01405	0.10355	exon	562	4	21129668,21134187,21139324,21141474	21129778,21134424,21139431,21141578	455	465
chr10:21129668|21158770	-	ENSG00000078114	NEBL	5.03782	0.122205	exon	1890	8	21129668,21134187,21139324,21141474,21147169,21148642,21156688,21158669	21129778,21134424,21139431,21141578,21147273,21148755,21157694,21158770	563	440
chr10:21129668|21188379	-	ENSG00000078114	NEBL	4.03553	0.0962923	exon	2840	14	21129668,21134187,21139324,21141474,21147169,21148642,21156688,21158669,21169723,21177026,21178774,21185887,21186054,21188307	21129778,21134424,21139431,21141578,21147273,21148755,21157694,21158770,21169833,21177136,21178878,21185958,21186531,21188379	450	453
chr10:21134187|21141578	-	ENSG00000078114	NEBL	4.79348	0.154241	exon	451	3	21134187,21139324,21141474	21134424,21139431,21141578	530	533
chr10:21139324|21188379	-	ENSG00000078114	NEBL	4.02873	0.0860342	exon	2491	12	21139324,21141474,21147169,21148642,21156688,21158669,21169723,21177026,21178774,21185887,21186054,21188307	21139431,21141578,21147273,21148755,21157694,21158770,21169833,21177136,21178878,21185958,21186531,21188379	456	459
chr10:21148642|21188379	-	ENSG00000078114	NEBL	4.95499	0.173213	exon	2173	9	21148642,21156688,21158669,21169723,21177026,21178774,21185887,21186054,21188307	21148755,21157694,21158770,21169833,21177136,21178878,21185958,21186531,21188379	546	549
chr10:21157593|21188379	-	ENSG00000078114	NEBL	6.55683	0.370792	exon	1154	8	21157593,21158669,21169723,21177026,21178774,21185887,21186054,21188307	21157694,21158770,21169833,21177136,21178878,21185958,21186531,21188379	586	586
chr10:21157593|21246744	-	ENSG00000078114	NEBL	3.83972	0.0853783	intron	59519	8	21156688,21158669,21169723,21177026,21178774,21185887,21186054,21188307	21157694,21158770,21169833,21177136,21178878,21185958,21186531,21188620	430	447
chr10:21169723|21188374	-	ENSG00000078114	NEBL	3.65555	0.0727012	exon	945	6	21169723,21177026,21178774,21185887,21186054,21188307	21169833,21177136,21178878,21185958,21186531,21188374	398	429
chr10:21169723|21188379	-	ENSG00000078114	NEBL	7.14404	0.386817	exon	950	6	21169723,21177026,21178774,21185887,21186054,21188307	21169833,21177136,21178878,21185958,21186531,21188379	587	587
chr10:21177026|21188379	-	ENSG00000078114	NEBL	3.5379	0.0564243	exon	839	5	21177026,21178774,21185887,21186054,21188307	21177136,21178878,21185958,21186531,21188379	382	405
chr10:21234267|21250708	-	ENSG00000078114	NEBL	5.51612	0.0883457	intron	16442	1	21250601	21250708	573	564
chr10:21246660|21250708	-	ENSG00000078114	NEBL	5.47377	0.078563	intron	4049	1	21250601	21250708	577	570
chr10:21875223|21906136	+	ENSG00000078403	MLLT10	4.04552	0.0709004	exon	601	5	21875223,21884260,21901277,21903760,21906041	21875277,21884511,21901380,21903853,21906136	64	159
chr10:21875223|21940697	+	ENSG00000078403	MLLT10	3.91966	0.0618278	exon	697	6	21875223,21884260,21901277,21903760,21906041,21940602	21875277,21884511,21901380,21903853,21906136,21940697	57	288
chr10:21962279|22016857	+	ENSG00000078403	MLLT10	2.97643	0.0590762	exon	1060	7	21962279,21970261,21971154,21977420,22002701,22015173,22016785	21962848,21970305,21971186,21977467,22002879,22015284,22016857	287	267
chr10:22002701|22016857	+	ENSG00000078403	MLLT10	4.45598	0.134396	exon	364	3	22002701,22015173,22016785	22002879,22015284,22016857	485	402
chr10:22002701|22024164	+	ENSG00000078403	MLLT10	3.42816	0.117901	exon	1256	8	22002701,22015173,22016785,22019829,22021828,22022433,22022697,22024068	22002879,22015284,22016857,22019983,22022016,22022521,22023058,22024164	380	250
chr10:22094909|22209892	-	ENSG00000136770	DNAJC1	4.52821	0.110241	exon	1078	7	22094909,22149673,22171211,22193451,22207708,22208761,22209539	22095028,22149835,22171368,22193541,22207801,22208858,22209892	97	396
chr10:22171211|22209892	-	ENSG00000136770	DNAJC1	7.39206	0.44378	exon	795	5	22171211,22193451,22207708,22208761,22209539	22171368,22193541,22207801,22208858,22209892	586	588
chr10:22171211|22218070	-	ENSG00000136770	DNAJC1	4.85098	0.191111	exon	944	7	22171211,22193451,22207708,22208761,22209539,22217435,22217969	22171368,22193541,22207801,22208858,22209892,22217481,22218070	414	475
chr10:22193451|22209892	-	ENSG00000136770	DNAJC1	7.0944	0.308079	exon	637	4	22193451,22207708,22208761,22209539	22193541,22207801,22208858,22209892	588	587
chr10:22193451|22218070	-	ENSG00000136770	DNAJC1	5.72306	0.169095	exon	786	6	22193451,22207708,22208761,22209539,22217435,22217969	22193541,22207801,22208858,22209892,22217481,22218070	577	575
chr10:225934|267296	+	ENSG00000015171	ZMYND11	7.04425	0.144332	exon	597	5	225934,243851,255829,264395,267135	226068,243945,255988,264439,267296	587	587
chr10:225934|295028	+	ENSG00000015171	ZMYND11	6.84221	0.14202	exon	2095	16	225934,243851,255829,264395,267135,282778,283525,285378,285902,286833,287961,290411,292706,293338,294276,294843	226068,243945,255988,264439,267296,282855,283617,285465,286051,286910,288079,290540,292939,293406,294548,295028	588	587
chr10:23512527|23539620	-	n.a.	n.a.	3.09011	0.668176	intergenic_region	11099	3	23512527,23512673,23528658	23512587,23512747,23528745	276	320
chr10:24508555|24508838	+	ENSG00000120549	KIAA1217	3.85551	0.132003	exon	284	1	24508555	24508838	422	366
chr10:24669798|24671281	+	ENSG00000120549	KIAA1217	3.11711	0.162409	intron	1484	1	24669798	24669996	317	252
chr10:24669798|24673352	+	ENSG00000120549	KIAA1217	3.2066	0.20261	intron	3555	1	24669798	24669996	316	310
chr10:24783429|24802363	+	ENSG00000120549	KIAA1217	5.39693	0.330165	exon	671	4	24783429,24783903,24790308,24802188	24783533,24784125,24790474,24802363	567	515
chr10:24783429|24809182	+	ENSG00000120549	KIAA1217	3.87363	0.19577	exon	802	5	24783429,24783903,24790308,24802188,24809052	24783533,24784125,24790474,24802363,24809182	439	411
chr10:24810711|24817048	+	ENSG00000120549	KIAA1217	3.03556	0.116122	exon	774	3	24810711,24813252,24816865	24810858,24813693,24817048	318	318
chr10:24813252|24817048	+	ENSG00000120549	KIAA1217	3.87162	0.187368	exon	626	2	24813252,24816865	24813693,24817048	436	321
chr10:24908402|24924032	-	ENSG00000107863	ARHGAP21	6.03497	0.0667259	exon	3216	5	24908402,24911662,24917943,24922331,24923940	24910298,24911771,24918979,24922409,24924032	465	583
chr10:25140317|25147338	-	ENSG00000099256	PRTFDC1	3.37069	0.08854	exon	225	4	25140317,25144247,25145842,25147321	25140393,25144293,25145924,25147338	322	400
chr10:25140317|25231365	-	ENSG00000099256	PRTFDC1	4.02637	0.0711428	exon	1094	8	25140317,25144247,25145842,25147321,25160927,25197230,25226113,25231259	25140393,25144293,25145924,25147338,25160992,25197741,25226296,25231365	429	452
chr10:25144247|25147338	-	ENSG00000099256	PRTFDC1	4.29848	0.159266	exon	148	3	25144247,25145842,25147321	25144293,25145924,25147338	304	444
chr10:25160927|25231365	-	ENSG00000099256	PRTFDC1	4.54511	0.0813393	exon	869	4	25160927,25197230,25226113,25231259	25160992,25197741,25226296,25231365	497	488
chr10:25226113|25231365	-	ENSG00000099256	PRTFDC1	4.34587	0.0844255	exon	291	2	25226113,25231259	25226296,25231365	479	340
chr10:25684840|25701402	+	ENSG00000151025	GPR158	5.64604	0.133782	exon	327	2	25684840,25701179	25684942,25701402	570	553
chr10:25684840|25769839	+	ENSG00000151025	GPR158	3.29699	0.0829376	intron	6045	5	25684840,25701179,25755119,25755580,25764360	25684942,25701402,25755287,25755648,25764878	336	308
chr10:26993606|26998697	+	ENSG00000148459	PDSS1	3.16558	0.464206	exon	305	3	26993606,26994215,26998567	26993670,26994323,26998697	238	154
chr10:26993606|27013056	+	ENSG00000148459	PDSS1	2.9654	0.390393	exon	2021	11	26993606,26994215,26998567,27003551,27003782,27004631,27006564,27007662,27009064,27012735,27012943	26993670,26994323,26998697,27003646,27004334,27004761,27007002,27007707,27009288,27012846,27013056	210	295
chr10:26994215|27009288	+	ENSG00000148459	PDSS1	2.99247	0.284719	exon	1730	8	26994215,26998567,27003551,27003782,27004631,27006564,27007662,27009064	26994323,26998697,27003646,27004334,27004761,27007002,27007707,27009288	204	272
chr10:27301811|27306721	-	ENSG00000107890	ANKRD26	4.31661	0.0669743	exon	738	3	27301811,27303423,27306431	27302039,27303640,27306721	496	278
chr10:27328894|27350171	-	ENSG00000107890	ANKRD26	4.25305	0.0631019	exon	1501	11	27328894,27332355,27333086,27335040,27335282,27337730,27339988,27342249,27349274,27349441,27350073	27329107,27332496,27333119,27335222,27335452,27337908,27340293,27342319,27349346,27349469,27350171	436	415
chr10:27355416|27368090	-	ENSG00000107890	ANKRD26	3.83598	0.0600338	exon	844	5	27355416,27356086,27365952,27366562,27368018	27355477,27356215,27366469,27366622,27368090	264	364
chr10:27356086|27368090	-	ENSG00000107890	ANKRD26	3.53777	0.0596547	exon	782	4	27356086,27365952,27366562,27368018	27356215,27366469,27366622,27368090	378	375
chr10:27356086|27375538	-	ENSG00000107890	ANKRD26	4.28709	0.0991224	exon	1103	8	27356086,27365952,27366562,27368018,27368961,27369578,27371732,27375468	27356215,27366469,27366622,27368090,27369107,27369649,27371762,27375538	478	345
chr10:27356086|27381441	-	ENSG00000107890	ANKRD26	4.02589	0.0853306	exon	1317	10	27356086,27365952,27366562,27368018,27368961,27369578,27371732,27375468,27377250,27381335	27356215,27366469,27366622,27368090,27369107,27369649,27371762,27375538,27377356,27381441	423	437
chr10:27431316|27434519	-	ENSG00000136758	YME1L1	5.36036	0.10517	exon	271	2	27431316,27434348	27431414,27434519	530	539
chr10:27962889|27964483	-	ENSG00000150051	MKX	6.09698	0.36076	exon	1490	2	27962889,27964450	27964344,27964483	402	561
chr10:27962889|28024303	-	ENSG00000150051	MKX	4.18485	0.190304	exon	2014	5	27962889,27964450,28007492,28023385,28024150	27964344,27964483,28007525,28023720,28024303	463	427
chr10:28014115|28024303	-	ENSG00000150051	MKX	4.75672	0.430079	intron	9760	2	28023385,28024150	28023720,28024303	551	511
chr10:28023385|28024303	-	ENSG00000150051	MKX	3.06006	0.109133	exon	490	2	28023385,28024150	28023720,28024303	330	241
chr10:28358701|28378770	-	ENSG00000150054	MPP7	4.89398	0.242984	exon	252	2	28358701,28378600	28358781,28378770	523	515
chr10:28408580|28420620	-	ENSG00000150054	MPP7	3.93271	0.127181	exon	637	6	28408580,28409123,28409523,28412960,28413939,28420489	28408644,28409319,28409597,28413045,28414020,28420620	392	459
chr10:30315032|30318795	-	ENSG00000165757	JCAD	3.81907	0.112459	exon	3764	1	30315032	30318795	429	424
chr10:30392686|30399760	+	ENSG00000165757	JCAD	4.14922	0.495554	intron	7075	1			84	489
chr10:30394305|30399760	+	ENSG00000165757	JCAD	3.12361	0.27888	intron	5456	1			179	325
chr10:30397716|30399760	+	ENSG00000165757	JCAD	3.39594	0.220636	intron	2045	1			360	374
chr10:30485754|30494654	+	n.a.	n.a.	4.38339	0.675257	intergenic_region	8901	1			21	448
chr10:30602820|30630569	-	ENSG00000107951	MTPAP	4.34009	0.0619448	exon	1564	8	30602820,30604892,30605047,30611320,30615353,30625732,30628901,30630397	30602900,30604965,30605139,30611546,30615564,30625956,30629379,30630569	505	496
chr10:31165927|31273355	-	ENSG00000183621	ZNF438	4.55905	0.337734	exon	2429	8	31165927,31197862,31199289,31207941,31208827,31212216,31230504,31273298	31165994,31197944,31199369,31208535,31210164,31212344,31230580,31273355	334	481
chr10:31197862|31273355	-	ENSG00000183621	ZNF438	3.08653	0.155813	exon	2361	7	31197862,31199289,31207941,31208827,31212216,31230504,31273298	31197944,31199369,31208535,31210164,31212344,31230580,31273355	210	291
chr10:31644073|31676727	+	ENSG00000148516	ZEB1	3.17513	0.126715	exon	1300	7	31644073,31647074,31649884,31661947,31663732,31676052,31676649	31644121,31647519,31650144,31662102,31663893,31676198,31676727	233	277
chr10:31661947|31676195	+	ENSG00000148516	ZEB1	3.73806	0.110135	exon	462	3	31661947,31663732,31676052	31662102,31663893,31676195	449	186
chr10:31661947|31676727	+	ENSG00000148516	ZEB1	4.7988	0.234716	exon	544	4	31661947,31663732,31676052,31676649	31662102,31663893,31676198,31676727	547	218
chr10:31661947|31750166	+	ENSG00000148516	ZEB1	5.92691	0.159844	exon	850	6	31661947,31663732,31676052,31676649,31678534,31749966	31662102,31663893,31676198,31676727,31678638,31750166	578	562
chr10:3201106|3202522	-	ENSG00000107959	PITRM1	5.4674	0.112359	exon	345	3	3201106,3202040,3202396	3201234,3202128,3202522	564	532
chr10:32197100|32199491	-	ENSG00000165322	ARHGAP12	9.15191	0.607732	exon	794	2	32197100,32199453	32197854,32199491	589	588
chr10:32580091|32582665	-	ENSG00000120616	EPC1	2.95473	0.0688135	exon	1835	3	32580091,32581916,32582520	32581572,32582122,32582665	298	214
chr10:32740520|32762951	+	ENSG00000216937	CCDC7	9.26518	0.466391	exon	826	7	32740520,32742272,32745179,32751945,32759992,32761409,32762895	32740849,32742364,32745262,32751977,32760158,32761470,32762951	589	588
chr10:32740520|32770710	+	ENSG00000216937	CCDC7	6.49808	0.380555	exon	898	8	32740520,32742272,32745179,32751945,32759992,32761409,32762895,32770639	32740849,32742364,32745262,32751977,32760158,32761470,32762951,32770710	579	582
chr10:32740520|32806903	+	ENSG00000216937	CCDC7	4.03527	0.0763282	exon	1492	12	32740520,32742272,32745179,32751945,32759992,32761409,32762895,32770639,32780850,32788035,32801393,32806873	32740849,32742364,32745262,32751977,32760158,32761470,32762951,32770710,32780925,32788309,32801604,32806903	244	311
chr10:32740520|32833229	+	ENSG00000216937	CCDC7	6.65753	0.107851	exon	1724	15	32740520,32742272,32745179,32751945,32759992,32761409,32762895,32770639,32780850,32788035,32801393,32806873,32807344,32832228,32833175	32740849,32742364,32745262,32751977,32760158,32761470,32762951,32770710,32780925,32788309,32801604,32806903,32807433,32832314,32833229	587	587
chr10:32740520|32854548	+	ENSG00000216937	CCDC7	5.40217	0.0686745	exon	1923	16	32740520,32742272,32745179,32751945,32759992,32761409,32762895,32770639,32780850,32788035,32801393,32806873,32807344,32832228,32833175,32854486	32740849,32742364,32745262,32751977,32760158,32761470,32762951,32770710,32780925,32788309,32801604,32806903,32807433,32832314,32833365,32854548	537	527
chr10:32740520|32873232	+	n.a.	n.a.	8.2121	0.410068	intergenic_region	2663	21	32740520,32742272,32745179,32751945,32759992,32761409,32762895,32770639,32780850,32788035,32801393,32806873,32807344,32832228,32833175,32854486,32856598,32860787,32863357,32871962,32873160	32740849,32742364,32745262,32751977,32760158,32761470,32762951,32770710,32780925,32788309,32801604,32806903,32807433,32832314,32833365,32854548,32856819,32860821,32863492,32872235,32873232	589	587
chr10:32740520|32912745	+	n.a.	n.a.	5.45729	0.200231	intergenic_region	2762	22	32740520,32742272,32745179,32751945,32759992,32761409,32762895,32770639,32780850,32788035,32801393,32806873,32807344,32832228,32833175,32854486,32856598,32860787,32863357,32871962,32873160,32912647	32740849,32742364,32745262,32751977,32760158,32761470,32762951,32770710,32780925,32788309,32801604,32806903,32807433,32832314,32833365,32854548,32856819,32860821,32863492,32872235,32873232,32912745	542	516
chr10:32740520|32923292	+	n.a.	n.a.	3.31059	0.0790286	intergenic_region	13309	22	32740520,32742272,32745179,32751945,32759992,32761409,32762895,32770639,32780850,32788035,32801393,32806873,32807344,32832228,32833175,32854486,32856598,32860787,32863357,32871962,32873160,32912647	32740849,32742364,32745262,32751977,32760158,32761470,32762951,32770710,32780925,32788309,32801604,32806903,32807433,32832314,32833365,32854548,32856819,32860821,32863492,32872235,32873232,32912745	337	194
chr10:32740520|32924086	+	n.a.	n.a.	3.24059	0.0902743	intergenic_region	14103	22	32740520,32742272,32745179,32751945,32759992,32761409,32762895,32770639,32780850,32788035,32801393,32806873,32807344,32832228,32833175,32854486,32856598,32860787,32863357,32871962,32873160,32912647	32740849,32742364,32745262,32751977,32760158,32761470,32762951,32770710,32780925,32788309,32801604,32806903,32807433,32832314,32833365,32854548,32856819,32860821,32863492,32872235,32873232,32912745	339	285
chr10:32751611|32873232	+	n.a.	n.a.	7.46629	0.180451	intergenic_region	2490	18	32751945,32759992,32761409,32762895,32770639,32780850,32788035,32801393,32806873,32807344,32832228,32833175,32854486,32856598,32860787,32863357,32871962,32873160	32751977,32760158,32761470,32762951,32770710,32780925,32788309,32801604,32806903,32807433,32832314,32833365,32854548,32856819,32860821,32863492,32872235,32873232	8	578
chr10:32761409|32873232	+	n.a.	n.a.	6.1508	0.0580589	intergenic_region	1956	16	32761409,32762895,32770639,32780850,32788035,32801393,32806873,32807344,32832228,32833175,32854486,32856598,32860787,32863357,32871962,32873160	32761470,32762951,32770710,32780925,32788309,32801604,32806903,32807433,32832314,32833365,32854548,32856819,32860821,32863492,32872235,32873232	524	583
chr10:32832228|32873232	+	n.a.	n.a.	9.35189	0.492938	intergenic_region	1081	8	32832228,32833175,32854486,32856598,32860787,32863357,32871962,32873160	32832314,32833365,32854548,32856819,32860821,32863492,32872235,32873232	589	588
chr10:32832228|32912745	+	n.a.	n.a.	6.25276	0.13023	intergenic_region	1180	9	32832228,32833175,32854486,32856598,32860787,32863357,32871962,32873160,32912647	32832314,32833365,32854548,32856819,32860821,32863492,32872235,32873232,32912745	561	573
chr10:32854486|32873232	+	ENSG00000150076	n.a.	8.26577	0.226756	exon	803	6	32854486,32856598,32860787,32863357,32871962,32873160	32854548,32856819,32860821,32863492,32872235,32873232	566	588
chr10:32974898|33018385	+	ENSG00000150076	n.a.	3.91487	0.0945354	exon	783	7	32974898,32977981,32983807,33000548,33015662,33017815,33018260	32975008,32978091,32983920,33000658,33015760,33017925,33018385	397	439
chr10:34558585|34573173	-	ENSG00000148498	PARD3	4.59975	0.237137	exon	354	2	34558585,34573063	34558827,34573173	533	528
chr10:34558585|34649187	-	ENSG00000148498	PARD3	3.10111	0.104413	exon	2177	12	34558585,34573063,34601184,34606035,34620045,34625127,34626203,34630555,34635126,34636884,34648075,34648999	34558827,34573173,34601310,34606266,34620272,34625248,34626354,34630744,34635377,34637043,34648245,34649187	329	338
chr10:34606035|34649187	-	ENSG00000148498	PARD3	3.04434	0.0740176	exon	1696	9	34606035,34620045,34625127,34626203,34630555,34635126,34636884,34648075,34648999	34606266,34620272,34625248,34626354,34630744,34635377,34637043,34648245,34649187	321	332
chr10:34620045|34649187	-	ENSG00000148498	PARD3	3.49496	0.0945159	exon	1464	8	34620045,34625127,34626203,34630555,34635126,34636884,34648075,34648999	34620272,34625248,34626354,34630744,34635377,34637043,34648245,34649187	372	402
chr10:34648075|34673182	-	ENSG00000148498	PARD3	4.31798	0.13501	exon	1177	7	34648075,34648999,34661426,34663802,34666895,34671468,34673057	34648245,34649187,34661464,34663930,34667034,34671850,34673182	502	488
chr10:34661426|34673182	-	ENSG00000148498	PARD3	3.65596	0.118614	exon	817	5	34661426,34663802,34666895,34671468,34673057	34661464,34663930,34667034,34671850,34673182	197	219
chr10:34739245|34806087	-	ENSG00000148498	PARD3	3.49844	0.114254	exon	788	4	34739245,34759013,34777511,34805907	34739376,34759191,34777806,34806087	379	386
chr10:35321363|35333796	-	ENSG00000108094	CUL2	5.94501	0.114203	exon	664	6	35321363,35322094,35324100,35327848,35333494,35333700	35321422,35322201,35324224,35328010,35333604,35333796	518	579
chr10:35349802|35360267	-	ENSG00000108094	CUL2	5.07499	0.140316	exon	610	4	35349802,35351888,35352774,35360127	35349896,35351990,35353044,35360267	519	462
chr10:35585384|35588187	-	ENSG00000108100	CCNY	3.26558	0.401477	intron	2804	1			0	276
chr10:355971|387269	-	ENSG00000151240	DIP2C	3.32738	0.0996695	exon	914	5	355971,370579,372946,375373,387139	356032,370959,373116,375541,387269	352	329
chr10:35805451|35819171	+	ENSG00000108100	CCNY	6.07033	0.0814782	exon	324	4	35805451,35814889,35818901,35819052	35805551,35814927,35818964,35819171	566	568
chr10:38092761|38127039	-	ENSG00000198105	ZNF248	4.55742	0.12122	exon	21725	4	38092761,38117693,38126545,38126913	38109910,38122044,38126640,38127039	509	486
chr10:412215|430086	-	ENSG00000151240	DIP2C	4.01852	0.0877398	exon	690	5	412215,415434,418953,428587,429967	412351,415573,419130,428701,430086	461	293
chr10:43650345|43654379	+	ENSG00000169826	CSGALNACT2	8.13648	0.703269	exon	1131	2	43650345,43654163	43651258,43654379	589	588
chr10:43650345|43656043	+	ENSG00000169826	CSGALNACT2	2.92668	0.0721839	exon	1233	3	43650345,43654163,43655942	43651258,43654379,43656043	303	259
chr10:43650345|43662546	+	ENSG00000169826	CSGALNACT2	4.30133	0.301932	exon	1529	6	43650345,43654163,43655942,43657648,43659314,43662452	43651258,43654379,43656043,43657669,43659492,43662546	467	411
chr10:43650345|43671480	+	ENSG00000169826	CSGALNACT2	7.11979	0.697633	exon	1611	7	43650345,43654163,43655942,43657648,43659314,43662452,43671399	43651258,43654379,43656043,43657669,43659492,43662546,43671480	585	586
chr10:43654163|43671480	+	ENSG00000169826	CSGALNACT2	5.53437	0.097507	exon	697	6	43654163,43655942,43657648,43659314,43662452,43671399	43654379,43656043,43657669,43659492,43662546,43671480	543	489
chr10:45326448|45330767	-	ENSG00000224812	TMEM72-AS1	3.07464	0.375735	exon	1500	2	45326448,45329514	45326693,45330767	230	321
chr10:45953233|45959775	-	ENSG00000165406	MARCH8	5.9535	0.315083	exon	2171	5	45953233,45954568,45956531,45958599,45959687	45953991,45954715,45956859,45959444,45959775	588	585
chr10:45954568|45959775	-	ENSG00000165406	MARCH8	2.85991	0.0656979	exon	1412	4	45954568,45956531,45958599,45959687	45954715,45956859,45959444,45959775	297	253
chr10:45955188|45956859	-	ENSG00000165406	MARCH8	3.31929	0.0962164	intron	1672	1	45956531	45957652	353	353
chr10:46135264|46159290	-	ENSG00000172671	ZFAND4	4.93275	0.379869	exon	2666	9	46135264,46135689,46143742,46145180,46145573,46147414,46148432,46158028,46158990	46135411,46135869,46143982,46145227,46147073,46147481,46148507,46158129,46159290	528	448
chr10:4872867|4889852	+	ENSG00000165568	AKR1E2	3.58657	0.217211	exon	1619	10	4872867,4875542,4877867,4879635,4881921,4883977,4884613,4887970,4889340,4889680	4873034,4875668,4878001,4879775,4882018,4884049,4884696,4888391,4889537,4889852	397	403
chr10:4872867|4915499	+	n.a.	n.a.	5.12416	0.359561	intergenic_region	27266	10	4872867,4875542,4877867,4879635,4881921,4883977,4884613,4887970,4889340,4889680	4873034,4875668,4878001,4879775,4882018,4884049,4884696,4888391,4889537,4890254	490	540
chr10:4872867|4932115	+	n.a.	n.a.	3.85215	0.313554	intergenic_region	43882	10	4872867,4875542,4877867,4879635,4881921,4883977,4884613,4887970,4889340,4889680	4873034,4875668,4878001,4879775,4882018,4884049,4884696,4888391,4889537,4890254	301	390
chr10:4872867|4950612	+	n.a.	n.a.	5.69167	0.412008	intergenic_region	2316	12	4872867,4875542,4877867,4879635,4881921,4883977,4884613,4887970,4889340,4889680,4934796,4950543	4873034,4875668,4878001,4879775,4882018,4884049,4884696,4888391,4889537,4890254,4935020,4950612	573	555
chr10:4872867|4951798	+	n.a.	n.a.	5.67429	0.559551	intergenic_region	2390	13	4872867,4875542,4877867,4879635,4881921,4883977,4884613,4887970,4889340,4889680,4934796,4950543,4951725	4873034,4875668,4878001,4879775,4882018,4884049,4884696,4888391,4889537,4890254,4935020,4950612,4951798	552	556
chr10:4872867|4975522	+	n.a.	n.a.	4.07884	0.352794	intergenic_region	2484	14	4872867,4875542,4877867,4879635,4881921,4883977,4884613,4887970,4889340,4889680,4934796,4950543,4951725,4975429	4873034,4875668,4878001,4879775,4882018,4884049,4884696,4888391,4889537,4890254,4935020,4950612,4951798,4975522	463	400
chr10:49609655|49618211	+	ENSG00000107643	MAPK8	7.72144	0.280454	exon	499	4	49609655,49612895,49617922,49618073	49609825,49613024,49617980,49618211	588	587
chr10:50701163|50714058	-	ENSG00000225830	ERCC6	5.75475	0.374556	exon	509	4	50701163,50708584,50710084,50713930	50701298,50708742,50710168,50714058	583	498
chr10:50708584|50714058	-	ENSG00000225830	ERCC6	3.97302	0.177498	exon	373	3	50708584,50710084,50713930	50708742,50710168,50714058	0	0
chr10:50736463|50744969	-	ENSG00000225830,ENSG00000243251,ENSG00000258838	ERCC6,n.a.,n.a.	3.08835	0.214396	intron	4611	3	50736463,50738766,50740589	50736571,50738886,50741024	232	298
chr10:51579128|51581378	+	ENSG00000138293	n.a.	4.82851	0.0599387	exon	494	4	51579128,51580556,51580880,51581270	51579282,51580696,51580968,51581378	228	518
chr10:51584616|51585599	+	ENSG00000138293	n.a.	5.30275	0.0809492	exon	984	1	51584616	51585599	481	525
chr10:518379|532470	-	ENSG00000151240	DIP2C	5.53195	0.303699	exon	351	3	518379,530721,532399	518489,530888,532470	559	558
chr10:52193236|52226692	-	ENSG00000198964	SGMS1	6.75949	0.210558	exon	478	4	52193236,52219701,52220433,52226650	52193316,52219912,52220574,52226692	553	564
chr10:52193236|52279681	-	ENSG00000198964	SGMS1	5.69394	0.0666961	exon	569	5	52193236,52219701,52220433,52226650,52279591	52193316,52219912,52220574,52226692,52279681	573	571
chr10:52193236|52350007	-	ENSG00000198964	SGMS1	9.66494	0.755383	exon	818	7	52193236,52219701,52220433,52226650,52279591,52345310,52349913	52193316,52219912,52220574,52226692,52279681,52345463,52350007	589	580
chr10:52220433|52350007	-	ENSG00000198964	SGMS1	8.15484	0.328495	exon	525	5	52220433,52226650,52279591,52345310,52349913	52220574,52226692,52279681,52345463,52350007	589	588
chr10:52276083|52350007	-	ENSG00000198964	SGMS1	4.49485	0.151605	intron	3848	3	52279591,52345310,52349913	52279681,52345463,52350007	533	506
chr10:530721|532470	-	ENSG00000151240	DIP2C	3.4739	0.129396	exon	240	2	530721,532399	530888,532470	343	308
chr10:54031110|54050050	+	ENSG00000185532	PRKG1	3.00397	0.117555	exon	789	7	54031110,54032152,54040549,54041913,54048486,54048691,54049984	54031249,54032241,54040690,54042076,54048608,54048753,54050050	291	288
chr10:54040549|54050050	+	ENSG00000185532	PRKG1	3.40191	0.137771	exon	559	5	54040549,54041913,54048486,54048691,54049984	54040690,54042076,54048608,54048753,54050050	346	393
chr10:5741488|5756170	+	ENSG00000108021	FAM208B	7.91212	0.625944	exon	662	5	5741488,5751493,5754357,5754786,5756098	5741700,5751626,5754502,5754881,5756170	584	582
chr10:5762507|5769086	+	ENSG00000108021	FAM208B	3.71336	0.0655369	exon	645	7	5762507,5762718,5762834,5765640,5766393,5768789,5769024	5762631,5762737,5762933,5765740,5766496,5768920,5769086	311	435
chr10:5762507|5773166	+	ENSG00000108021	FAM208B	3.42679	0.0659323	exon	1362	8	5762507,5762718,5762834,5765640,5766393,5768789,5769024,5772450	5762631,5762737,5762933,5765740,5766496,5768920,5769086,5773166	383	261
chr10:5772450|5773166	+	ENSG00000108021	FAM208B	3.7125	0.0746746	exon	717	1	5772450	5773166	440	300
chr10:5810176|5842668	-	ENSG00000057608	GDI2	5.33005	0.0732006	exon	1951	7	5810176,5815805,5827105,5827815,5836848,5838726,5842561	5811352,5815904,5827236,5828013,5836982,5838825,5842668	87	433
chr10:5815805|5842668	-	ENSG00000057608	GDI2	6.01765	0.0811168	exon	774	6	5815805,5827105,5827815,5836848,5838726,5842561	5815904,5827236,5828013,5836982,5838825,5842668	579	582
chr10:5827105|5842668	-	ENSG00000057608	GDI2	6.43965	0.126559	exon	674	5	5827105,5827815,5836848,5838726,5842561	5827236,5828013,5836982,5838825,5842668	433	431
chr10:5836848|5842668	-	ENSG00000057608	GDI2	7.21249	0.147839	exon	343	3	5836848,5838726,5842561	5836982,5838825,5842668	582	584
chr10:61043123|61083866	-	ENSG00000148541	FAM13C	3.89201	0.0635284	exon	1636	6	61043123,61056662,61060466,61062561,61082990,61083748	61043441,61057018,61061007,61062624,61083224,61083866	418	341
chr10:61844360|61845011	-	ENSG00000151150	ANK3	6.99818	0.137831	exon	326	2	61844360,61844915	61844588,61845011	577	553
chr10:61844360|61848116	-	ENSG00000151150	ANK3	5.96576	0.0637583	exon	880	4	61844360,61844915,61846301,61847905	61844588,61845011,61846642,61848116	580	570
chr10:63432390|63450379	+	ENSG00000183346	CABCOCO1	5.46486	0.517085	intron	8899	3	63440901,63445799,63450307	63441070,63445943,63450379	546	555
chr10:64148155|64159552	+	ENSG00000138311	ZNF365	6.72697	0.15022	exon	485	3	64148155,64158499,64159287	64148335,64158536,64159552	586	584
chr10:64148155|64219556	+	ENSG00000138311	ZNF365	4.49308	0.0795472	exon	276	3	64148155,64158499,64219500	64148335,64158536,64219556	464	480
chr10:64966355|64968995	-	ENSG00000171988	JMJD1C	4.20281	0.0640387	exon	2380	2	64966355,64968823	64968561,64968995	491	495
chr10:65140078|65140242	-	ENSG00000171988	JMJD1C	4.51799	0.127349	exon	165	1	65140078	65140242	523	393
chr10:65140078|65144421	-	ENSG00000171988	JMJD1C	2.90878	0.0869371	intron	4344	1	65140078	65140242	20	224
chr10:65140078|65164725	-	ENSG00000171988	JMJD1C	3.11177	0.0900432	intron	24648	1	65140078	65140242	315	330
chr10:65140078|65169748	-	ENSG00000171988	JMJD1C	3.52172	0.0938147	intron	29671	1	65140078	65140242	431	397
chr10:65140078|65214849	-	ENSG00000171988	JMJD1C	3.29377	0.112948	intron	74772	1	65140078	65140242	361	281
chr10:65369947|65379560	+	ENSG00000165476	REEP3	5.02807	0.10888	exon	294	2	65369947,65379415	65370094,65379560	518	465
chr10:66046226|66054041	+	n.a.	n.a.	3.16069	0.211835	intergenic_region	7816	1			320	348
chr10:66046226|66061412	+	n.a.	n.a.	4.42041	0.227089	intergenic_region	15187	1			518	520
chr10:66046226|66076354	+	n.a.	n.a.	3.81607	0.237616	intergenic_region	30129	1			470	464
chr10:66643455|66665526	+	n.a.	n.a.	3.29274	0.169831	intergenic_region	22072	1			172	317
chr10:66643455|66696529	+	n.a.	n.a.	7.65361	0.830585	intergenic_region	53075	1			589	588
chr10:68526022|68535282	-	ENSG00000183230	CTNNA3	3.77285	0.141523	exon	234	2	68526022,68535202	68526174,68535282	414	372
chr10:69647175|69651312	+	ENSG00000096717	SIRT1	3.12266	0.0845974	exon	512	3	69647175,69648640,69651160	69647291,69648881,69651312	346	148
chr10:69714352|69773943	-	ENSG00000148634	HERC4	6.45418	0.154725	exon	9696	18	69714352,69714720,69716635,69718870,69720459,69724549,69730030,69747800,69748420,69749968,69750661,69750897,69751956,69752363,69755803,69767477,69769962,69773783	69714495,69716618,69716733,69718893,69721221,69726559,69730126,69747901,69748592,69750157,69750772,69750956,69752080,69755049,69755895,69767774,69770619,69773943	583	581
chr10:69726440|69752439	-	ENSG00000148634	HERC4	5.57016	0.0694864	exon	1056	9	69726440,69730030,69747800,69748420,69749968,69750661,69750897,69751956,69752363	69726559,69730126,69747901,69748592,69750157,69750772,69750956,69752080,69752439	570	557
chr10:69726440|69773943	-	ENSG00000148634	HERC4	7.80299	0.320742	exon	4876	13	69726440,69730030,69747800,69748420,69749968,69750661,69750897,69751956,69752363,69755803,69767477,69769962,69773783	69726559,69730126,69747901,69748592,69750157,69750772,69750956,69752080,69755049,69755895,69767774,69770619,69773943	589	587
chr10:69726440|69785433	-	ENSG00000148634	HERC4	5.09139	0.078566	exon	5007	14	69726440,69730030,69747800,69748420,69749968,69750661,69750897,69751956,69752363,69755803,69767477,69769962,69773783,69785303	69726559,69730126,69747901,69748592,69750157,69750772,69750956,69752080,69755049,69755895,69767774,69770619,69773943,69785433	548	369
chr10:69726440|69797926	-	ENSG00000148634	HERC4	5.25431	0.0927127	exon	5398	17	69726440,69730030,69747800,69748420,69749968,69750661,69750897,69751956,69752363,69755803,69767477,69769962,69773783,69785303,69792535,69793722,69797850	69726559,69730126,69747901,69748592,69750157,69750772,69750956,69752080,69755049,69755895,69767774,69770619,69773943,69785433,69792626,69793943,69797926	541	542
chr10:69726440|69804320	-	ENSG00000148634	HERC4	6.15216	0.168024	exon	6305	19	69726440,69730030,69747800,69748420,69749968,69750661,69750897,69751956,69752363,69755803,69767477,69769962,69773783,69785303,69792535,69793722,69797850,69799174,69804161	69726559,69730126,69747901,69748592,69750157,69750772,69750956,69752080,69755049,69755895,69767774,69770619,69773943,69785433,69792626,69793943,69798122,69799724,69804320	582	574
chr10:69726440|69826974	-	ENSG00000148634	HERC4	3.22386	0.0609178	exon	6438	20	69726440,69730030,69747800,69748420,69749968,69750661,69750897,69751956,69752363,69755803,69767477,69769962,69773783,69785303,69792535,69793722,69797850,69799174,69804161,69826842	69726559,69730126,69747901,69748592,69750157,69750772,69750956,69752080,69755049,69755895,69767774,69770619,69773943,69785433,69792626,69793943,69798122,69799724,69804320,69826974	346	206
chr10:69748420|69773943	-	ENSG00000148634	HERC4	6.17189	0.0836562	exon	4557	10	69748420,69749968,69750661,69750897,69751956,69752363,69755803,69767477,69769962,69773783	69748592,69750157,69750772,69750956,69752080,69755049,69755895,69767774,69770619,69773943	585	545
chr10:69785303|69804320	-	ENSG00000148634	HERC4	5.88876	0.117523	exon	1429	6	69785303,69792535,69793722,69797850,69799174,69804161	69785433,69792626,69793943,69798122,69799724,69804320	579	570
chr10:70115110|70145885	-	ENSG00000204130	RUFY2	4.55949	0.0617768	exon	3233	9	70115110,70123347,70123741,70136610,70138892,70140989,70143555,70143808,70145816	70115455,70123441,70123870,70138427,70139278,70141156,70143671,70143909,70145885	276	493
chr10:70123347|70164601	-	ENSG00000204130	RUFY2	3.77157	0.0611655	exon	3844	14	70123347,70123741,70136610,70138892,70140989,70143555,70143808,70145816,70152895,70153521,70154085,70156537,70161377,70164428	70123441,70123870,70138427,70139278,70141156,70143671,70143909,70145885,70152960,70153893,70154208,70156638,70161494,70164601	395	409
chr10:70152895|70154208	-	ENSG00000204130	RUFY2	7.5502	0.250404	exon	563	3	70152895,70153521,70154085	70152960,70153893,70154208	586	570
chr10:70152895|70161494	-	ENSG00000204130	RUFY2	6.32662	0.127566	exon	783	5	70152895,70153521,70154085,70156537,70161377	70152960,70153893,70154208,70156638,70161494	584	576
chr10:70152895|70164601	-	ENSG00000204130	RUFY2	4.4228	0.0582357	exon	957	6	70152895,70153521,70154085,70156537,70161377,70164428	70152960,70153893,70154208,70156638,70161494,70164601	455	439
chr10:70196768|70229920	-	ENSG00000138346	DNA2	3.61377	0.226077	exon	1572	9	70196768,70202674,70204678,70206053,70209785,70218861,70225424,70227880,70229738	70196998,70202868,70204840,70206170,70210004,70218992,70225569,70228063,70229920	417	236
chr10:70218861|70229920	-	ENSG00000138346	DNA2	4.4426	0.235573	exon	645	4	70218861,70225424,70227880,70229738	70218992,70225569,70228063,70229920	511	488
chr10:70227880|70229920	-	ENSG00000138346	DNA2	5.78783	0.400283	exon	367	2	70227880,70229738	70228063,70229920	571	504
chr10:70243177|70266475	-	ENSG00000122912	SLC25A16	6.22396	0.186057	exon	937	8	70243177,70246831,70248224,70252889,70253206,70256191,70263389,70266342	70243345,70246969,70248386,70252955,70253327,70256269,70263452,70266475	582	583
chr10:70246901|70253327	-	ENSG00000122912	SLC25A16	6.79275	0.135489	exon	421	4	70246901,70248224,70252889,70253206	70246969,70248386,70252955,70253327	581	584
chr10:70246901|70266475	-	ENSG00000122912	SLC25A16	9.43177	0.612575	exon	698	7	70246901,70248224,70252889,70253206,70256191,70263389,70266342	70246969,70248386,70252955,70253327,70256269,70263452,70266475	589	588
chr10:70246901|70266495	-	ENSG00000122912	SLC25A16	3.48863	0.0614361	intron	718	7	70246831,70248224,70252889,70253206,70256191,70263389,70266342	70246969,70248386,70252955,70253327,70256269,70263452,70266475	376	415
chr10:70246901|70267149	-	ENSG00000122912	SLC25A16	5.34723	0.140031	intron	1372	7	70246831,70248224,70252889,70253206,70256191,70263389,70266342	70246969,70248386,70252955,70253327,70256269,70263452,70266475	117	563
chr10:70246901|70276600	-	ENSG00000122912	SLC25A16	5.72225	0.134035	exon	791	8	70246901,70248224,70252889,70253206,70256191,70263389,70266342,70276508	70246969,70248386,70252955,70253327,70256269,70263452,70266475,70276600	563	567
chr10:70404455|70406762	+	ENSG00000138336	TET1	5.99429	0.525496	exon	2308	1	70404455	70406762	577	581
chr10:70404455|70412351	+	ENSG00000138336	TET1	3.93986	0.203611	exon	2493	3	70404455,70411603,70412258	70406762,70411693,70412351	460	266
chr10:70411603|70427013	+	ENSG00000138336	TET1	3.35883	0.176717	exon	397	3	70411603,70412258,70426802	70411693,70412351,70427013	357	384
chr10:70411603|70433244	+	ENSG00000138336	TET1	3.58127	0.265665	intron	990	4	70411603,70412258,70426802,70432652	70411693,70412351,70427013,70432802	382	363
chr10:70411603|70441245	+	ENSG00000138336	TET1	3.34652	0.209745	exon	638	5	70411603,70412258,70426802,70432652,70441156	70411693,70412351,70427013,70432802,70441245	342	366
chr10:70411603|70446464	+	ENSG00000138336	TET1	3.9683	0.274381	exon	1128	7	70411603,70412258,70426802,70432652,70441156,70442593,70446113	70411693,70412351,70427013,70432802,70441245,70442730,70446464	415	471
chr10:70497602|70502326	+	ENSG00000060339	CCAR1	5.75865	0.277001	exon	272	3	70497602,70500386,70502133	70497646,70500418,70502326	491	512
chr10:70506918|70507323	+	ENSG00000060339	CCAR1	3.76995	0.104711	exon	308	2	70506918,70507131	70507032,70507323	406	370
chr10:70513609|70532856	+	ENSG00000060339	CCAR1	4.44267	0.0804267	exon	2047	12	70513609,70514471,70514929,70515127,70516030,70516283,70517051,70519075,70520567,70525645,70530963,70532745	70513834,70514584,70515042,70515293,70516240,70516389,70517134,70519171,70520949,70525836,70531202,70532856	525	493
chr10:70513609|70551098	+	ENSG00000060339	CCAR1	3.3548	0.0734541	exon	3104	17	70513609,70514471,70514929,70515127,70516030,70516283,70517051,70519075,70520567,70525645,70530963,70532745,70545893,70546303,70547593,70547900,70550964	70513834,70514584,70515042,70515293,70516240,70516389,70517134,70519171,70520949,70525836,70531202,70532856,70545975,70546743,70547804,70548085,70551098	380	386
chr10:70530963|70532856	+	ENSG00000060339	CCAR1	3.9709	0.0763209	exon	352	2	70530963,70532745	70531202,70532856	431	350
chr10:70545893|70551098	+	ENSG00000060339	CCAR1	3.43001	0.0814632	exon	1057	5	70545893,70546303,70547593,70547900,70550964	70545975,70546743,70547804,70548085,70551098	362	372
chr10:70641714|70652529	+	ENSG00000165730	STOX1	6.04372	0.229282	exon	2697	3	70641714,70644016,70652345	70641866,70646374,70652529	581	578
chr10:70672918|70673960	+	ENSG00000107625	DDX50	3.5774	0.121977	exon	491	3	70672918,70673106,70673815	70673035,70673332,70673960	264	382
chr10:70696692|70703013	+	ENSG00000107625	DDX50	5.11241	0.548061	exon	340	3	70696692,70700816,70702969	70696851,70700950,70703013	309	526
chr10:70719562|70720005	+	ENSG00000165732	DDX21	5.55604	0.179271	exon	444	1	70719562	70720005	564	547
chr10:70723047|70726959	+	ENSG00000165732	DDX21	4.49913	0.0901966	exon	787	4	70723047,70725133,70725772,70726774	70723225,70725250,70726075,70726959	520	405
chr10:70945743|70951522	+	ENSG00000156502	SUPV3L1	4.51441	0.152388	exon	616	6	70945743,70946199,70947189,70947398,70949023,70951411	70945820,70946306,70947222,70947512,70949191,70951522	476	473
chr10:70958128|70962799	+	ENSG00000156502	SUPV3L1	4.56508	0.120121	exon	753	5	70958128,70958860,70960036,70962195,70962623	70958308,70958953,70960255,70962275,70962799	527	452
chr10:71243447|71244971	+	ENSG00000099282	TSPAN15	3.90049	0.173615	exon	477	2	71243447,71244897	71243848,71244971	418	417
chr10:71243447|71258152	+	ENSG00000099282	TSPAN15	3.88276	0.145519	exon	1166	5	71243447,71244897,71254704,71255350,71258036	71243848,71244971,71255179,71255445,71258152	445	434
chr10:71849816|71855509	+	ENSG00000099284	H2AFY2	2.91598	0.136432	exon	516	4	71849816,71851513,71853491,71855410	71849922,71851710,71853601,71855509	296	238
chr10:71873901|71883853	-	ENSG00000042286	AIFM2	3.02743	0.185906	exon	1657	9	71873901,71874531,71876378,71877568,71877764,71880263,71880848,71883161,71883663	71874085,71874876,71876530,71877676,71878107,71880355,71880967,71883276,71883853	317	295
chr10:71912019|71920825	-	ENSG00000079332	SAR1A	5.13888	0.114756	exon	758	5	71912019,71913594,71914844,71917431,71920760	71912348,71913725,71914880,71917623,71920825	569	579
chr10:71968961|71978573	-	ENSG00000180817	PPA1	4.914	0.132229	exon	1655	6	71968961,71969314,71973219,71974256,71977568,71978201	71969046,71970175,71973345,71974342,71977687,71978573	40	520
chr10:7230586|7327916	-	ENSG00000198879	SFMBT2	2.91405	0.0919142	exon	3056	12	7230586,7239510,7242376,7244442,7247777,7262373,7269817,7285520,7290510,7318854,7325866,7326144	7230695,7239649,7242446,7244484,7247890,7262499,7269899,7285667,7290611,7318951,7326112,7327916	289	287
chr10:72604230|72619256	+	ENSG00000166224	SGPL1	8.17218	0.570335	exon	590	5	72604230,72610900,72614463,72617371,72619128	72604395,72610967,72614612,72617447,72619256	589	588
chr10:72604230|72628190	+	ENSG00000166224	SGPL1	5.30907	0.237519	exon	879	7	72604230,72610900,72614463,72617371,72619128,72620150,72628102	72604395,72610967,72614612,72617447,72619362,72620243,72628190	555	557
chr10:72604230|72631743	+	ENSG00000166224	SGPL1	3.13887	0.0880607	exon	1234	10	72604230,72610900,72614463,72617371,72619128,72620150,72628102,72629549,72630805,72631594	72604395,72610967,72614612,72617447,72619362,72620243,72628190,72629654,72630903,72631743	325	331
chr10:7262373|7327916	-	ENSG00000198879	SFMBT2	6.13432	0.35993	exon	2578	7	7262373,7269817,7285520,7290510,7318854,7325866,7326144	7262499,7269899,7285667,7290611,7318951,7326112,7327916	582	584
chr10:7269817|7327916	-	ENSG00000198879	SFMBT2	4.45359	0.145394	exon	2451	6	7269817,7285520,7290510,7318854,7325866,7326144	7269899,7285667,7290611,7318951,7326112,7327916	516	519
chr10:7285520|7327916	-	ENSG00000198879	SFMBT2	8.64073	0.694054	exon	2368	5	7285520,7290510,7318854,7325866,7326144	7285667,7290611,7318951,7326112,7327916	589	588
chr10:7290510|7327916	-	ENSG00000198879	SFMBT2	5.06462	0.124427	exon	2220	4	7290510,7318854,7325866,7326144	7290611,7318951,7326112,7327916	540	537
chr10:7318854|7327916	-	ENSG00000198879	SFMBT2	7.59008	0.388755	exon	2118	3	7318854,7325866,7326144	7318951,7326112,7327916	588	586
chr10:7318854|7423911	-	ENSG00000198879	SFMBT2	5.24152	0.130684	exon	2982	8	7318854,7325866,7326144,7337068,7390104,7409611,7412243,7423761	7318951,7326112,7327916,7337252,7390295,7409851,7412337,7423911	555	547
chr10:73490226|73492132	+	ENSG00000107736	CDH23	3.01172	0.534121	exon	525	2	73490226,73491744	73490361,73492132	319	268
chr10:73853450|73854555	-	n.a.	n.a.	3.30698	0.528861	intergenic_region	1106	1			308	327
chr10:73887840|73912746	-	ENSG00000138303	ASCC1	3.01647	0.070932	exon	1613	3	73887840,73892815,73912627	73887925,73894221,73912746	322	269
chr10:73956569|73963282	-	ENSG00000138303	ASCC1	3.28037	0.0781188	exon	494	3	73956569,73958207,73963185	73956747,73958423,73963282	348	213
chr10:73956569|73973089	-	ENSG00000138303	ASCC1	3.43243	0.0646206	exon	921	7	73956569,73958207,73963185,73964180,73970490,73971946,73972945	73956747,73958423,73963282,73964263,73970589,73972043,73973089	399	290
chr10:7409611|7423911	-	ENSG00000198879	SFMBT2	5.03838	0.252025	exon	487	3	7409611,7412243,7423761	7409851,7412337,7423911	545	534
chr10:74100547|74100928	-	ENSG00000148719	DNAJB12	4.6348	0.220648	exon	266	2	74100547,74100743	74100626,74100928	473	487
chr10:74468041|74475660	+	ENSG00000156026	MCU	6.74544	0.774259	exon	335	4	74468041,74472062,74474869,74475612	74468114,74472157,74474984,74475660	547	577
chr10:74468041|74501603	+	ENSG00000156026	MCU	3.1222	0.543085	intron	5768	6	74468041,74472062,74474869,74475612,74480787,74496243	74468114,74472157,74474984,74475660,74480858,74496329	17	239
chr10:74474869|74475660	+	ENSG00000156026	MCU	3.00023	0.151629	exon	165	2	74474869,74475612	74474984,74475660	294	161
chr10:74894361|74923708	-	ENSG00000122882	ECD	3.51564	0.0609036	exon	2027	14	74894361,74896462,74897761,74899067,74899389,74901145,74906034,74908034,74912051,74914014,74916033,74916326,74920192,74923491	74894571,74896676,74897828,74899253,74899495,74901243,74906119,74908162,74912179,74914206,74916211,74916413,74920309,74923708	399	406
chr10:74906034|74923708	-	ENSG00000122882	ECD	5.92389	0.182377	exon	1140	8	74906034,74908034,74912051,74914014,74916033,74916326,74920192,74923491	74906119,74908162,74912179,74914206,74916211,74916413,74920309,74923708	581	541
chr10:74934445|74953351	+	ENSG00000138286	FAM149B1	3.13841	0.272122	exon	495	4	74934445,74937604,74952314,74953235	74934549,74937733,74952456,74953351	135	300
chr10:75069916|75072401	-	ENSG00000156042	CFAP70	3.728	0.153244	exon	344	3	75069916,75071592,75072231	75070007,75071672,75072401	433	375
chr10:75069916|75105002	-	ENSG00000156042	CFAP70	3.11261	0.125391	exon	1037	8	75069916,75071592,75072231,75082721,75090935,75095188,75101157,75104823	75070007,75071672,75072401,75082855,75091034,75095282,75101339,75105002	337	253
chr10:75296027|75299351	-	ENSG00000166348	USP54	4.90762	0.0897173	exon	319	2	75296027,75299202	75296195,75299351	527	524
chr10:75331179|75336119	-	ENSG00000166348	USP54	6.61967	0.179214	exon	824	3	75331179,75335270,75335553	75331271,75335433,75336119	588	587
chr10:75331179|75336379	-	ENSG00000166348	USP54	5.51555	0.177046	intron	1084	3	75331179,75335270,75335553	75331271,75335433,75336119	564	553
chr10:75335270|75336379	-	ENSG00000166348	USP54	5.08502	0.0885245	intron	991	2	75335270,75335553	75335433,75336119	549	537
chr10:75472962|75481262	-	ENSG00000271816	n.a.	3.06618	0.141374	exon	1790	10	75472962,75473354,75473532,75475601,75476873,75477773,75478918,75479765,75480296,75481120	75473339,75473527,75473609,75475938,75476950,75477923,75479057,75479952,75480417,75481262	67	230
chr10:7657945|7697638	-	ENSG00000123243	ITIH5	3.07269	0.147591	exon	6044	6	7657945,7659076,7679191,7682717,7683890,7697594	7658061,7664440,7679441,7682818,7684053,7697638	227	171
chr10:76598441|76603236	+	ENSG00000156650	KAT6B	8.49684	0.698952	exon	949	2	76598441,76602358	76598510,76603236	589	587
chr10:76602358|76603236	+	ENSG00000156650	KAT6B	8.06739	0.410425	exon	879	1	76602358	76603236	589	588
chr10:76729418|76748870	+	ENSG00000156650	KAT6B	6.20873	0.310726	exon	2694	9	76729418,76729778,76732265,76735157,76736279,76738982,76741545,76744838,76748777	76729533,76729859,76732397,76736088,76737195,76739097,76741686,76744999,76748870	589	588
chr10:76732265|76748870	+	ENSG00000156650	KAT6B	3.71243	0.0723941	exon	2496	7	76732265,76735157,76736279,76738982,76741545,76744838,76748777	76732397,76736088,76737195,76739097,76741686,76744999,76748870	434	363
chr10:77555965|77573970	+	ENSG00000148655	LRMDA	2.98972	0.501551	intron	18006	1			30	119
chr10:77795766|77818541	+	ENSG00000148655	LRMDA	3.12733	0.355637	exon	387	3	77795766,77806922,77818424	77795894,77807061,77818541	334	251
chr10:7820801|7822270	-	ENSG00000151657	KIN	3.13239	0.0738175	exon	349	3	7820801,7822019,7822227	7820982,7822141,7822270	189	231
chr10:7839010|7844817	+	ENSG00000165629	ATP5F1C	9.24193	0.527026	exon	1239	7	7839010,7840953,7841735,7841990,7843476,7844206,7844721	7839141,7841513,7841878,7842054,7843532,7844388,7844817	589	588
chr10:7840953|7844817	+	ENSG00000165629	ATP5F1C	6.06479	0.0648016	exon	1107	6	7840953,7841735,7841990,7843476,7844206,7844721	7841513,7841878,7842054,7843532,7844388,7844817	561	581
chr10:78704531|78729825	-	ENSG00000156113	KCNMA1	7.49459	0.185874	exon	759	5	78704531,78708900,78711795,78713559,78729732	78704723,78709124,78711917,78713682,78729825	589	587
chr10:78799286|78839308	-	ENSG00000156113	KCNMA1	5.22346	0.0579842	exon	1199	5	78799286,78823450,78830993,78832855,78839239	78799395,78823901,78831403,78833010,78839308	532	542
chr10:79613112|79614128	-	ENSG00000151208	DLG5	4.18107	0.222876	exon	328	2	79613112,79613985	79613295,79614128	466	414
chr10:79761955|79767624	-	ENSG00000148606	POLR3A	4.98997	0.189177	exon	450	3	79761955,79764474,79767460	79762066,79764646,79767624	564	527
chr10:80878672|80921890	+	ENSG00000108175	ZMIZ1	3.84594	0.207583	exon	287	3	80878672,80899439,80921810	80878781,80899534,80921890	418	410
chr10:80878672|80976031	+	ENSG00000108175	ZMIZ1	3.04712	0.172361	exon	616	6	80878672,80899439,80921810,80961341,80968093,80975926	80878781,80899534,80921890,80961449,80968206,80976031	299	238
chr10:81404069|81417039	-	n.a.	n.a.	3.59852	0.574481	intergenic_region	12971	1			24	199
chr10:81691482|81709878	+	ENSG00000242600	MBL1P	3.72835	0.2441	exon	413	4	81691482,81696287,81701193,81709784	81691574,81696412,81701291,81709878	0	394
chr10:83670599|83672120	+	ENSG00000185737	NRG3	4.7413	0.32763	intron	1522	1			206	463
chr10:84498333|84503295	+	ENSG00000185737	NRG3	3.4082	0.145776	intron	4963	1	84498333	84498406	332	349
chr10:84498333|84625193	+	ENSG00000185737	NRG3	3.37169	0.119327	exon	302	4	84498333,84559498,84618890,84625167	84498406,84559607,84618980,84625193	50	192
chr10:84711225|84745103	+	ENSG00000185737	NRG3	6.72675	0.333551	exon	894	7	84711225,84714947,84718705,84733544,84738706,84744539,84744854	84711327,84714989,84718831,84733671,84738876,84744610,84745103	589	588
chr10:86130770|86133571	+	ENSG00000107771	CCSER2	6.45079	0.176528	exon	1653	2	86130770,86133375	86132225,86133571	588	586
chr10:86139854|86237420	+	ENSG00000107771	CCSER2	3.06053	0.0962346	intron	13108	12	86150664,86153609,86177527,86184695,86184938,86185487,86198268,86211973,86223689,86230128,86232788,86237331	86151801,86153698,86177617,86184804,86184982,86185649,86198463,86212061,86223772,86230214,86232902,86237420	329	351
chr10:86177527|86185649	+	ENSG00000107771	CCSER2	5.81423	0.16193	exon	409	4	86177527,86184695,86184938,86185487	86177617,86184804,86184982,86185649	554	531
chr10:86177527|86237420	+	ENSG00000107771	CCSER2	5.95093	0.171797	exon	1070	10	86177527,86184695,86184938,86185487,86198268,86211973,86223689,86230128,86232788,86237331	86177617,86184804,86184982,86185649,86198463,86212061,86223772,86230214,86232902,86237420	566	573
chr10:86198038|86237420	+	ENSG00000107771	CCSER2	4.51614	0.178475	intron	891	6	86198268,86211973,86223689,86230128,86232788,86237331	86198463,86212061,86223772,86230214,86232902,86237420	488	529
chr10:86198268|86237420	+	ENSG00000107771	CCSER2	8.93713	0.584544	exon	661	6	86198268,86211973,86223689,86230128,86232788,86237331	86198463,86212061,86223772,86230214,86232902,86237420	589	588
chr10:87614253|87615947	-	ENSG00000182771	GRID1	4.60279	0.122432	exon	282	2	87614253,87615786	87614372,87615947	524	483
chr10:87614253|87675996	-	ENSG00000182771	GRID1	3.36976	0.0789642	exon	507	4	87614253,87615786,87628767,87675943	87614372,87615947,87628937,87675996	275	306
chr10:88211724|88221044	-	ENSG00000062650	WAPL	4.9778	0.107566	exon	794	6	88211724,88212977,88213413,88218746,88220156,88220933	88211888,88213092,88213638,88218822,88220253,88221044	520	523
chr10:88211724|88233730	-	ENSG00000062650	WAPL	5.73277	0.14028	exon	1748	11	88211724,88212977,88213413,88218746,88220156,88220933,88226810,88230749,88231965,88232369,88233635	88211888,88213092,88213638,88218822,88220253,88221044,88227265,88230860,88232101,88232521,88233730	580	580
chr10:88218746|88233730	-	ENSG00000062650	WAPL	4.11646	0.0547707	exon	1241	8	88218746,88220156,88220933,88226810,88230749,88231965,88232369,88233635	88218822,88220253,88221044,88227265,88230860,88232101,88232521,88233730	482	486
chr10:88809158|88811627	-	n.a.	n.a.	3.25658	0.060667	intergenic_region	2470	1	88810243	88811627	0	233
chr10:88911107|88912636	+	ENSG00000122376	SHLD2	3.12424	0.267344	exon	1530	1	88911107	88912636	146	53
chr10:89268093|89280926	+	ENSG00000107789	MINPP1	2.95139	0.0924523	exon	430	3	89268093,89272881,89280793	89268290,89272978,89280926	307	169
chr10:89527430|89536184	-	ENSG00000138138	ATAD1	5.65264	0.16125	exon	248	3	89527430,89530709,89536078	89527480,89530798,89536184	399	555
chr10:89653782|89655534	+	ENSG00000171862	PTEN	2.86951	0.16904	intron	1753	1	89653782	89654083	16	141
chr10:90653628|90665417	+	ENSG00000138134	STAMBPL1	5.31529	0.131197	exon	925	3	90653628,90660832,90665200	90653670,90661495,90665417	543	549
chr10:90661413|90682193	+	ENSG00000138134	STAMBPL1	7.73942	0.389014	exon	2052	9	90661413,90665200,90668459,90670673,90672113,90674291,90676437,90681040,90682094	90661495,90665417,90668534,90670768,90673215,90674415,90676574,90681152,90682193	588	585
chr10:90661413|90682993	+	ENSG00000138134	STAMBPL1	4.60775	0.0692334	exon	2121	10	90661413,90665200,90668459,90670673,90672113,90674291,90676437,90681040,90682094,90682925	90661495,90665417,90668534,90670768,90673215,90674415,90676574,90681152,90682193,90682993	433	531
chr10:90777408|90795739	+	n.a.	n.a.	3.33574	0.68095	intergenic_region	18332	1			325	344
chr10:909683|910210	-	ENSG00000107929	LARP4B	3.97282	0.0936346	exon	289	2	909683,910063	909823,910210	435	420
chr10:909683|931700	-	ENSG00000107929	LARP4B	5.19357	0.182781	exon	544	5	909683,910063,915949,930387,931581	909823,910210,916023,930446,931700	565	529
chr10:91094774|91095291	-	ENSG00000107798,ENSG00000119917	LIPA,IFIT3	5.19329	0.209899	intron	518	1	91095093	91095291	524	525
chr10:91511103|91522592	+	ENSG00000138182	KIF20B	4.43572	0.349326	exon	893	6	91511103,91512324,91514275,91518463,91520283,91522395	91511228,91512448,91514430,91518639,91520393,91522592	506	429
chr10:930387|936769	-	ENSG00000107929	LARP4B	4.62443	0.195428	intron	5249	2	930387,931581	930446,931702	466	454
chr10:93185038|93221941	+	ENSG00000165338	HECTD2	4.62554	0.127327	exon	462	4	93185038,93220184,93221011,93221852	93185167,93220322,93221113,93221941	521	524
chr10:93220184|93221941	+	ENSG00000165338	HECTD2	4.41343	0.0992136	exon	332	3	93220184,93221011,93221852	93220322,93221113,93221941	468	477
chr10:93244264|93251064	+	ENSG00000165338	HECTD2	3.89021	0.081168	exon	5059	3	93244264,93244937,93250957	93244412,93249738,93251064	429	344
chr10:93579027|93602148	+	ENSG00000107854	TNKS2	6.74103	0.169444	exon	1539	13	93579027,93579239,93579696,93582053,93586774,93588042,93590680,93590860,93593610,93596676,93600318,93601040,93601929	93579063,93579314,93579790,93582119,93586960,93588163,93590771,93590938,93593781,93596755,93600463,93601205,93602148	529	505
chr10:93702179|93716414	+	ENSG00000095564	BTAF1	4.11389	0.0627096	exon	578	4	93702179,93711160,93713494,93716285	93702325,93711323,93713630,93716414	465	370
chr10:93751876|93768032	+	ENSG00000095564	BTAF1	4.22512	0.0819039	exon	1064	7	93751876,93753451,93754292,93756126,93756837,93757356,93767880	93752066,93753604,93754401,93756327,93756937,93757508,93768032	500	395
chr10:93754292|93768032	+	ENSG00000095564	BTAF1	5.02519	0.141203	exon	719	5	93754292,93756126,93756837,93757356,93767880	93754401,93756327,93756937,93757508,93768032	543	527
chr10:93756126|93768032	+	ENSG00000095564	BTAF1	4.37547	0.0837893	exon	609	4	93756126,93756837,93757356,93767880	93756327,93756937,93757508,93768032	503	508
chr10:93841077|93851701	-	ENSG00000107864	CPEB3	5.55044	0.11523	exon	297	2	93841077,93851587	93841258,93851701	545	542
chr10:93841077|93940776	-	ENSG00000107864	CPEB3	5.24527	0.0912211	exon	731	6	93841077,93851587,93870833,93902786,93904702,93940720	93841258,93851701,93870951,93902875,93904869,93940776	520	547
chr10:93870833|93940776	-	ENSG00000107864	CPEB3	5.6769	0.103076	exon	434	4	93870833,93902786,93904702,93940720	93870951,93902875,93904869,93940776	534	572
chr10:93902786|93940776	-	ENSG00000107864	CPEB3	6.09007	0.135586	exon	315	3	93902786,93904702,93940720	93902875,93904869,93940776	547	555
chr10:94264551|94297307	-	ENSG00000119912	IDE	4.22632	0.108913	exon	1332	10	94264551,94266199,94267332,94267870,94268485,94269807,94274677,94291505,94294335,94297123	94264654,94266279,94267423,94267962,94268647,94269919,94274799,94291674,94294542,94297307	484	447
chr10:94268485|94297307	-	ENSG00000119912	IDE	3.31019	0.0806535	exon	962	6	94268485,94269807,94274677,94291505,94294335,94297123	94268647,94269919,94274799,94291674,94294542,94297307	361	319
chr10:94269807|94297307	-	ENSG00000119912	IDE	4.49431	0.116137	exon	799	5	94269807,94274677,94291505,94294335,94297123	94269919,94274799,94291674,94294542,94297307	509	508
chr10:94291505|94297307	-	ENSG00000119912	IDE	6.80198	0.345971	exon	563	3	94291505,94294335,94297123	94291674,94294542,94297307	588	580
chr10:94653106|94659401	+	ENSG00000138190	EXOC6	5.4441	0.102964	exon	357	4	94653106,94654551,94654687,94659356	94653277,94654598,94654777,94659401	518	329
chr10:94653106|94669388	+	ENSG00000138190	EXOC6	5.39413	0.0937438	exon	2769	5	94653106,94654551,94654687,94659356,94669184	94653277,94654598,94654777,94661608,94669388	567	564
chr10:94653106|94679807	+	ENSG00000138190	EXOC6	7.63621	0.351822	exon	3111	7	94653106,94654551,94654687,94659356,94669184,94675515,94679739	94653277,94654598,94654777,94661608,94669388,94675787,94679807	589	588
chr10:94653106|94688179	+	ENSG00000138190	EXOC6	4.94788	0.075741	exon	3195	8	94653106,94654551,94654687,94659356,94669184,94675515,94679739,94688096	94653277,94654598,94654777,94661608,94669388,94675787,94679807,94688179	554	496
chr10:94653106|94715471	+	ENSG00000138190	EXOC6	6.25139	0.199653	exon	3996	16	94653106,94654551,94654687,94659356,94669184,94675515,94679739,94688096,94693901,94694067,94695571,94700484,94708031,94712030,94714387,94715337	94653277,94654598,94654777,94661608,94669388,94675787,94679807,94688179,94693947,94694187,94695642,94700581,94708136,94712139,94714498,94715471	586	580
chr10:94653106|94733989	+	ENSG00000138190	EXOC6	5.31504	0.16295	exon	4176	17	94653106,94654551,94654687,94659356,94669184,94675515,94679739,94688096,94693901,94694067,94695571,94700484,94708031,94712030,94714387,94715337,94733810	94653277,94654598,94654777,94661608,94669388,94675787,94679807,94688179,94693947,94694187,94695642,94700581,94708136,94712139,94714498,94715471,94733989	531	529
chr10:94653106|94774024	+	ENSG00000138190	EXOC6	3.8552	0.0802509	exon	4530	20	94653106,94654551,94654687,94659356,94669184,94675515,94679739,94688096,94693901,94694067,94695571,94700484,94708031,94712030,94714387,94715337,94733810,94757231,94759007,94773951	94653277,94654598,94654777,94661608,94669388,94675787,94679807,94688179,94693947,94694187,94695642,94700581,94708136,94712139,94714498,94715471,94733989,94757372,94759144,94774024	414	439
chr10:94757231|94818092	+	ENSG00000138190	EXOC6	3.67768	0.0657642	exon	580	5	94757231,94759007,94773951,94816681,94817980	94757372,94759144,94774024,94816793,94818092	431	442
chr10:95430527|95447206	-	ENSG00000148690	FRA10AC1	4.60448	0.108181	exon	5081	7	95430527,95435379,95436410,95441237,95443812,95445003,95447161	95435061,95435458,95436448,95441355,95443855,95445220,95447206	365	524
chr10:95436410|95447206	-	ENSG00000148690	FRA10AC1	5.45674	0.161724	exon	466	5	95436410,95441237,95443812,95445003,95447161	95436448,95441355,95443855,95445220,95447206	0	559
chr10:95790440|95792009	+	ENSG00000138193	PLCE1	3.63814	0.369471	exon	1570	1	95790440	95792009	445	445
chr10:96005703|96006378	+	ENSG00000138193	PLCE1	3.72276	0.257958	exon	676	1	96005703	96006378	439	425
chr10:96201653|96203180	+	ENSG00000108239	TBC1D12	3.2683	0.132633	intron	1528	1	96201653	96201776	236	366
chr10:96201653|96234540	+	ENSG00000108239	TBC1D12	7.37879	0.3779	exon	240	2	96201653,96234425	96201776,96234540	588	575
chr10:96201653|96260084	+	ENSG00000108239	TBC1D12	4.3404	0.0659202	exon	548	5	96201653,96234425,96253122,96256812,96259978	96201776,96234540,96253204,96256929,96260084	495	377
chr10:96201653|96271411	+	ENSG00000108239	TBC1D12	4.97524	0.114324	exon	2439	8	96201653,96234425,96253122,96256812,96259978,96267024,96268199,96271340	96201776,96234540,96253204,96256929,96260084,96267104,96269936,96271411	529	534
chr10:96201653|96282210	+	ENSG00000108239	TBC1D12	5.26365	0.130586	exon	2678	10	96201653,96234425,96253122,96256812,96259978,96267024,96268199,96271340,96281712,96282101	96201776,96234540,96253204,96256929,96260084,96267104,96269936,96271411,96281840,96282210	549	546
chr10:96256812|96282210	+	ENSG00000108239	TBC1D12	4.57125	0.0629313	exon	2355	7	96256812,96259978,96267024,96268199,96271340,96281712,96282101	96256929,96260084,96267104,96269936,96271411,96281840,96282210	482	461
chr10:96493054|96541754	+	ENSG00000165841	CYP2C19	3.24259	0.818618	exon	2882	7	96493054,96495020,96522381,96534815,96535147,96540256,96541578	96493195,96495947,96522630,96534977,96536207,96540416,96541754	339	243
chr10:97098890|97106209	-	ENSG00000095637	SORBS1	5.04267	0.0665089	exon	483	4	97098890,97101042,97101321,97106163	97099084,97101167,97101435,97106209	456	539
chr10:97110966|97144042	-	ENSG00000095637	SORBS1	5.70973	0.0847917	exon	2773	11	97110966,97114639,97115384,97117388,97127407,97131083,97131741,97135730,97141170,97143742,97143995	97111133,97114724,97116862,97117560,97127456,97131184,97131806,97135813,97141556,97143871,97144042	526	539
chr10:97141442|97170534	-	ENSG00000095637	SORBS1	5.3036	0.0550922	exon	972	10	97141442,97143742,97143995,97146748,97154368,97154758,97156977,97158774,97165875,97170390	97141556,97143871,97144042,97146876,97154430,97154832,97157040,97158946,97165904,97170534	567	524
chr10:97154758|97192333	-	ENSG00000095637	SORBS1	5.95209	0.136875	exon	1842	10	97154758,97156977,97158774,97165875,97170390,97174251,97175226,97181718,97181947,97192205	97154832,97157040,97158946,97165904,97170534,97174619,97175942,97181830,97181973,97192333	577	569
chr10:97392716|97393406	-	ENSG00000059573	ALDH18A1	2.92418	0.0678531	exon	250	2	97392716,97393248	97392806,97393406	260	248
chr10:97709653|97787146	+	ENSG00000226688	ENTPD1-AS1	4.90669	0.598632	intron	5161	29	97709725,97712080,97715151,97721331,97725653,97725947,97728481,97731823,97733766,97741732,97743363,97748007,97751127,97752284,97752766,97755026,97755900,97759848,97760552,97763909,97769582,97771942,97772289,97773545,97775958,97778960,97779459,97784610,97786969	97709862,97712182,97715248,97721726,97725755,97726059,97728658,97731973,97733913,97741870,97744785,97748099,97751218,97752454,97752869,97755122,97756009,97759970,97760584,97764005,97769680,97772124,97772486,97773634,97776071,97779094,97779581,97784668,97787146	518	432
chr10:97911173|97920158	+	ENSG00000177853	ZNF518A	3.78556	0.116203	exon	5078	3	97911173,97915083,97915954	97911323,97915804,97920158	322	403
chr10:97915083|97920158	+	ENSG00000177853	ZNF518A	5.52835	0.215614	exon	4927	2	97915083,97915954	97915804,97920158	490	486
chr10:97915681|97920158	+	ENSG00000177853	ZNF518A	4.59148	0.106002	exon	4329	2	97915681,97915954	97915804,97920158	353	479
chr10:98303833|98336586	-	ENSG00000077147	TM9SF3	6.7737	0.21913	exon	1372	8	98303833,98307652,98311002,98312685,98319416,98321735,98325061,98336102	98303963,98307746,98311168,98312816,98319493,98321895,98325183,98336586	587	585
chr10:98618049|98667504	+	ENSG00000196233	LCOR	3.07306	0.106961	intron	49119	2	98667022,98667425	98667087,98667847	326	243
chr10:98667022|98667504	+	ENSG00000196233	LCOR	3.53097	0.129291	exon	146	2	98667022,98667425	98667087,98667504	378	73
chr10:98667022|98704002	+	ENSG00000196233	LCOR	3.94002	0.144748	exon	712	4	98667022,98667425,98680459,98703870	98667087,98667847,98680548,98704002	418	441
chr10:98667022|98711953	+	ENSG00000196233	LCOR	4.09446	0.1204	exon	1094	6	98667022,98667425,98680459,98703870,98708765,98711860	98667087,98667847,98680548,98704002,98709052,98711953	429	355
chr10:99196174|99197507	-	ENSG00000171311	EXOSC1	7.17271	0.411963	exon	271	3	99196174,99196948,99197457	99196308,99197032,99197507	586	584
chr10:99196174|99198460	-	ENSG00000171311	EXOSC1	3.86594	0.105604	exon	312	4	99196174,99196948,99197457,99198420	99196308,99197032,99197507,99198460	287	405
chr10:99236440|99238146	-	ENSG00000155229	MMS19	4.16912	0.0744968	exon	805	4	99236440,99236592,99237612,99238061	99236501,99237173,99237686,99238146	443	492
chr10:99915850|99923154	+	ENSG00000166024	R3HCC1L	3.30829	0.155191	exon	253	3	99915850,99922640,99923050	99915904,99922732,99923154	270	246
chr10:99922640|99969656	+	ENSG00000166024	R3HCC1L	4.90339	0.262919	exon	2094	4	99922640,99923050,99946224,99967858	99922732,99923154,99946320,99969656	13	522
chr11:1000432|1003804	+	ENSG00000183020	AP2A2	3.20513	0.0658298	exon	424	3	1000432,1001326,1003667	1000598,1001444,1003804	339	320
chr11:10011044|10024236	-	ENSG00000133812	SBF2	5.05465	0.116935	exon	777	7	10011044,10013962,10014537,10015468,10019813,10022461,10024104	10011142,10014090,10014651,10015545,10019926,10022569,10024236	546	509
chr11:100126492|100179200	+	ENSG00000149972	CNTN5	3.00419	0.0923502	exon	725	5	100126492,100141824,100168357,100169894,100179091	100126650,100141973,100168427,100170128,100179200	290	286
chr11:100168357|100179200	+	ENSG00000149972	CNTN5	6.28908	0.379877	exon	416	3	100168357,100169894,100179091	100168427,100170128,100179200	578	577
chr11:10019813|10024236	-	ENSG00000133812	SBF2	3.40125	0.0663906	exon	356	3	10019813,10022461,10024104	10019926,10022569,10024236	378	328
chr11:10049999|10052717	-	ENSG00000133812	SBF2	3.0779	0.0632722	exon	340	3	10049999,10051312,10052595	10050104,10051422,10052717	336	237
chr11:10049999|10064528	-	ENSG00000133812	SBF2	3.15913	0.0647271	exon	478	4	10049999,10051312,10052595,10064391	10050104,10051422,10052717,10064528	333	288
chr11:101857563|101868464	+	ENSG00000110318	CEP126	5.2665	0.144324	exon	410	3	101857563,101863509,101868330	101857772,101863573,101868464	528	545
chr11:102233627|102239279	+	ENSG00000110330	BIRC2	4.76017	0.0679923	exon	371	3	102233627,102234399,102239037	102233705,102234447,102239279	523	500
chr11:102985906|102992225	+	ENSG00000187240	DYNC2H1	4.56587	0.127035	exon	983	7	102985906,102987299,102988360,102991176,102991418,102991654,102992101	102986024,102987443,102988592,102991310,102991531,102991765,102992225	525	418
chr11:102987299|102992225	+	ENSG00000187240	DYNC2H1	3.7851	0.10376	exon	864	6	102987299,102988360,102991176,102991418,102991654,102992101	102987443,102988592,102991310,102991531,102991765,102992225	423	391
chr11:103029406|103036777	+	ENSG00000187240	DYNC2H1	3.19634	0.061045	exon	635	5	103029406,103029639,103031661,103033757,103036627	103029538,103029756,103031773,103033876,103036777	361	265
chr11:103029406|103041797	+	ENSG00000187240	DYNC2H1	3.33856	0.0835225	exon	1207	8	103029406,103029639,103031661,103033757,103036627,103039484,103040837,103041615	103029538,103029756,103031773,103033876,103036777,103039689,103041019,103041797	384	277
chr11:103029406|103052615	+	ENSG00000187240	DYNC2H1	3.25145	0.0727537	exon	2350	14	103029406,103029639,103031661,103033757,103036627,103039484,103040837,103041615,103043811,103044784,103046964,103048285,103049755,103052486	103029538,103029756,103031773,103033876,103036777,103039689,103041019,103041797,103044034,103044899,103047163,103048549,103049962,103052615	357	259
chr11:103090644|103093815	+	ENSG00000187240	DYNC2H1	6.39896	0.213636	exon	521	4	103090644,103091352,103092759,103093694	103090757,103091512,103092882,103093815	586	583
chr11:103090644|103124177	+	ENSG00000187240	DYNC2H1	5.16409	0.120837	exon	1395	12	103090644,103091352,103092759,103093694,103101989,103104763,103106401,103107159,103112256,103114422,103115980,103124014	103090757,103091512,103092882,103093815,103102075,103104889,103106542,103107268,103112276,103114520,103116103,103124177	554	530
chr11:103112256|103306760	+	ENSG00000187240	DYNC2H1	3.19929	0.117845	exon	2823	23	103112256,103114422,103115980,103124014,103126144,103126835,103128337,103130617,103151077,103152886,103153737,103156984,103158262,103173822,103175324,103178450,103182607,103187274,103191758,103194614,103228971,103270391,103306671	103112276,103114520,103116103,103124177,103126263,103126969,103128480,103130706,103151142,103152958,103153814,103157115,103158473,103173982,103175449,103178560,103182762,103187349,103191970,103194718,103229087,103270600,103306760	33	101
chr11:103114422|103130706	+	ENSG00000187240	DYNC2H1	3.22588	0.0689908	exon	876	7	103114422,103115980,103124014,103126144,103126835,103128337,103130617	103114520,103116103,103124177,103126263,103126969,103128480,103130706	325	287
chr11:103151077|103158334	+	ENSG00000187240	DYNC2H1	3.77538	0.0801116	exon	422	5	103151077,103152886,103153737,103156984,103158262	103151142,103152958,103153814,103157115,103158334	349	329
chr11:103151077|103187349	+	ENSG00000187240	DYNC2H1	4.481	0.0623586	exon	1191	10	103151077,103152886,103153737,103156984,103158262,103173822,103175324,103178450,103182607,103187274	103151142,103152958,103153814,103157115,103158473,103173982,103175449,103178560,103182762,103187349	419	357
chr11:103151077|103194718	+	ENSG00000187240	DYNC2H1	4.63108	0.110475	exon	1509	12	103151077,103152886,103153737,103156984,103158262,103173822,103175324,103178450,103182607,103187274,103191758,103194614	103151142,103152958,103153814,103157115,103158473,103173982,103175449,103178560,103182762,103187349,103191970,103194718	484	512
chr11:103151077|103229087	+	ENSG00000187240	DYNC2H1	4.62074	0.109952	exon	1626	13	103151077,103152886,103153737,103156984,103158262,103173822,103175324,103178450,103182607,103187274,103191758,103194614,103228971	103151142,103152958,103153814,103157115,103158473,103173982,103175449,103178560,103182762,103187349,103191970,103194718,103229087	486	522
chr11:103151077|103270600	+	ENSG00000187240	DYNC2H1	3.28971	0.0663907	exon	1836	14	103151077,103152886,103153737,103156984,103158262,103173822,103175324,103178450,103182607,103187274,103191758,103194614,103228971,103270391	103151142,103152958,103153814,103157115,103158473,103173982,103175449,103178560,103182762,103187349,103191970,103194718,103229087,103270600	290	241
chr11:103151077|103306760	+	ENSG00000187240	DYNC2H1	3.31229	0.0787	exon	1926	15	103151077,103152886,103153737,103156984,103158262,103173822,103175324,103178450,103182607,103187274,103191758,103194614,103228971,103270391,103306671	103151142,103152958,103153814,103157115,103158473,103173982,103175449,103178560,103182762,103187349,103191970,103194718,103229087,103270600,103306760	286	357
chr11:103173822|103182762	+	ENSG00000187240	DYNC2H1	5.93552	0.112598	exon	554	4	103173822,103175324,103178450,103182607	103173982,103175449,103178560,103182762	577	297
chr11:103173822|103187349	+	ENSG00000187240	DYNC2H1	6.34922	0.158245	exon	630	5	103173822,103175324,103178450,103182607,103187274	103173982,103175449,103178560,103182762,103187349	576	389
chr11:103173822|103194718	+	ENSG00000187240	DYNC2H1	6.64553	0.274514	exon	948	7	103173822,103175324,103178450,103182607,103187274,103191758,103194614	103173982,103175449,103178560,103182762,103187349,103191970,103194718	588	586
chr11:103173822|103229087	+	ENSG00000187240	DYNC2H1	6.57049	0.255505	exon	1065	8	103173822,103175324,103178450,103182607,103187274,103191758,103194614,103228971	103173982,103175449,103178560,103182762,103187349,103191970,103194718,103229087	587	585
chr11:103173822|103270600	+	ENSG00000187240	DYNC2H1	3.70643	0.0670187	exon	1275	9	103173822,103175324,103178450,103182607,103187274,103191758,103194614,103228971,103270391	103173982,103175449,103178560,103182762,103187349,103191970,103194718,103229087,103270600	415	413
chr11:103173822|103306760	+	ENSG00000187240	DYNC2H1	4.71641	0.11516	exon	1365	10	103173822,103175324,103178450,103182607,103187274,103191758,103194614,103228971,103270391,103306671	103173982,103175449,103178560,103182762,103187349,103191970,103194718,103229087,103270600,103306760	529	537
chr11:103182607|103194718	+	ENSG00000187240	DYNC2H1	4.60338	0.0547713	exon	550	4	103182607,103187274,103191758,103194614	103182762,103187349,103191970,103194718	518	499
chr11:105813280|105850457	-	ENSG00000152578	GRIA4	3.11159	0.0696247	intron	37178	1	105845553	105845658	264	313
chr11:106804943|106810904	-	ENSG00000152402	GUCY1A2	3.65819	0.0597488	intron	3215	2	106807376,106810186	106807438,106810904	379	401
chr11:106804943|106856857	-	ENSG00000152402	GUCY1A2	3.23033	0.0674576	intron	3399	4	106807376,106810186,106849345,106856796	106807438,106810904,106849466,106856857	172	363
chr11:106810186|106810904	-	ENSG00000152402	GUCY1A2	5.53112	0.0861398	exon	719	1	106810186	106810904	568	562
chr11:106810186|106856857	-	ENSG00000152402	GUCY1A2	5.80903	0.12628	exon	903	3	106810186,106849345,106856796	106810904,106849466,106856857	557	575
chr11:107260800|107289013	-	ENSG00000152404	CWF19L2	6.90092	0.295226	exon	1625	5	107260800,107263505,107274130,107286935,107288920	107260937,107263621,107275315,107287024,107289013	586	583
chr11:107916997|107925682	+	ENSG00000166266	CUL5	9.00924	0.425522	exon	770	5	107916997,107920617,107923387,107925374,107925602	107917220,107920793,107923528,107925519,107925682	589	588
chr11:107916997|107944224	+	ENSG00000166266	CUL5	5.12729	0.05881	exon	1103	8	107916997,107920617,107923387,107925374,107925602,107940823,107943059,107944117	107917220,107920793,107923528,107925519,107925682,107940916,107943189,107944224	544	529
chr11:107916997|107948967	+	ENSG00000166266	CUL5	6.27027	0.106938	exon	1435	10	107916997,107920617,107923387,107925374,107925602,107940823,107943059,107944117,107944527,107948903	107917220,107920793,107923528,107925519,107925682,107940916,107943189,107944224,107944793,107948967	580	574
chr11:108005869|108019585	+	n.a.	n.a.	4.08424	0.0639031	intergenic_region	5280	9	108005869,108006797,108009447,108010752,108012332,108013164,108014710,108016848,108017997	108005969,108007666,108009891,108010942,108012427,108014673,108014948,108017086,108018503	433	458
chr11:108042926|108047817	-	ENSG00000149308	NPAT	4.04521	0.0943254	exon	1879	3	108042926,108046973,108047721	108044578,108047101,108047817	467	473
chr11:108046973|108047817	-	ENSG00000149308	NPAT	4.39156	0.11437	exon	226	2	108046973,108047721	108047101,108047817	483	412
chr11:108055959|108061227	-	ENSG00000149308	NPAT	4.82061	0.118825	exon	623	6	108055959,108056130,108057209,108058825,108059833,108061187	108056046,108056221,108057296,108058906,108060064,108061227	369	500
chr11:108057209|108061227	-	ENSG00000149308	NPAT	4.38783	0.0990057	exon	443	4	108057209,108058825,108059833,108061187	108057296,108058906,108060064,108061227	278	494
chr11:108098322|108100050	+	ENSG00000149311	ATM	4.89905	0.0992108	exon	361	3	108098322,108098503,108099905	108098423,108098615,108100050	528	405
chr11:108098322|108106561	+	ENSG00000149311	ATM	5.46457	0.141987	exon	567	4	108098322,108098503,108099905,108106397	108098423,108098615,108100091,108106561	566	486
chr11:108098322|108138069	+	ENSG00000149311	ATM	4.02398	0.0708733	exon	3409	16	108098322,108098503,108099905,108106397,108114680,108115515,108117691,108119660,108121428,108122564,108123544,108124541,108126942,108128208,108129713,108137898	108098423,108098615,108100091,108107261,108114845,108115753,108117854,108119829,108121799,108122758,108123639,108124766,108127067,108128333,108129802,108138069	448	347
chr11:108172375|108175579	+	ENSG00000149311	ATM	4.49572	0.0689611	exon	497	3	108172375,108173580,108175402	108172516,108173756,108175579	470	515
chr11:108638664|108722936	+	ENSG00000178105	DDX10	6.8301	0.768516	exon	494	4	108638664,108709083,108712042,108722880	108638728,108709292,108712203,108722936	41	577
chr11:108709173|108722936	+	ENSG00000178105	DDX10	4.43416	0.261867	exon	339	3	108709173,108712042,108722880	108709292,108712203,108722936	112	353
chr11:110007388|110008139	+	ENSG00000149289	ZC3H12C	5.22659	0.249488	exon	752	1	110007388	110008139	532	531
chr11:110007388|110030215	+	ENSG00000149289	ZC3H12C	4.76188	0.223421	exon	1127	3	110007388,110023644,110029981	110008139,110023783,110030215	538	512
chr11:110118428|110124834	-	ENSG00000137710	RDX	3.41616	0.066467	exon	296	2	110118428,110124670	110118558,110124834	121	329
chr11:110134685|110135599	-	ENSG00000137710	RDX	4.26142	0.229616	exon	371	2	110134685,110135504	110134959,110135599	315	430
chr11:110306558|110327771	+	ENSG00000137714	FDX1	3.48142	0.205818	exon	255	2	110306558,110327642	110306682,110327771	186	207
chr11:111622883|111624301	-	ENSG00000137713	PPP2R1B	3.85903	0.17874	exon	309	2	111622883,111624167	111623056,111624301	428	366
chr11:111680367|111724459	-	ENSG00000258529,ENSG00000086848	n.a.,ALG9	3.74975	0.0855722	exon	2413	14	111680367,111685325,111687938,111699579,111706888,111707403,111708191,111708972,111711378,111715324,111715902,111720187,111724103,111724372	111680497,111685445,111688263,111699936,111707017,111707438,111708338,111709122,111711532,111715446,111716114,111720513,111724208,111724459	439	352
chr11:111706888|111724459	-	ENSG00000258529,ENSG00000086848	n.a.,ALG9	3.7786	0.0789195	exon	1477	10	111706888,111707403,111708191,111708972,111711378,111715324,111715902,111720187,111724103,111724372	111707017,111707438,111708338,111709122,111711532,111715446,111716114,111720513,111724208,111724459	424	440
chr11:111706888|111728460	-	ENSG00000258529,ENSG00000086848	n.a.,ALG9	3.35659	0.0730525	exon	1613	11	111706888,111707403,111708191,111708972,111711378,111715324,111715902,111720187,111724103,111724372,111728325	111707017,111707438,111708338,111709122,111711532,111715446,111716114,111720513,111724208,111724459,111728460	366	386
chr11:111715324|111728460	-	ENSG00000258529,ENSG00000086848	n.a.,ALG9	3.63495	0.0797743	exon	993	6	111715324,111715902,111720187,111724103,111724372,111728325	111715446,111716114,111720513,111724208,111724459,111728460	418	377
chr11:111715324|111735974	-	ENSG00000258529,ENSG00000086848	n.a.,ALG9	3.15606	0.0662548	exon	1360	8	111715324,111715902,111720187,111724103,111724372,111728325,111731270,111735904	111715446,111716114,111720513,111724208,111724459,111728667,111731358,111735974	326	296
chr11:111907997|111914257	+	ENSG00000150768	DLAT	5.4424	0.130679	exon	410	3	111907997,111909968,111914190	111908184,111910121,111914257	566	566
chr11:112070422|112088612	+	ENSG00000197580	BCO2	6.46859	0.530801	exon	2504	8	112070422,112071098,112072746,112079324,112084447,112085440,112086832,112088484	112070550,112071496,112072913,112079621,112084584,112086460,112087053,112088612	586	578
chr11:113000386|113001251	+	ENSG00000149294	NCAM1	5.63646	0.589978	intron	866	1			565	565
chr11:113194010|113205759	+	ENSG00000149292	TTC12	4.91538	0.369497	exon	1067	6	113194010,113194716,113195327,113196246,113200364,113205670	113194173,113194932,113195404,113196425,113200701,113205759	513	467
chr11:113457393|113460835	-	n.a.	n.a.	2.85845	0.571931	intergenic_region	3443	1			258	292
chr11:11348633|11362551	-	ENSG00000110328	GALNT18	6.47778	0.306541	exon	420	3	11348633,11354241,11362366	11348728,11354378,11362551	581	584
chr11:113669868|113675768	-	ENSG00000048028	USP28	3.15056	0.0830695	exon	951	6	113669868,113672205,113673880,113674520,113675395,113675590	113670137,113672423,113674003,113674599,113675473,113675768	366	354
chr11:113704142|113712490	-	ENSG00000048028	USP28	3.77718	0.101524	exon	612	5	113704142,113704971,113705929,113711320,113712385	113704279,113705057,113706049,113711479,113712490	443	307
chr11:113711320|113725057	-	ENSG00000048028	USP28	5.10002	0.232135	exon	477	4	113711320,113712385,113723223,113724980	113711479,113712490,113723355,113725057	546	539
chr11:113933933|113935290	+	ENSG00000109906	ZBTB16	4.8219	0.108271	exon	1358	1	113933933	113935290	521	462
chr11:11394062|11400811	-	ENSG00000110328	GALNT18	4.2632	0.0903066	exon	497	3	11394062,11398729,11400628	11394176,11398926,11400811	480	472
chr11:114314578|114320888	+	ENSG00000076043	REXO2	3.12836	0.059736	exon	2714	5	114314578,114315840,114318548,114319659,114320568	114315374,114317079,114318601,114319960,114320888	326	346
chr11:114388278|114411482	+	n.a.	n.a.	3.51887	0.519961	intergenic_region	14448	2	114388586,114397851	114389093,114397954	358	393
chr11:114397345|114411482	+	ENSG00000095110	NXPE1	3.03666	0.326748	intron	14138	1	114397851	114397954	325	314
chr11:115085328|115111140	-	ENSG00000182985	CADM1	6.08199	0.139243	exon	1023	6	115085328,115088612,115099833,115102073,115109220,115110994	115085500,115088864,115099991,115102210,115109372,115111140	584	580
chr11:116187380|116191156	-	n.a.	n.a.	3.45089	0.721687	intergenic_region	3777	1			50	325
chr11:116734384|116744352	-	ENSG00000160584	SIK3	4.6015	0.130053	exon	3569	4	116734384,116738404,116739508,116744197	116735784,116738805,116741117,116744352	523	475
chr11:116797935|116827780	-	ENSG00000160584	SIK3	5.60609	0.12833	exon	467	4	116797935,116820849,116824760,116827664	116798096,116820972,116824823,116827780	561	536
chr11:117023157|117034608	+	ENSG00000168092	PAFAH1B2	7.05345	0.189332	exon	967	4	117023157,117030103,117031861,117034486	117023244,117030739,117031979,117034608	556	584
chr11:117109317|117110576	+	ENSG00000167257	RNF214	3.2193	0.0997848	exon	1260	1	117109317	117110576	330	253
chr11:117109317|117117664	+	ENSG00000167257	RNF214	3.87155	0.178273	exon	1541	3	117109317,117115161,117117525	117110576,117115301,117117664	481	379
chr11:117115161|117117664	+	ENSG00000167257	RNF214	2.96293	0.11214	exon	281	2	117115161,117117525	117115301,117117664	311	277
chr11:117150624|117150975	+	ENSG00000167257	RNF214	3.97375	0.298097	exon	186	2	117150624,117150887	117150720,117150975	462	414
chr11:118422501|118430579	-	ENSG00000118096	IFT46	6.1703	0.248377	exon	1776	8	118422501,118422929,118425174,118425705,118425963,118427621,118428453,118430500	118422567,118423050,118425302,118425798,118426342,118428371,118428605,118430579	576	506
chr11:118425174|118430579	-	ENSG00000118096	IFT46	5.30605	0.156618	exon	1587	6	118425174,118425705,118425963,118427621,118428453,118430500	118425302,118425798,118426342,118428371,118428605,118430579	543	555
chr11:118427621|118430579	-	ENSG00000118096	IFT46	3.54473	0.0711468	exon	984	3	118427621,118428453,118430500	118428371,118428605,118430579	315	199
chr11:118451961|118455359	+	ENSG00000095139	ARCN1	6.35511	0.139268	exon	815	4	118451961,118453894,118454524,118455195	118452224,118454073,118454729,118455359	587	582
chr11:118656761|118657227	-	ENSG00000110367	DDX6	6.07109	0.0729334	exon	467	1	118656761	118657227	565	575
chr11:119142445|119145663	+	ENSG00000110395	CBL	2.96539	0.0825821	exon	426	3	119142445,119144578,119145542	119142591,119144734,119145663	276	253
chr11:119535467|119536007	-	ENSG00000110400	NECTIN1	4.20629	0.331052	exon	541	1	119535467	119536007	484	451
chr11:120343759|120348235	+	ENSG00000196914	ARHGEF12	7.84543	0.17672	exon	1482	6	120343759,120345269,120346049,120346684,120347709,120348156	120343836,120345344,120346216,120347457,120348014,120348235	589	585
chr11:120345269|120348235	+	ENSG00000196914	ARHGEF12	9.57979	0.349355	exon	1404	5	120345269,120346049,120346684,120347709,120348156	120345344,120346216,120347457,120348014,120348235	589	588
chr11:120346049|120348235	+	ENSG00000196914	ARHGEF12	8.22471	0.190879	exon	1328	4	120346049,120346684,120347709,120348156	120346216,120347457,120348014,120348235	588	588
chr11:120446378|120447998	+	ENSG00000149403	GRIK4	3.79321	0.694794	intron	1138	2	120446508,120447097	120446613,120447272	443	436
chr11:120686087|120707553	+	ENSG00000149403	GRIK4	3.13726	0.251083	exon	497	4	120686087,120690464,120702561,120707500	120686184,120690629,120702739,120707553	267	353
chr11:120769241|120776202	+	ENSG00000149403	GRIK4	3.05456	0.199025	exon	312	2	120769241,120775999	120769348,120776202	310	247
chr11:120907214|120930794	+	ENSG00000154114	TBCEL	4.76283	0.201545	exon	1728	8	120907214,120916383,120918237,120924260,120925457,120928217,120929054,120930678	120907321,120916532,120918610,120924441,120926019,120928323,120929180,120930794	506	504
chr11:120916046|120930794	+	ENSG00000154114	TBCEL	3.94888	0.143612	intron	1957	7	120916383,120918237,120924260,120925457,120928217,120929054,120930678	120916532,120918610,120924441,120926019,120928323,120929180,120930794	473	457
chr11:120916383|120918376	+	ENSG00000154114	TBCEL	4.40357	0.0813141	exon	290	2	120916383,120918237	120916532,120918376	480	453
chr11:120916383|120930794	+	ENSG00000154114	TBCEL	8.61008	0.702452	exon	1620	7	120916383,120918237,120924260,120925457,120928217,120929054,120930678	120916532,120918610,120924441,120926019,120928323,120929180,120930794	589	588
chr11:122646927|122647918	+	ENSG00000154127	UBASH3B	3.67133	0.260302	exon	241	2	122646927,122647732	122646980,122647918	378	390
chr11:122827204|122828199	+	ENSG00000109944	JHY	3.98424	0.329424	exon	210	2	122827204,122828071	122827284,122828199	456	388
chr11:123301050|123301874	+	n.a.	n.a.	3.43465	0.569129	intergenic_region	825	1	123301058	123301874	356	301
chr11:123988204|123989796	+	ENSG00000110002	VWA5A	5.167	0.310682	exon	1052	5	123988204,123988380,123988896,123989240,123989682	123988261,123988859,123989118,123989415,123989796	524	559
chr11:124517261|124518071	-	ENSG00000110013	SIAE	4.39061	0.116477	exon	244	2	124517261,124517962	124517394,124518071	469	476
chr11:125255447|125267958	+	ENSG00000165495	PKNOX2	4.75943	0.328865	exon	361	2	125255447,125267770	125255618,125267958	519	358
chr11:125848199|125893432	-	ENSG00000064309	CDON	3.93963	0.378609	exon	4601	19	125848199,125850944,125853767,125859532,125864179,125864766,125867102,125871614,125873797,125875288,125875654,125880236,125880706,125884713,125886983,125888225,125889514,125891143,125893296	125848278,125851224,125853988,125859654,125864284,125864947,125867305,125871745,125874340,125875569,125875952,125880589,125880813,125885405,125887270,125888368,125889660,125891417,125893432	418	436
chr11:12785726|12785981	+	ENSG00000187079	TEAD1	3.7977	0.149501	exon	256	1	12785726	12785981	422	402
chr11:128910823|128936763	-	ENSG00000134909	ARHGAP32	4.77292	0.0597453	exon	514	5	128910823,128932175,128933797,128934736,128936626	128910904,128932252,128933919,128934828,128936763	539	499
chr11:128910823|128994789	-	ENSG00000134909	ARHGAP32	5.60827	0.0721696	exon	820	9	128910823,128932175,128933797,128934736,128936626,128963516,128993341,128993783,128994698	128910904,128932252,128933919,128934828,128936763,128963602,128993425,128993824,128994789	569	570
chr11:128910823|129034322	-	ENSG00000134909	ARHGAP32	5.74745	0.158301	exon	929	10	128910823,128932175,128933797,128934736,128936626,128963516,128993341,128993783,128994698,129034214	128910904,128932252,128933919,128934828,128936763,128963602,128993425,128993824,128994789,129034322	582	548
chr11:128932175|128936763	-	ENSG00000134909	ARHGAP32	6.80527	0.170155	exon	432	4	128932175,128933797,128934736,128936626	128932252,128933919,128934828,128936763	586	582
chr11:128932175|128994789	-	ENSG00000134909	ARHGAP32	6.35646	0.110132	exon	738	8	128932175,128933797,128934736,128936626,128963516,128993341,128993783,128994698	128932252,128933919,128934828,128936763,128963602,128993425,128993824,128994789	584	583
chr11:128932175|129034322	-	ENSG00000134909	ARHGAP32	6.46885	0.202173	exon	847	9	128932175,128933797,128934736,128936626,128963516,128993341,128993783,128994698,129034214	128932252,128933919,128934828,128936763,128963602,128993425,128993824,128994789,129034322	585	564
chr11:128963516|128994789	-	ENSG00000134909	ARHGAP32	5.48521	0.0641142	exon	306	4	128963516,128993341,128993783,128994698	128963602,128993425,128993824,128994789	561	544
chr11:128963516|129034322	-	ENSG00000134909	ARHGAP32	8.45453	0.46789	exon	415	5	128963516,128993341,128993783,128994698,129034214	128963602,128993425,128993824,128994789,129034322	588	585
chr11:128993341|128994789	-	ENSG00000134909	ARHGAP32	7.23724	0.167244	exon	219	3	128993341,128993783,128994698	128993425,128993824,128994789	589	588
chr11:128993341|129034322	-	ENSG00000134909	ARHGAP32	9.52713	0.588818	exon	328	4	128993341,128993783,128994698,129034214	128993425,128993824,128994789,129034322	589	588
chr11:129031500|129034322	-	ENSG00000134909	ARHGAP32	5.73375	0.418523	intron	2823	1	129034214	129034322	0	495
chr11:130130751|130131824	-	ENSG00000196323	ZBTB44	9.31434	0.758135	exon	1074	1	130130751	130131824	589	588
chr11:133520482|133523742	-	n.a.	n.a.	3.15508	0.43479	intergenic_region	3261	1			329	334
chr11:133786381|133788197	-	ENSG00000080854	IGSF9B	3.40995	0.54648	exon	1817	1	133786381	133788197	209	288
chr11:13424715|13443385	-	ENSG00000148925	BTBD10	6.28051	0.0892352	exon	1347	6	13424715,13426875,13435077,13438705,13441007,13443189	13424825,13427403,13435197,13438807,13441292,13443385	27	582
chr11:13435077|13443385	-	ENSG00000148925	BTBD10	8.40762	0.253863	exon	707	4	13435077,13438705,13441007,13443189	13435197,13438807,13441292,13443385	589	588
chr11:13435077|13466728	-	ENSG00000148925	BTBD10	8.91015	0.524887	exon	1261	6	13435077,13438705,13441007,13443189,13461431,13466571	13435197,13438807,13441292,13443385,13461826,13466728	589	588
chr11:14004394|14101567	+	ENSG00000152268	n.a.	3.39576	0.0832426	exon	437	4	14004394,14063068,14096892,14101446	14004500,14063201,14096965,14101567	352	371
chr11:1466524|1467137	+	ENSG00000174672	BRSK2	3.91766	0.0756443	exon	414	3	1466524,1466801,1466987	1466688,1466898,1467137	444	446
chr11:14793483|14810788	+	ENSG00000152270	PDE3B	5.67805	0.313228	exon	604	3	14793483,14807983,14810485	14793533,14808231,14810788	501	545
chr11:14793483|14856641	+	ENSG00000152270	PDE3B	3.33761	0.133018	exon	1509	10	14793483,14807983,14810485,14825490,14839729,14840682,14852244,14853186,14854268,14856528	14793533,14808231,14810788,14825596,14839939,14840755,14852392,14853323,14854379,14856641	217	163
chr11:14825490|14856641	+	ENSG00000152270	PDE3B	3.41328	0.0766332	exon	905	7	14825490,14839729,14840682,14852244,14853186,14854268,14856528	14825596,14839939,14840755,14852392,14853323,14854379,14856641	398	361
chr11:14825490|14865572	+	ENSG00000152270	PDE3B	3.52642	0.0932419	exon	1105	8	14825490,14839729,14840682,14852244,14853186,14854268,14856528,14865373	14825596,14839939,14840755,14852392,14853323,14854379,14856641,14865572	419	381
chr11:14825490|14891176	+	ENSG00000152270	PDE3B	3.10535	0.0714509	exon	1894	12	14825490,14839729,14840682,14852244,14853186,14854268,14856528,14865373,14880589,14882751,14889052,14891007	14825596,14839939,14840755,14852392,14853323,14854379,14856641,14865572,14880792,14882912,14889304,14891176	336	309
chr11:14839729|14882912	+	ENSG00000152270	PDE3B	4.23649	0.136166	exon	1364	9	14839729,14840682,14852244,14853186,14854268,14856528,14865373,14880589,14882751	14839939,14840755,14852392,14853323,14854379,14856641,14865572,14880792,14882912	486	482
chr11:14852244|14882912	+	ENSG00000152270	PDE3B	5.11931	0.200641	exon	1079	7	14852244,14853186,14854268,14856528,14865373,14880589,14882751	14852392,14853323,14854379,14856641,14865572,14880792,14882912	538	480
chr11:14880589|14882912	+	ENSG00000152270	PDE3B	3.9113	0.133212	exon	366	2	14880589,14882751	14880792,14882912	458	170
chr11:16036488|16119234	-	ENSG00000110693	SOX6	2.9329	0.149146	exon	951	7	16036488,16036799,16068060,16071259,16077298,16117542,16119155	16036596,16036873,16068247,16071484,16077447,16117664,16119234	299	229
chr11:16068060|16077447	-	ENSG00000110693	SOX6	3.72573	0.225645	exon	564	3	16068060,16071259,16077298	16068247,16071484,16077447	425	414
chr11:16117542|16133469	-	ENSG00000110693	SOX6	3.10431	0.164382	exon	404	4	16117542,16119155,16131866,16133349	16117664,16119234,16131945,16133469	322	271
chr11:16117542|16208501	-	ENSG00000110693	SOX6	3.11571	0.117281	exon	648	6	16117542,16119155,16131866,16133349,16205432,16208327	16117664,16119234,16131945,16133469,16205500,16208501	334	251
chr11:16205432|16362798	-	ENSG00000110693	SOX6	3.39388	0.1184	exon	2050	9	16205432,16208327,16256128,16273919,16285995,16291490,16305302,16339576,16362557	16205500,16208501,16256217,16274082,16286392,16291614,16305464,16340199,16362798	310	343
chr11:16256128|16362798	-	ENSG00000110693	SOX6	3.79724	0.108011	exon	1806	7	16256128,16273919,16285995,16291490,16305302,16339576,16362557	16256217,16274082,16286392,16291614,16305464,16340199,16362798	441	348
chr11:16339992|16362798	-	ENSG00000110693	SOX6	5.24826	0.217196	exon	450	2	16339992,16362557	16340199,16362798	558	483
chr11:16339992|16497935	-	ENSG00000110693	SOX6	5.2421	0.207705	exon	1572	9	16339992,16362557,16403834,16419004,16424205,16430244,16455691,16487248,16497862	16340199,16362815,16403944,16419108,16424409,16430430,16455997,16487363,16497935	560	543
chr11:17153463|17167489	-	ENSG00000011405	PIK3C2A	5.68878	0.0987871	exon	1021	8	17153463,17156366,17156658,17158029,17159523,17162869,17167215,17167410	17153585,17156576,17156706,17158172,17159812,17162928,17167278,17167489	575	578
chr11:17190224|17191353	-	ENSG00000011405	PIK3C2A	4.92442	0.0893624	exon	1130	1	17190224	17191353	531	537
chr11:17316871|17323417	+	ENSG00000070081	NUCB2	3.42043	0.0896223	exon	516	3	17316871,17317651,17323291	17317151,17317758,17323417	360	195
chr11:17899755|18029623	-	ENSG00000129158	SERGEF	5.96232	0.10966	exon	1587	15	17899755,17940242,17948285,17961024,17981000,18010144,18014478,18017343,18021041,18022044,18022314,18023493,18025988,18028138,18029488	17899791,17940326,17948393,17961179,17981183,18010304,18014540,18017456,18021119,18022104,18022351,18023605,18026082,18028293,18029623	479	534
chr11:17899755|18031686	-	ENSG00000129158	SERGEF	6.36772	0.202017	exon	1656	16	17899755,17940242,17948285,17961024,17981000,18010144,18014478,18017343,18021041,18022044,18022314,18023493,18025988,18028138,18029488,18031618	17899791,17940326,17948393,17961179,17981183,18010304,18014540,18017456,18021119,18022104,18022351,18023605,18026082,18028293,18029623,18031686	534	571
chr11:17981017|18029623	-	ENSG00000129158	SERGEF	6.24716	0.141319	exon	1183	11	17981017,18010144,18014478,18017343,18021041,18022044,18022314,18023493,18025988,18028138,18029488	17981183,18010304,18014540,18017456,18021119,18022104,18022351,18023605,18026082,18028293,18029623	580	575
chr11:17981017|18031686	-	ENSG00000129158	SERGEF	5.27656	0.122392	exon	1252	12	17981017,18010144,18014478,18017343,18021041,18022044,18022314,18023493,18025988,18028138,18029488,18031618	17981183,18010304,18014540,18017456,18021119,18022104,18022351,18023605,18026082,18028293,18029623,18031686	532	474
chr11:18010144|18029623	-	ENSG00000129158	SERGEF	7.11905	0.188344	exon	1016	10	18010144,18014478,18017343,18021041,18022044,18022314,18023493,18025988,18028138,18029488	18010304,18014540,18017456,18021119,18022104,18022351,18023605,18026082,18028293,18029623	589	588
chr11:18010144|18031686	-	ENSG00000129158	SERGEF	5.63019	0.0996164	exon	1085	11	18010144,18014478,18017343,18021041,18022044,18022314,18023493,18025988,18028138,18029488,18031618	18010304,18014540,18017456,18021119,18022104,18022351,18023605,18026082,18028293,18029623,18031686	562	571
chr11:18022044|18031686	-	ENSG00000129158	SERGEF	4.98622	0.0699937	exon	668	7	18022044,18022314,18023493,18025988,18028138,18029488,18031618	18022104,18022351,18023605,18026082,18028293,18029623,18031686	488	539
chr11:18105082|18111057	-	ENSG00000166788	SAAL1	3.1245	0.147309	exon	659	4	18105082,18108404,18108690,18110877	18105278,18108601,18108772,18111057	320	337
chr11:18305342|18307006	-	ENSG00000110756	HPS5	5.34045	0.226231	exon	221	2	18305342,18306893	18305448,18307006	536	387
chr11:18305342|18308257	-	ENSG00000110756	HPS5	3.31103	0.124519	exon	341	3	18305342,18306893,18308138	18305448,18307006,18308257	350	191
chr11:18312989|18313566	-	ENSG00000110756	HPS5	6.76394	0.293173	exon	578	1	18312989	18313566	585	584
chr11:18312989|18314523	-	ENSG00000110756	HPS5	8.76487	0.75145	exon	656	2	18312989,18314446	18313566,18314523	589	588
chr11:18316567|18319264	-	ENSG00000110756	HPS5	3.15512	0.0936881	exon	1256	4	18316567,18317546,18317709,18319106	18316716,18317669,18318531,18319264	344	230
chr11:18536225|18541150	-	ENSG00000074319	TSG101	4.12354	0.186144	exon	324	3	18536225,18537646,18541066	18536397,18537711,18541150	431	365
chr11:19371725|19372574	+	n.a.	n.a.	3.04949	0.355933	intergenic_region	850	1	19372271	19372574	297	309
chr11:19371920|19372574	+	n.a.	n.a.	4.70417	0.41285	intergenic_region	655	1	19372271	19372574	532	540
chr11:20083853|20104725	+	ENSG00000166833	NAV2	3.04169	0.0728766	exon	676	8	20083853,20089732,20089870,20099098,20099539,20101610,20104138,20104553	20083905,20089755,20089944,20099181,20099650,20101755,20104146,20104725	231	335
chr11:20414443|20419267	+	ENSG00000185238	PRMT3	3.5701	0.0799339	exon	1263	3	20414443,20417349,20419123	20415400,20417508,20419267	380	314
chr11:20417349|20419267	+	ENSG00000185238	PRMT3	3.92768	0.123632	exon	305	2	20417349,20419123	20417508,20419267	428	414
chr11:20417349|20429578	+	ENSG00000185238	PRMT3	3.16657	0.0767702	exon	2958	4	20417349,20419123,20424465,20426992	20417508,20419267,20424530,20429578	328	234
chr11:20417349|20448411	+	ENSG00000185238	PRMT3	4.78344	0.16289	exon	3058	5	20417349,20419123,20424465,20426992,20448312	20417508,20419267,20424530,20429578,20448411	511	509
chr11:20424465|20448411	+	ENSG00000185238	PRMT3	5.47192	0.174716	exon	2753	3	20424465,20426992,20448312	20424530,20429578,20448411	548	495
chr11:20424465|20486092	+	ENSG00000185238	PRMT3	4.93947	0.125202	exon	3107	6	20424465,20426992,20448312,20473676,20483526,20486006	20424530,20429578,20448411,20473754,20483713,20486092	528	488
chr11:20429457|20486092	+	ENSG00000185238	PRMT3	5.61224	0.153807	exon	576	5	20429457,20448312,20473676,20483526,20486006	20429578,20448411,20473754,20483713,20486092	580	571
chr11:20948854|20982106	+	ENSG00000165973	NELL1	4.89949	0.10581	exon	618	6	20948854,20949923,20957242,20959332,20968882,20981978	20948988,20950025,20957318,20959405,20968981,20982106	521	521
chr11:20959332|20982106	+	ENSG00000165973	NELL1	6.82013	0.295537	exon	303	3	20959332,20968882,20981978	20959405,20968981,20982106	582	581
chr11:22225350|22249132	+	ENSG00000171714	ANO5	4.4329	0.0827083	exon	608	6	22225350,22232810,22239792,22242643,22247530,22248848	22225396,22232860,22239833,22242756,22247598,22249132	347	486
chr11:22225350|22261230	+	ENSG00000171714	ANO5	5.85284	0.167586	exon	838	8	22225350,22232810,22239792,22242643,22247530,22248848,22257709,22261115	22225396,22232860,22239833,22242756,22247598,22249132,22257822,22261230	495	568
chr11:22242643|22261230	+	ENSG00000171714	ANO5	5.58698	0.125409	exon	698	5	22242643,22247530,22248848,22257709,22261115	22242756,22247598,22249132,22257822,22261230	561	558
chr11:22242643|22284589	+	ENSG00000171714	ANO5	5.7424	0.141356	exon	1718	13	22242643,22247530,22248848,22257709,22261115,22271783,22272287,22272497,22276917,22279226,22281065,22283675,22284492	22242756,22247598,22249132,22257822,22261230,22271917,22272392,22272557,22277068,22279300,22281287,22283844,22284589	571	575
chr11:22242643|22297745	+	ENSG00000171714	ANO5	4.40879	0.067899	exon	2340	17	22242643,22247530,22248848,22257709,22261115,22271783,22272287,22272497,22276917,22279226,22281065,22283675,22284492,22291858,22294330,22296115,22297640	22242756,22247598,22249132,22257822,22261230,22271917,22272392,22272557,22277068,22279300,22281287,22283844,22284589,22291988,22294535,22296293,22297745	455	507
chr11:22257709|22284589	+	ENSG00000171714	ANO5	4.63527	0.0730824	exon	1250	10	22257709,22261115,22271783,22272287,22272497,22276917,22279226,22281065,22283675,22284492	22257822,22261230,22271917,22272392,22272557,22277068,22279300,22281287,22283844,22284589	513	515
chr11:22696396|22707335	+	ENSG00000148935	GAS2	4.14326	0.12273	exon	287	2	22696396,22707214	22696560,22707335	470	419
chr11:22696396|22770807	+	ENSG00000148935	GAS2	3.73427	0.0981195	exon	3497	10	22696396,22707214,22709897,22723754,22747838,22752877,22759251,22766126,22766671,22770666	22696560,22707335,22709981,22724176,22747979,22752942,22759314,22766669,22768414,22770807	416	364
chr11:22696396|22777499	+	ENSG00000148935	GAS2	7.8976	0.783717	exon	3644	12	22696396,22707214,22709897,22723754,22747838,22752877,22759251,22766126,22766671,22770666,22777194,22777392	22696560,22707335,22709981,22724176,22747979,22752942,22759314,22766669,22768414,22770807,22777232,22777499	589	588
chr11:22856453|22859910	+	ENSG00000246225	n.a.	3.06028	0.519493	exon	294	2	22856453,22859775	22856610,22859910	255	146
chr11:24927537|25004839	+	ENSG00000187398	LUZP2	4.15646	0.19868	exon	369	4	24927537,24936022,24998137,25004672	24927599,24936084,24998211,25004839	405	431
chr11:26547182|26581326	+	ENSG00000134343	ANO3	3.07796	0.0673905	exon	660	7	26547182,26552752,26556003,26558953,26563492,26568963,26581266	26547226,26552883,26556109,26559008,26563615,26569097,26581326	88	131
chr11:27359645|27363097	-	ENSG00000109881	CCDC34	3.43894	0.144044	exon	961	4	27359645,27360061,27362243,27362939	27359782,27360582,27362384,27363097	49	338
chr11:27393162|27414065	-	ENSG00000205213	LGR4	4.29552	0.137195	exon	2427	15	27393162,27393830,27394547,27395522,27397846,27398705,27400244,27401818,27402187,27402442,27403735,27405815,27406793,27412641,27413994	27393245,27393945,27395223,27395593,27397917,27398770,27400730,27401886,27402258,27402513,27403803,27405954,27407079,27412712,27414065	464	485
chr11:28428560|28445911	+	ENSG00000255322	n.a.	3.13561	0.738515	intron	17352	1	28445846	28445911	125	278
chr11:2976974|2993473	-	ENSG00000205531	NAP1L4	3.40985	0.0822014	exon	1501	8	2976974,2979629,2981000,2985001,2985910,2991033,2992678,2993332	2977020,2980164,2981361,2985123,2985981,2991164,2992764,2993473	124	389
chr11:2991033|2993473	-	ENSG00000205531	NAP1L4	4.80066	0.166893	exon	361	3	2991033,2992678,2993332	2991164,2992764,2993473	438	501
chr11:30352433|30358373	+	ENSG00000152219	ARL14EP	5.09558	0.0959373	exon	1062	4	30352433,30353191,30354413,30358114	30352949,30353347,30354540,30358373	480	530
chr11:30516843|30557722	-	ENSG00000066382	MPPED2	4.80853	0.161889	exon	506	3	30516843,30526283,30557541	30517068,30526380,30557722	532	509
chr11:31086016|31115731	-	ENSG00000170959	DCDC1	4.18399	0.652332	exon	608	5	31086016,31086566,31099412,31112940,31115597	31086173,31086700,31099472,31113058,31115731	478	397
chr11:31474265|31484852	-	ENSG00000148950	IMMP1L	3.0027	0.213167	exon	725	4	31474265,31477807,31482173,31484719	31474639,31477933,31482261,31484852	134	263
chr11:32118690|32120074	+	ENSG00000049449	RCN1	2.98759	0.501595	exon	373	2	32118690,32119896	32118883,32120074	70	119
chr11:32948703|32956981	+	ENSG00000060749	QSER1	6.12418	0.50701	exon	3968	3	32948703,32949508,32953289	32948815,32949669,32956981	578	565
chr11:33108534|33127610	-	ENSG00000176102	CSTF3	3.22535	0.111035	exon	1443	13	33108534,33112078,33113817,33117852,33118381,33120236,33120580,33121154,33123723,33124653,33127113,33127425,33127544	33108687,33112273,33113886,33117954,33118524,33120310,33120696,33121263,33123885,33124730,33127239,33127463,33127610	334	338
chr11:33113817|33127610	-	ENSG00000176102	CSTF3	3.72201	0.138307	exon	1093	11	33113817,33117852,33118381,33120236,33120580,33121154,33123723,33124653,33127113,33127425,33127544	33113886,33117954,33118524,33120310,33120696,33121263,33123885,33124730,33127239,33127463,33127610	396	323
chr11:33117852|33127610	-	ENSG00000176102	CSTF3	3.59929	0.113848	exon	1023	10	33117852,33118381,33120236,33120580,33121154,33123723,33124653,33127113,33127425,33127544	33117954,33118524,33120310,33120696,33121263,33123885,33124730,33127239,33127463,33127610	389	260
chr11:33127113|33127610	-	ENSG00000176102	CSTF3	2.96647	0.0973958	exon	233	3	33127113,33127425,33127544	33127239,33127463,33127610	295	306
chr11:33307959|33309057	+	ENSG00000110422	HIPK3	11.4979	0.845848	exon	1099	1	33307959	33309057	589	588
chr11:33572586|33573787	+	ENSG00000110427	KIAA1549L	7.30919	0.24163	exon	354	2	33572586,33573654	33572805,33573787	589	588
chr11:34093273|34098189	+	ENSG00000135387	CAPRIN1	6.26839	0.0723949	exon	472	4	34093273,34093448,34097783,34098107	34093335,34093534,34098021,34098189	576	573
chr11:34111726|34113603	+	ENSG00000135387	CAPRIN1	5.89976	0.0569604	exon	699	3	34111726,34112076,34113166	34111836,34112225,34113603	577	561
chr11:34904223|34910416	-	ENSG00000149089	APIP	4.89028	0.190722	exon	563	4	34904223,34904884,34909840,34910299	34904363,34905051,34909975,34910416	301	553
chr11:34952951|34982065	+	ENSG00000110435	PDHX	5.04613	0.0882859	exon	481	4	34952951,34969053,34978931,34981967	34953031,34969153,34979130,34982065	548	541
chr11:34952951|34991833	+	ENSG00000110435	PDHX	3.86319	0.0562743	exon	804	6	34952951,34969053,34978931,34981967,34988187,34991686	34953031,34969153,34979130,34982065,34988361,34991833	416	351
chr11:34952951|35006275	+	ENSG00000110435	PDHX	5.20298	0.0853006	exon	1238	9	34952951,34969053,34978931,34981967,34988187,34991686,34999331,34999482,35006117	34953031,34969153,34979130,34982065,34988361,34991833,34999357,34999729,35006275	566	531
chr11:34978931|34999729	+	ENSG00000110435	PDHX	5.74198	0.0987479	exon	897	6	34978931,34981967,34988187,34991686,34999331,34999482	34979130,34982065,34988361,34991833,34999357,34999729	539	575
chr11:36248635|36248980	+	ENSG00000179241	LDLRAD3	6.26172	0.801629	exon	346	1	36248635	36248980	583	579
chr11:36631631|36657667	+	ENSG00000166352	C11orf74	4.13407	0.0810057	exon	381	3	36631631,36654834,36657601	36631789,36654988,36657667	418	330
chr11:36631631|36669705	+	ENSG00000166352	C11orf74	4.21266	0.0580614	exon	521	4	36631631,36654834,36657601,36669566	36631789,36654988,36657667,36669705	477	304
chr11:36654834|36669705	+	ENSG00000166352	C11orf74	3.51435	0.092303	exon	362	3	36654834,36657601,36669566	36654988,36657667,36669705	355	317
chr11:36724668|36732357	+	n.a.	n.a.	4.76836	0.406146	intergenic_region	7690	1			526	492
chr11:36724668|36886486	+	n.a.	n.a.	4.8861	0.518071	intergenic_region	161819	1			536	516
chr11:3712577|3714605	-	ENSG00000110713	NUP98	3.02016	0.0764655	exon	462	2	3712577,3714287	3712719,3714605	295	302
chr11:3723693|3727857	-	ENSG00000110713	NUP98	3.83015	0.110625	exon	770	3	3723693,3726430,3727675	3724122,3726586,3727857	442	448
chr11:3726430|3727857	-	ENSG00000110713	NUP98	3.99071	0.123488	exon	340	2	3726430,3727675	3726586,3727857	456	324
chr11:3726430|3774638	-	ENSG00000110713	NUP98	3.00334	0.0550601	exon	3238	13	3726430,3727675,3732783,3735048,3736002,3740642,3741942,3744387,3746333,3752620,3756421,3765739,3774546	3726586,3727857,3733958,3735225,3736105,3740780,3742269,3744685,3746449,3752808,3756554,3765879,3774638	287	304
chr11:3752621|3774638	-	ENSG00000110713	NUP98	5.10693	0.135504	exon	556	4	3752621,3756421,3765739,3774546	3752808,3756554,3765879,3774638	556	549
chr11:3789811|3797251	-	ENSG00000110713	NUP98	4.39226	0.0669734	exon	593	4	3789811,3792978,3794862,3797112	3789974,3793158,3794969,3797251	508	454
chr11:4091256|4095909	+	ENSG00000167323	STIM1	3.87769	0.0861603	exon	356	2	4091256,4095732	4091433,4095909	459	456
chr11:41244347|41244558	-	ENSG00000148948	LRRC4C	4.1201	0.524121	exon	212	1	41244347	41244558	505	474
chr11:43348057|43357544	+	ENSG00000166181	API5	3.08733	0.195023	exon	781	7	43348057,43349339,43350262,43351515,43352811,43356828,43357408	43348161,43349428,43350443,43351608,43352906,43356904,43357544	190	338
chr11:43772461|43819977	+	ENSG00000149084	HSD17B12	3.20753	0.0604205	exon	897	4	43772461,43775594,43776423,43819870	43772507,43775671,43777086,43819977	169	158
chr11:43772461|43861614	+	ENSG00000149084	HSD17B12	3.63792	0.0683769	exon	2739	11	43772461,43775594,43776423,43819870,43827795,43836987,43837897,43851613,43855624,43859499,43861549	43772507,43775671,43777086,43819977,43828011,43837051,43837941,43852560,43855674,43859948,43861614	158	407
chr11:44129233|44135851	+	ENSG00000151348	EXT2	4.1145	0.0788363	exon	773	3	44129233,44130744,44135735	44129798,44130833,44135851	484	373
chr11:44146339|44151688	+	ENSG00000151348	EXT2	3.51427	0.0613954	exon	432	3	44146339,44148366,44151593	44146534,44148505,44151688	372	401
chr11:45883611|45893784	+	ENSG00000121671	CRY2	3.58694	0.0608672	exon	1733	7	45883611,45888979,45891057,45891604,45891881,45892164,45893643	45883699,45889491,45891368,45891755,45892083,45892485,45893784	407	420
chr11:46070951|46113774	-	ENSG00000135365	PHF21A	2.92694	0.0891916	exon	580	7	46070951,46098305,46100685,46105106,46105717,46112006,46113734	46071048,46098391,46100717,46105162,46105853,46112132,46113774	171	282
chr11:46096899|46113774	-	ENSG00000135365	PHF21A	2.92331	0.0907656	intron	1888	6	46098305,46100685,46105106,46105717,46112006,46113734	46098391,46100717,46105162,46105853,46112132,46113774	182	280
chr11:46098305|46113774	-	ENSG00000135365	PHF21A	11.3107	0.899569	exon	482	6	46098305,46100685,46105106,46105717,46112006,46113734	46098391,46100717,46105162,46105853,46112132,46113774	589	588
chr11:46333876|46334470	+	ENSG00000157613	CREB3L1	3.05604	0.665528	exon	415	2	46333876,46334402	46334221,46334470	244	281
chr11:46455024|46456587	-	ENSG00000110497	AMBRA1	3.43815	0.0936227	exon	344	2	46455024,46456399	46455178,46456587	387	341
chr11:46455024|46465148	-	ENSG00000110497	AMBRA1	3.27144	0.0924321	exon	455	3	46455024,46456399,46465038	46455178,46456587,46465148	358	339
chr11:46515158|46529920	-	ENSG00000110497	AMBRA1	5.821	0.262958	exon	1680	5	46515158,46515674,46516120,46526029,46529741	46515443,46515754,46517061,46526219,46529920	565	560
chr11:46515158|46534363	-	ENSG00000110497	AMBRA1	6.49527	0.46363	exon	1767	6	46515158,46515674,46516120,46526029,46529741,46534277	46515443,46515754,46517061,46526219,46529920,46534363	583	562
chr11:47647226|47648679	-	ENSG00000109919	MTCH2	4.67531	0.102655	exon	116	2	47647226,47648632	47647293,47648679	393	511
chr11:47752926|47772842	-	ENSG00000109920	FNBP4	4.45702	0.106635	exon	2218	8	47752926,47753385,47755577,47758168,47765369,47767608,47772468,47772695	47753114,47754222,47755687,47758292,47765715,47767946,47772588,47772842	507	474
chr11:47774468|47776216	-	ENSG00000109920	FNBP4	4.51826	0.141022	exon	324	2	47774468,47776080	47774654,47776216	516	490
chr11:47809734|47823482	-	ENSG00000030066	NUP160	3.26186	0.109863	exon	1745	9	47809734,47810053,47813482,47813564,47819331,47819530,47819720,47819920,47823363	47809857,47810163,47813542,47814498,47819436,47819626,47819814,47820015,47823482	373	380
chr11:47819331|47823482	-	ENSG00000030066	NUP160	4.92448	0.184594	exon	514	5	47819331,47819530,47819720,47819920,47823363	47819436,47819626,47819814,47820015,47823482	545	458
chr11:49597598|49598458	+	ENSG00000205035	n.a.	5.90658	0.418293	exon	861	1	49597598	49598458	442	577
chr11:56920114|56962239	-	n.a.	n.a.	3.12013	0.526828	intergenic_region	42126	1			331	299
chr11:57258697|57259335	-	ENSG00000149150	SLC43A1	4.4866	0.586894	exon	322	3	57258697,57259064,57259189	57258835,57259099,57259335	505	470
chr11:581492|582081	+	ENSG00000070047	PHRF1	4.81083	0.225764	exon	235	2	581492,581962	581606,582081	537	519
chr11:58317259|58318705	-	ENSG00000110031	LPXN	9.16118	0.878699	exon	424	3	58317259,58317446,58318538	58317340,58317619,58318705	589	588
chr11:58604488|58605841	-	ENSG00000156689	GLYATL2	3.01084	0.328215	exon	398	3	58604488,58604744,58605734	58604650,58604870,58605841	262	283
chr11:59406521|59410508	-	ENSG00000166889	PATL1	3.14135	0.308049	exon	604	3	59406521,59406765,59410147	59406670,59406856,59410508	318	280
chr11:59426339|59426942	-	ENSG00000166889	PATL1	5.8236	0.680566	exon	299	2	59426339,59426725	59426419,59426942	437	550
chr11:59540684|59560987	+	ENSG00000166900	STX3	3.2066	0.0772865	exon	899	7	59540684,59554510,59556346,59557992,59559580,59560572,59560853	59540767,59554609,59556674,59558059,59559688,59560645,59560987	329	285
chr11:59540684|59562955	+	ENSG00000166900	STX3	3.96026	0.142573	exon	1010	8	59540684,59554510,59556346,59557992,59559580,59560572,59560853,59562845	59540767,59554609,59556674,59558059,59559688,59560645,59560987,59562955	448	376
chr11:59554510|59562955	+	ENSG00000166900	STX3	2.97773	0.123285	exon	926	7	59554510,59556346,59557992,59559580,59560572,59560853,59562845	59554609,59556674,59558059,59559688,59560645,59560987,59562955	294	221
chr11:59556346|59562955	+	ENSG00000166900	STX3	4.8586	0.164631	exon	826	6	59556346,59557992,59559580,59560572,59560853,59562845	59556674,59558059,59559688,59560645,59560987,59562955	526	459
chr11:59556346|59563185	+	ENSG00000166900	STX3	3.35705	0.0959141	exon	937	7	59556346,59557992,59559580,59560572,59560853,59562845,59563075	59556674,59558059,59559688,59560645,59560987,59562955,59563185	376	264
chr11:59710320|59715335	+	n.a.	n.a.	2.97099	0.611261	intergenic_region	2821	3	59710320,59712642,59712795	59710501,59712739,59712807	312	238
chr11:60899892|60906307	-	ENSG00000167987	VPS37C	6.0439	0.543295	exon	1513	4	60899892,60900229,60901508,60905668	60900011,60900809,60901679,60906307	584	580
chr11:61133517|61135470	+	ENSG00000149483	TMEM138	6.62208	0.503189	exon	1954	1	61133517	61135470	585	584
chr11:61722579|61723423	+	ENSG00000167995	BEST1	3.01076	0.156881	exon	845	1	61722579	61723423	306	249
chr11:62731818|62733017	+	ENSG00000197901	SLC22A6	4.72738	0.481405	intron	1200	1			493	506
chr11:62905213|62922023	+	n.a.	n.a.	2.97703	0.135078	intergenic_region	190	2	62905339,62921972	62905350,62922023	61	68
chr11:62905213|62934416	+	n.a.	n.a.	5.61845	0.414709	intergenic_region	270	3	62905339,62921972,62934337	62905350,62922023,62934416	343	547
chr11:62905213|62987515	+	n.a.	n.a.	3.92207	0.176889	intergenic_region	554	5	62905339,62921972,62934337,62975603,62987387	62905350,62922023,62934416,62975757,62987515	319	404
chr11:62984749|62987515	+	ENSG00000184999,ENSG00000196600	SLC22A10,SLC22A25	4.47027	0.257892	intron	2767	1	62987387	62987515	491	491
chr11:62984749|63037584	+	ENSG00000184999	SLC22A10	3.60698	0.269411	intron	29674	3	62987387,63010557,63010843	62987515,63010721,63011476	344	377
chr11:62987387|63138710	+	n.a.	n.a.	4.83938	0.351341	intergenic_region	4481	18	62987387,63010557,63010843,63057372,63057564,63059012,63064775,63065031,63066392,63066986,63069801,63071580,63072158,63078479,63129852,63137095,63137261,63138607	62987515,63010721,63011476,63057493,63058039,63059115,63064929,63065199,63066515,63067101,63070015,63071688,63072361,63079243,63129975,63137190,63137930,63138710	509	494
chr11:63419408|63420047	-	ENSG00000184743	ATL3	3.32362	0.0800249	exon	156	2	63419408,63419943	63419458,63420047	352	326
chr11:63426233|63426724	-	ENSG00000184743	ATL3	3.84796	0.129627	exon	359	2	63426233,63426510	63426376,63426724	420	377
chr11:63472323|63488504	+	ENSG00000133318	RTN3	6.56195	0.127623	exon	2651	3	63472323,63481443,63486420	63472379,63481951,63488504	573	585
chr11:64453118|64453419	-	ENSG00000110076	NRXN2	6.21674	0.238011	exon	302	1	64453118	64453419	566	562
chr11:64525251|64526176	-	ENSG00000068976	PYGM	2.94745	0.135167	exon	417	4	64525251,64525718,64525909,64526075	64525382,64525821,64525987,64526176	293	295
chr11:66436086|66436762	-	ENSG00000173914	RBM4B	3.05922	0.106371	exon	677	1	66436086	66436762	281	164
chr11:66515850|66526567	+	ENSG00000173715	C11orf80	4.58512	0.134904	exon	346	3	66515850,66523824,66526514	66515988,66523976,66526567	487	393
chr11:66515850|66555740	+	ENSG00000173715	C11orf80	3.11611	0.112093	exon	828	5	66515850,66523824,66526514,66529550,66555631	66515988,66523976,66526567,66529921,66555740	0	137
chr11:66515850|66563835	+	ENSG00000173715	C11orf80	2.86756	0.113456	exon	1300	6	66515850,66523824,66526514,66529550,66555631,66563368	66515988,66523976,66526567,66529921,66555744,66563835	307	228
chr11:66515850|66595835	+	ENSG00000173715	C11orf80	4.46076	0.204677	exon	2671	14	66515850,66523824,66526514,66529550,66555631,66563368,66568112,66568502,66571466,66581327,66583179,66589114,66590035,66595737	66515988,66523976,66526567,66529921,66555744,66563835,66568167,66568632,66571665,66581486,66583670,66589235,66590145,66595835	526	473
chr11:66526514|66529921	+	ENSG00000173715	C11orf80	4.56077	0.176078	exon	426	2	66526514,66529550	66526567,66529921	421	450
chr11:66526514|66595835	+	ENSG00000173715	C11orf80	3.03647	0.0623029	exon	2379	12	66526514,66529550,66555631,66563368,66568112,66568502,66571466,66581327,66583179,66589114,66590035,66595737	66526567,66529921,66555744,66563835,66568167,66568632,66571665,66581486,66583670,66589235,66590145,66595835	164	152
chr11:66563752|66595835	+	ENSG00000173715	C11orf80	2.93576	0.0951047	exon	1455	9	66563752,66568112,66568502,66571466,66581327,66583179,66589114,66590035,66595737	66563835,66568167,66568632,66571665,66581486,66583670,66589235,66590145,66595835	264	188
chr11:67934449|67957619	-	ENSG00000110066	KMT5B	4.53187	0.139673	exon	2271	12	67934449,67938482,67938699,67939010,67941271,67941555,67942485,67943993,67946937,67947599,67953248,67957073	67934645,67938618,67938763,67939176,67941380,67941677,67942650,67944181,67947289,67947667,67953395,67957619	499	500
chr11:67942485|67953395	-	ENSG00000110066	KMT5B	3.23358	0.0701435	exon	925	5	67942485,67943993,67946937,67947599,67953248	67942650,67944181,67947289,67947667,67953395	320	160
chr11:67953248|67957619	-	ENSG00000110066	KMT5B	3.45876	0.112281	exon	695	2	67953248,67957073	67953395,67957619	384	376
chr11:68272613|68305359	+	ENSG00000110075	PPP6R3	4.58486	0.0981613	exon	968	6	68272613,68282496,68286969,68289962,68302879,68305127	68272739,68282634,68287119,68290157,68303000,68305359	502	502
chr11:68282496|68305359	+	ENSG00000110075	PPP6R3	3.2482	0.0641697	exon	841	5	68282496,68286969,68289962,68302879,68305127	68282634,68287119,68290157,68303000,68305359	126	138
chr11:68363565|68370960	+	ENSG00000110075	PPP6R3	6.4916	0.158204	exon	534	4	68363565,68367809,68369331,68370810	68363686,68367962,68369437,68370960	582	570
chr11:68527037|68529155	-	ENSG00000110090	CPT1A	4.04921	0.136525	exon	360	3	68527037,68527693,68529003	68527129,68527806,68529155	463	396
chr11:6962802|6977013	+	ENSG00000149054	ZNF215	3.09317	0.286311	exon	405	4	6962802,6964314,6964777,6976921	6962884,6964446,6964872,6977013	323	211
chr11:6977721|7013224	-	n.a.	n.a.	2.9544	0.327276	intergenic_region	35504	1			158	236
chr11:70176279|70181800	+	ENSG00000131626	PPFIA1	5.21418	0.111568	exon	854	6	70176279,70178066,70179128,70179576,70180458,70181669	70176425,70178200,70179202,70179659,70180738,70181800	550	551
chr11:70179576|70184559	+	ENSG00000131626	PPFIA1	4.04392	0.0755229	exon	640	5	70179576,70180458,70181669,70183471,70184480	70179659,70180738,70181800,70183533,70184559	464	388
chr11:70197100|70202360	+	ENSG00000131626	PPFIA1	3.97675	0.0898176	exon	547	4	70197100,70200309,70201745,70202267	70197129,70200558,70201917,70202360	88	421
chr11:70197100|70208594	+	ENSG00000131626	PPFIA1	3.60918	0.0986042	exon	830	6	70197100,70200309,70201745,70202267,70208201,70208394	70197129,70200558,70201917,70202360,70208282,70208594	89	322
chr11:70200407|70202360	+	ENSG00000131626	PPFIA1	4.45991	0.0951514	exon	419	3	70200407,70201745,70202267	70200558,70201917,70202360	516	520
chr11:70212631|70218640	-	ENSG00000131626	PPFIA1	3.49267	0.0995608	intron	6010	1	70218352	70218640	398	368
chr11:70348311|70507783	-	ENSG00000162105	SHANK2	4.43279	0.166521	exon	864	7	70348311,70348901,70412492,70416667,70417398,70505933,70507701	70348391,70349036,70412729,70416818,70417446,70506057,70507783	499	398
chr11:70505933|70507783	-	ENSG00000162105	SHANK2	3.55209	0.103473	exon	208	2	70505933,70507701	70506057,70507783	386	297
chr11:72560800|72600990	-	ENSG00000137478	FCHSD2	3.52148	0.0763938	exon	627	5	72560800,72578910,72580589,72598515,72600874	72560934,72579071,72580695,72598620,72600990	409	389
chr11:72578910|72600990	-	ENSG00000137478	FCHSD2	3.7549	0.0836064	exon	492	4	72578910,72580589,72598515,72600874	72579071,72580695,72598620,72600990	420	329
chr11:72695133|72700142	-	ENSG00000137478	FCHSD2	7.58299	0.394479	exon	318	3	72695133,72696107,72700009	72695261,72696161,72700142	586	583
chr11:72695133|72726930	-	ENSG00000137478	FCHSD2	4.40682	0.0972853	exon	540	5	72695133,72696107,72700009,72712035,72726854	72695261,72696161,72700142,72712179,72726930	507	434
chr11:72695133|72794785	-	ENSG00000137478	FCHSD2	4.18159	0.0880831	exon	639	7	72695133,72696107,72700009,72712035,72726854,72788663,72794740	72695261,72696161,72700142,72712179,72726930,72788715,72794785	410	380
chr11:72695133|72839587	-	ENSG00000137478	FCHSD2	2.9943	0.083804	intron	45441	7	72695133,72696107,72700009,72712035,72726854,72788663,72794740	72695261,72696161,72700142,72712179,72726930,72788715,72794785	331	156
chr11:7324270|7335172	+	ENSG00000170743	SYT9	3.04983	0.152267	exon	899	2	7324270,7334626	7324621,7335172	332	269
chr11:73418465|73429763	-	ENSG00000175582	RAB6A	7.46736	0.176906	exon	312	3	73418465,73427296,73429658	73418558,73427407,73429763	584	587
chr11:73418465|73429935	-	ENSG00000175582	RAB6A	3.117	0.089649	exon	418	4	73418465,73427296,73429658,73429830	73418558,73427407,73429763,73429935	297	236
chr11:73418465|73431944	-	ENSG00000175582	RAB6A	9.95483	0.782547	exon	472	5	73418465,73427296,73429658,73429830,73431891	73418558,73427407,73429763,73429935,73431944	585	588
chr11:73418465|73441868	-	ENSG00000175582	RAB6A	4.15592	0.17068	exon	1832	6	73418465,73427296,73429658,73429830,73431891,73440509	73418558,73427407,73429763,73429935,73431944,73441868	372	441
chr11:73843889|73850873	-	ENSG00000168014	C2CD3	3.42878	0.145275	exon	807	4	73843889,73844470,73849765,73850650	73844017,73844675,73850012,73850873	374	349
chr11:73843889|73872601	-	ENSG00000168014	C2CD3	3.6003	0.210623	exon	965	5	73843889,73844470,73849765,73850650,73872444	73844017,73844675,73850012,73850873,73872601	389	325
chr11:74315737|74331134	+	ENSG00000077514	POLD3	5.27969	0.288791	exon	617	5	74315737,74322544,74323923,74329582,74331062	74315839,74322583,74324055,74329849,74331134	566	558
chr11:7437273|7441866	+	ENSG00000170743	SYT9	5.48539	0.274689	exon	423	3	7437273,7439188,7441737	7437393,7439359,7441866	566	559
chr11:74500671|74528759	+	ENSG00000166439	RNF169	7.66175	0.625256	exon	340	3	74500671,74521229,74528641	74500744,74521375,74528759	588	587
chr11:74521229|74528759	+	ENSG00000166439	RNF169	3.97869	0.094407	exon	266	2	74521229,74528641	74521375,74528759	445	418
chr11:74570203|74574066	-	ENSG00000166435	XRRA1	3.26389	0.27467	exon	167	2	74570203,74574026	74570328,74574066	193	186
chr11:74921407|74926578	-	ENSG00000255136	n.a.	4.22861	0.341974	exon	614	4	74921407,74921884,74926254,74926559	74921452,74922154,74926530,74926578	83	423
chr11:74921407|74936147	-	ENSG00000255136	n.a.	5.05564	0.512452	intron	10183	4	74921407,74921884,74926254,74926559	74921452,74922154,74926530,74926578	473	557
chr11:75590923|75623083	+	ENSG00000198382	UVRAG	5.02311	0.133548	exon	323	3	75590923,75599873,75622998	75591084,75599947,75623083	538	396
chr11:75694431|75728024	+	ENSG00000198382	UVRAG	4.07322	0.0788092	exon	1014	6	75694431,75715049,75718578,75719851,75723971,75727859	75694868,75715133,75718665,75719911,75724146,75728024	431	486
chr11:7614363|7631653	+	ENSG00000166387	PPFIBP2	3.01529	0.170936	exon	1425	4	7614363,7618791,7626969,7631522	7614455,7619712,7627246,7631653	286	277
chr11:76174865|76183884	+	ENSG00000158636	EMSY	4.03116	0.281515	exon	537	2	76174865,76183608	76175124,76183884	463	396
chr11:76207259|76239510	+	ENSG00000158636	EMSY	3.19903	0.186946	exon	2378	6	76207259,76224430,76227186,76234199,76237506,76239312	76208275,76224579,76227886,76234335,76237679,76239510	344	304
chr11:76224430|76239510	+	ENSG00000158636	EMSY	4.19882	0.24843	exon	1361	5	76224430,76227186,76234199,76237506,76239312	76224579,76227886,76234335,76237679,76239510	465	415
chr11:76637601|76709865	+	ENSG00000078124	ACER3	3.02488	0.0675748	exon	920	9	76637601,76668509,76670023,76670121,76687333,76696687,76701583,76705200,76709598	76637711,76668630,76670075,76670244,76687385,76696768,76701618,76705270,76709865	257	238
chr11:76670023|76709865	+	ENSG00000078124	ACER3	5.65137	0.22904	exon	687	7	76670023,76670121,76687333,76696687,76701583,76705200,76709598	76670075,76670244,76687385,76696768,76701618,76705270,76709865	445	559
chr11:76687333|76709865	+	ENSG00000078124	ACER3	2.98748	0.0671164	exon	510	5	76687333,76696687,76701583,76705200,76709598	76687385,76696768,76701618,76705270,76709865	109	108
chr11:76696687|76709865	+	ENSG00000078124	ACER3	4.07304	0.0986316	exon	457	4	76696687,76701583,76705200,76709598	76696768,76701618,76705270,76709865	417	453
chr11:76696687|76722419	+	ENSG00000078124	ACER3	3.28274	0.108259	exon	503	5	76696687,76701583,76705200,76709598,76722374	76696768,76701618,76705270,76709865,76722419	263	321
chr11:77322360|77340944	-	ENSG00000074201	CLNS1A	3.05305	0.0678235	exon	4184	11	77322360,77323276,77324005,77325575,77329578,77330529,77332911,77333505,77336008,77336762,77340808	77322419,77323562,77324086,77327740,77329732,77330740,77333089,77333719,77336596,77336863,77340944	213	318
chr11:77330651|77336863	-	ENSG00000074201	CLNS1A	8.92992	0.454094	exon	1175	5	77330651,77332911,77333505,77336008,77336762	77330740,77333089,77333719,77336596,77336863	388	588
chr11:77330651|77340944	-	ENSG00000074201	CLNS1A	7.81228	0.478192	exon	1312	6	77330651,77332911,77333505,77336008,77336762,77340808	77330740,77333089,77333719,77336596,77336863,77340944	532	588
chr11:77333545|77340944	-	ENSG00000074201	CLNS1A	4.63684	0.0667376	exon	1003	4	77333545,77336008,77336762,77340808	77333719,77336596,77336863,77340944	470	397
chr11:77336008|77336863	-	ENSG00000074201	CLNS1A	7.36162	0.130083	exon	691	2	77336008,77336762	77336596,77336863	438	571
chr11:77383087|77396204	-	ENSG00000048649	RSF1	3.68938	0.0708445	exon	913	6	77383087,77386081,77387837,77389131,77394755,77396150	77383275,77386301,77388106,77389198,77394864,77396204	330	298
chr11:77383087|77404656	-	ENSG00000048649	RSF1	5.26033	0.162283	exon	1291	8	77383087,77386081,77387837,77389131,77394755,77396150,77402011,77404552	77383275,77386301,77388106,77389198,77394864,77396204,77402283,77404656	561	522
chr11:77386081|77389198	-	ENSG00000048649	RSF1	5.05414	0.123665	exon	559	3	77386081,77387837,77389131	77386301,77388106,77389198	505	430
chr11:77386081|77404656	-	ENSG00000048649	RSF1	4.52091	0.103173	exon	1102	7	77386081,77387837,77389131,77394755,77396150,77402011,77404552	77386301,77388106,77389198,77394864,77396204,77402283,77404656	490	430
chr11:77394755|77404656	-	ENSG00000048649	RSF1	6.42856	0.224092	exon	543	4	77394755,77396150,77402011,77404552	77394864,77396204,77402283,77404656	574	556
chr11:77402204|77413540	-	ENSG00000048649	RSF1	4.9535	0.0707819	exon	2167	4	77402204,77404552,77409532,77411766	77402283,77404656,77409738,77413540	548	475
chr11:77404552|77413540	-	ENSG00000048649	RSF1	5.90349	0.119447	exon	2087	3	77404552,77409532,77411766	77404656,77409738,77413540	584	576
chr11:77409532|77413540	-	ENSG00000048649	RSF1	7.60428	0.358679	exon	1982	2	77409532,77411766	77409738,77413540	589	588
chr11:77433733|77436744	-	ENSG00000048649	RSF1	3.43875	0.0630242	intron	3012	1	77436590	77436744	208	327
chr11:77436590|77475734	-	ENSG00000048649	RSF1	4.46932	0.0623579	exon	4278	7	77436590,77445520,77449725,77450233,77451776,77458081,77473095	77436744,77446071,77449975,77450613,77451981,77458173,77475734	510	484
chr11:77666988|77672184	-	ENSG00000149262	INTS4	4.03471	0.222168	exon	447	4	77666988,77669792,77671387,77671999	77667108,77669880,77671437,77672184	383	395
chr11:77823696|77832220	-	ENSG00000159063	ALG8	3.95936	0.147398	exon	625	6	77823696,77824932,77825312,77825750,77830228,77832111	77823816,77825035,77825438,77825844,77830295,77832220	447	400
chr11:77824932|77832220	-	ENSG00000159063	ALG8	3.922	0.131709	exon	504	5	77824932,77825312,77825750,77830228,77832111	77825035,77825438,77825844,77830295,77832220	421	438
chr11:78152137|78204241	-	ENSG00000137513	NARS2	2.98931	0.0790275	exon	601	7	78152137,78154707,78176922,78180293,78189484,78189631,78204109	78152163,78154805,78177059,78180359,78189521,78189729,78204241	112	226
chr11:78176922|78204241	-	ENSG00000137513	NARS2	6.90898	0.410768	exon	475	5	78176922,78180293,78189484,78189631,78204109	78177059,78180359,78189521,78189729,78204241	584	581
chr11:78180293|78204241	-	ENSG00000137513	NARS2	4.1359	0.0960632	exon	337	4	78180293,78189484,78189631,78204109	78180359,78189521,78189729,78204241	459	469
chr11:78412571|78413448	-	ENSG00000149256	TENM4	3.80357	0.163175	exon	878	1	78412571	78413448	403	336
chr11:78859755|79008588	-	ENSG00000149256	TENM4	3.49763	0.157531	exon	487	5	78859755,78926853,78932025,78980631,79008533	78859851,78926954,78932168,78980718,79008588	306	278
chr11:78926853|79008588	-	ENSG00000149256	TENM4	3.89528	0.159125	exon	390	4	78926853,78932025,78980631,79008533	78926954,78932168,78980718,79008588	377	343
chr11:8148206|8161740	-	ENSG00000166405	RIC3	3.83624	0.0704156	exon	2373	6	8148206,8149766,8157129,8158925,8159819,8160601	8148438,8149901,8157391,8159018,8160325,8161740	426	295
chr11:8158925|8161740	-	ENSG00000166405	RIC3	6.24783	0.280595	exon	1741	3	8158925,8159819,8160601	8159018,8160325,8161740	586	580
chr11:8158925|8174970	-	ENSG00000166405	RIC3	3.57913	0.116749	exon	1790	4	8158925,8159819,8160601,8174922	8159018,8160325,8161740,8174970	323	230
chr11:8248522|8252051	-	ENSG00000166407	LMO1	3.38405	0.637099	exon	340	2	8248522,8251838	8248647,8252051	355	337
chr11:82560091|82571159	-	ENSG00000137509	PRCP	4.73075	0.0829636	exon	1242	6	82560091,82560956,82561366,82564219,82569325,82571019	82560260,82561113,82561547,82564320,82569813,82571159	539	388
chr11:82872369|82895950	+	ENSG00000165494	PCF11	3.09582	0.061416	exon	6233	17	82872369,82874721,82875249,82876642,82878167,82878457,82879470,82882293,82882860,82888127,82888756,82891186,82892896,82893441,82894080,82895124,82895721	82872494,82874909,82875443,82877756,82878350,82878940,82881037,82882339,82882956,82888246,82888861,82892233,82893051,82893533,82894115,82895562,82895950	324	254
chr11:82909521|82951976	+	ENSG00000137494	ANKRD42	3.52445	0.0724475	exon	3921	10	82909521,82917100,82920441,82921342,82922337,82923695,82935897,82938789,82947446,82951801	82909684,82917207,82920676,82921461,82922472,82926242,82936097,82938914,82947551,82951976	395	398
chr11:82917100|82922472	+	ENSG00000137494	ANKRD42	3.19071	0.0712019	exon	600	4	82917100,82920441,82921342,82922337	82917207,82920676,82921461,82922472	333	179
chr11:82917100|82947551	+	ENSG00000137494	ANKRD42	5.89119	0.214164	exon	3581	8	82917100,82920441,82921342,82922337,82923695,82935897,82938789,82947446	82917207,82920676,82921461,82922472,82926242,82936097,82938914,82947551	576	568
chr11:82917100|82959129	+	ENSG00000137494	ANKRD42	4.19035	0.119115	exon	4029	11	82917100,82920441,82921342,82922337,82923695,82935897,82938789,82947446,82951801,82956540,82958985	82917207,82920676,82921461,82922472,82926242,82936097,82938914,82947551,82951976,82956666,82959129	482	444
chr11:82935897|82959129	+	ENSG00000137494	ANKRD42	6.94173	0.396406	exon	881	6	82935897,82938789,82947446,82951801,82956540,82958985	82936097,82938914,82947551,82951976,82956666,82959129	589	584
chr11:82935897|82966969	+	ENSG00000137494	ANKRD42	3.42169	0.0799376	exon	1848	7	82935897,82938789,82947446,82951801,82956540,82958985,82966887	82936097,82938914,82947551,82951976,82956666,82960013,82966969	370	336
chr11:82951801|82959129	+	ENSG00000137494	ANKRD42	3.87375	0.0839836	exon	448	3	82951801,82956540,82958985	82951976,82956666,82959129	454	416
chr11:82969553|82991303	-	n.a.	n.a.	4.20585	0.144357	intergenic_region	5780	8	82970139,82976907,82977909,82984289,82984836,82984994,82989769,82991184	82973008,82977021,82978514,82984781,82984907,82985806,82989873,82991303	376	485
chr11:82984690|82989872	-	ENSG00000137500	CCDC90B	6.17425	0.54728	exon	1081	4	82984690,82984836,82984994,82989769	82984781,82984907,82985806,82989872	427	580
chr11:82984690|82991303	-	ENSG00000137500	CCDC90B	5.36564	0.342773	exon	1202	5	82984690,82984836,82984994,82989769,82991184	82984781,82984907,82985806,82989873,82991303	374	574
chr11:83770358|83784311	-	ENSG00000150672	DLG2	6.37555	0.144203	intron	13954	1	83770358	83770527	575	554
chr11:8435042|8486369	-	ENSG00000130413	STK33	5.67008	0.513019	exon	1389	10	8435042,8455407,8457041,8457574,8462225,8474369,8476291,8478888,8483352,8486256	8435239,8455790,8457126,8457686,8462300,8474453,8476379,8479026,8483456,8486369	553	558
chr11:8457041|8486369	-	ENSG00000130413	STK33	5.43345	0.349925	exon	807	8	8457041,8457574,8462225,8474369,8476291,8478888,8483352,8486256	8457126,8457686,8462300,8474453,8476379,8479026,8483456,8486369	549	540
chr11:8474369|8486369	-	ENSG00000130413	STK33	3.55578	0.169983	exon	532	5	8474369,8476291,8478888,8483352,8486256	8474453,8476379,8479026,8483456,8486369	388	392
chr11:84974689|84996409	-	ENSG00000150672	DLG2	2.95919	0.138887	intron	21721	1	84996264	84996409	317	273
chr11:84991578|84996409	-	ENSG00000150672	DLG2	4.59115	0.235149	intron	4832	1	84996264	84996409	446	505
chr11:85456680|85469157	-	ENSG00000137501	SYTL2	4.30472	0.0784917	exon	778	3	85456680,85459315,85468668	85456815,85459466,85469157	484	463
chr11:85468668|85469157	-	ENSG00000137501	SYTL2	4.3127	0.0868158	exon	490	1	85468668	85469157	496	493
chr11:85685751|85742653	-	ENSG00000073921	PICALM	6.9753	0.145067	exon	3595	20	85685751,85687666,85689113,85692172,85692788,85692915,85694909,85701293,85707869,85711686,85712074,85714409,85718412,85722073,85723324,85725913,85733410,85734459,85737334,85742511	85685855,85688048,85689758,85692271,85692818,85693228,85695016,85701442,85707972,85711822,85712201,85714821,85718626,85722179,85723435,85726006,85733512,85734584,85737409,85742653	587	575
chr11:85701293|85742653	-	ENSG00000073921	PICALM	9.20685	0.437372	exon	1908	13	85701293,85707869,85711686,85712074,85714409,85718412,85722073,85723324,85725913,85733410,85734459,85737334,85742511	85701442,85707972,85711822,85712201,85714821,85718626,85722179,85723435,85726006,85733512,85734584,85737409,85742653	589	588
chr11:85707869|85714494	-	ENSG00000073921	PICALM	7.3434	0.0833176	exon	455	4	85707869,85711686,85712074,85714409	85707972,85711822,85712201,85714494	588	549
chr11:85707869|85742653	-	ENSG00000073921	PICALM	9.79827	0.428874	exon	1758	12	85707869,85711686,85712074,85714409,85718412,85722073,85723324,85725913,85733410,85734459,85737334,85742511	85707972,85711822,85712201,85714821,85718626,85722179,85723435,85726006,85733512,85734584,85737409,85742653	589	588
chr11:85718585|85742653	-	ENSG00000073921	PICALM	7.3209	0.106582	exon	803	8	85718585,85722073,85723324,85725913,85733410,85734459,85737334,85742511	85718626,85722179,85723435,85726006,85733512,85734584,85737409,85742653	548	587
chr11:85722073|85742653	-	ENSG00000073921	PICALM	7.12843	0.0598756	exon	761	7	85722073,85723324,85725913,85733410,85734459,85737334,85742511	85722179,85723435,85726006,85733512,85734584,85737409,85742653	588	586
chr11:85723324|85742653	-	ENSG00000073921	PICALM	6.34954	0.0597965	exon	654	6	85723324,85725913,85733410,85734459,85737334,85742511	85723435,85726006,85733512,85734584,85737409,85742653	583	558
chr11:85733410|85742653	-	ENSG00000073921	PICALM	7.0826	0.076566	exon	448	4	85733410,85734459,85737334,85742511	85733512,85734584,85737409,85742653	587	584
chr11:85960513|85967554	+	ENSG00000074266	EED	3.08847	0.154493	intron	1263	4	85961338,85963190,85966264,85967429	85961490,85963282,85966329,85967554	331	320
chr11:85960513|85968638	+	ENSG00000074266	EED	3.27023	0.101281	intron	1345	5	85961338,85963190,85966264,85967429,85968557	85961490,85963282,85966329,85967554,85968638	349	368
chr11:85961338|85967554	+	ENSG00000074266	EED	5.28626	0.21835	exon	438	4	85961338,85963190,85966264,85967429	85961490,85963282,85966329,85967554	549	545
chr11:85961338|85968638	+	ENSG00000074266	EED	3.99361	0.089657	exon	520	5	85961338,85963190,85966264,85967429,85968557	85961490,85963282,85966329,85967554,85968638	439	459
chr11:86267595|86270865	-	ENSG00000151376	ME3	4.22054	0.0757076	exon	284	2	86267595,86270732	86267744,86270865	478	437
chr11:86778736|86782657	+	ENSG00000166575	TMEM135	4.03083	0.0746904	exon	227	2	86778736,86782559	86778863,86782657	449	402
chr11:86778736|86802437	+	ENSG00000166575	TMEM135	7.5352	0.475797	exon	261	3	86778736,86782559,86802404	86778863,86782657,86802437	562	575
chr11:86778736|86807998	+	ENSG00000166575	TMEM135	3.40217	0.133257	intron	5822	3	86778736,86782559,86802404	86778863,86782657,86802437	361	345
chr11:87006824|87020714	+	ENSG00000166575	TMEM135	3.06382	0.0633441	exon	427	4	87006824,87013338,87016978,87020547	87006865,87013484,87017047,87020714	141	190
chr11:89133185|89135710	-	ENSG00000086991	NOX4	6.34474	0.798708	exon	445	3	89133185,89133383,89135494	89133247,89133547,89135710	346	557
chr11:89891313|89916176	+	ENSG00000077616	NAALAD2	2.97571	0.0639299	exon	4395	10	89891313,89895660,89896703,89902097,89903237,89906992,89909140,89911021,89914788,89916084	89892505,89896597,89897518,89902853,89903304,89907083,89909230,89911285,89914869,89916176	309	311
chr11:89902097|89916176	+	ENSG00000077616	NAALAD2	4.17289	0.129019	exon	1448	7	89902097,89903237,89906992,89909140,89911021,89914788,89916084	89902853,89903304,89907083,89909230,89911285,89914869,89916176	440	314
chr11:92042770|92088570	+	n.a.	n.a.	7.11701	0.289877	intergenic_region	45801	1	92085262	92088570	586	585
chr11:92085262|92088570	+	ENSG00000165323	FAT3	11.0716	0.749362	exon	3309	1	92085262	92088570	589	588
chr11:92085262|92258114	+	ENSG00000165323	FAT3	5.5857	0.0768168	exon	3624	2	92085262,92257800	92088570,92258114	575	568
chr11:92895872|92903387	-	ENSG00000180773	SLC36A4	2.8976	0.0788975	exon	2079	4	92895872,92899084,92901110,92903320	92896041,92900696,92901337,92903387	296	311
chr11:93429486|93433352	+	ENSG00000166004	CEP295	4.23431	0.136411	exon	3603	2	93429486,93429848	93429583,93433352	486	488
chr11:93457420|93458997	+	ENSG00000166004	CEP295	2.911	0.09637	exon	303	2	93457420,93458817	93457541,93458997	304	284
chr11:93480463|93490631	+	ENSG00000182919	C11orf54	4.39193	0.0823296	exon	998	5	93480463,93483512,93486848,93488039,93490482	93480614,93483610,93486923,93488559,93490631	521	439
chr11:93480463|93493024	+	ENSG00000182919	C11orf54	6.4026	0.251895	exon	1115	6	93480463,93483512,93486848,93488039,93490482,93492908	93480614,93483610,93486923,93488559,93490631,93493024	588	579
chr11:93486848|93494891	+	ENSG00000182919	C11orf54	4.48086	0.0851954	exon	1076	5	93486848,93488039,93490482,93492908,93494681	93486923,93488559,93490631,93493025,93494891	309	307
chr11:93521167|93523959	+	ENSG00000042429	MED17	2.86393	0.062542	exon	2793	1	93521167	93523959	300	137
chr11:93521167|93527201	+	ENSG00000042429	MED17	3.10696	0.0762307	exon	3101	2	93521167,93526894	93523959,93527201	344	210
chr11:93523740|93527201	+	ENSG00000042429	MED17	4.25167	0.105215	exon	528	2	93523740,93526894	93523959,93527201	471	458
chr11:93523740|93535138	+	ENSG00000042429	MED17	3.19062	0.0658544	exon	3339	8	93523740,93526894,93527416,93527914,93529576,93530379,93530701,93533248	93523959,93527201,93527605,93528226,93529706,93530479,93530885,93535138	315	347
chr11:94163077|94189504	-	ENSG00000020922	MRE11	3.70476	0.130222	exon	641	6	94163077,94168998,94170343,94178905,94180385,94189442	94163152,94169065,94170401,94179059,94180604,94189504	282	295
chr11:94178976|94180604	-	ENSG00000020922	MRE11	5.00633	0.325944	exon	304	2	94178976,94180385	94179059,94180604	533	519
chr11:94219090|94224131	-	ENSG00000020922	MRE11	4.08217	0.271786	exon	294	2	94219090,94223999	94219250,94224131	398	457
chr11:94301896|94310658	+	ENSG00000134627	PIWIL4	2.99519	0.246202	exon	426	3	94301896,94308165,94310444	94301974,94308296,94310658	329	264
chr11:94408752|94412702	-	ENSG00000255929	n.a.	4.0185	0.431536	intron	348	2	94408802,94412552	94408948,94412702	433	419
chr11:94408802|94412702	-	ENSG00000255929	n.a.	5.86281	0.537219	exon	298	2	94408802,94412552	94408948,94412702	562	545
chr11:94408802|94429073	-	ENSG00000255929	n.a.	3.16306	0.284297	exon	385	3	94408802,94412552,94428987	94408948,94412702,94429073	328	263
chr11:9441958|9446809	+	ENSG00000205339	IPO7	5.41311	0.064953	exon	609	6	9441958,9442161,9444553,9445324,9446461,9446693	9442052,9442245,9444687,9445423,9446537,9446809	503	556
chr11:9451221|9452550	+	ENSG00000205339	IPO7	4.21159	0.272033	exon	290	2	9451221,9452422	9451381,9452550	253	333
chr11:94528177|94533477	+	ENSG00000166025	AMOTL1	2.92377	0.16469	exon	1072	2	94528177,94532556	94528326,94533477	310	276
chr11:9735013|9754257	+	ENSG00000133789	SWAP70	3.89801	0.0970278	exon	1428	6	9735013,9741613,9746205,9749600,9750890,9754076	9735186,9742030,9746602,9749746,9750998,9754257	450	321
chr11:9735013|9761894	+	ENSG00000133789	SWAP70	3.00327	0.072653	exon	1703	8	9735013,9741613,9746205,9749600,9750890,9754076,9759760,9761728	9735186,9742030,9746602,9749746,9750998,9754257,9759867,9761894	300	226
chr11:9878005|10011142	-	ENSG00000133812	SBF2	4.95272	0.0833404	exon	6456	7	9878005,9879773,9917490,9978115,9985320,9989888,10011044	9878267,9879943,9917558,9983653,9985429,9990092,10011142	562	468
chr11:99690275|99827741	+	ENSG00000149972	CNTN5	3.12874	0.113106	exon	822	5	99690275,99715584,99715819,99786786,99827538	99690496,99715707,99715994,99786881,99827741	331	269
chr11:9983504|10011142	-	ENSG00000133812	SBF2	4.96294	0.0932939	exon	564	4	9983504,9985320,9989888,10011044	9983653,9985429,9990092,10011142	556	526
chr11:9983504|10024236	-	ENSG00000133812	SBF2	5.66228	0.204063	exon	1242	10	9983504,9985320,9989888,10011044,10013962,10014537,10015468,10019813,10022461,10024104	9983653,9985429,9990092,10011142,10014090,10014651,10015545,10019926,10022569,10024236	576	541
chr11:9989888|10024236	-	ENSG00000133812	SBF2	3.42948	0.0657142	exon	982	8	9989888,10011044,10013962,10014537,10015468,10019813,10022461,10024104	9990092,10011142,10014090,10014651,10015545,10019926,10022569,10024236	367	345
chr12:100048845|100175875	-	ENSG00000185046	ANKS1B	5.68957	0.109195	exon	1010	6	100048845,100100208,100166488,100169326,100173649,100175800	100048988,100100402,100166866,100169439,100173750,100175875	562	557
chr12:100048845|100206089	-	ENSG00000185046	ANKS1B	4.925	0.0727101	exon	1464	8	100048845,100100208,100166488,100169326,100173649,100175800,100200182,100205933	100048988,100100402,100166866,100169439,100173750,100175875,100200478,100206089	554	542
chr12:100048845|100219167	-	ENSG00000185046	ANKS1B	3.61136	0.0621868	exon	1545	9	100048845,100100208,100166488,100169326,100173649,100175800,100200182,100205933,100219087	100048988,100100402,100166866,100169439,100173750,100175875,100200478,100206089,100219167	392	410
chr12:100103681|100175875	-	ENSG00000185046	ANKS1B	4.47848	0.0815465	intron	63478	4	100166488,100169326,100173649,100175800	100166866,100169439,100173750,100175875	468	480
chr12:100166700|100175875	-	ENSG00000185046	ANKS1B	9.57527	0.500133	exon	459	4	100166700,100169326,100173649,100175800	100166866,100169439,100173750,100175875	589	588
chr12:100166700|100200478	-	ENSG00000185046	ANKS1B	6.67647	0.13907	exon	756	5	100166700,100169326,100173649,100175800,100200182	100166866,100169439,100173750,100175875,100200478	589	584
chr12:100166700|100206089	-	ENSG00000185046	ANKS1B	6.47668	0.126215	exon	913	6	100166700,100169326,100173649,100175800,100200182,100205933	100166866,100169439,100173750,100175875,100200478,100206089	586	582
chr12:100166700|100219167	-	ENSG00000185046	ANKS1B	6.23774	0.129538	exon	994	7	100166700,100169326,100173649,100175800,100200182,100205933,100219087	100166866,100169439,100173750,100175875,100200478,100206089,100219167	585	586
chr12:100200182|100219167	-	ENSG00000185046	ANKS1B	5.5022	0.0967097	exon	535	3	100200182,100205933,100219087	100200478,100206089,100219167	553	569
chr12:100676721|100691953	+	ENSG00000136021	SCYL2	7.02041	0.60486	exon	883	4	100676721,100685281,100690540,100691809	100676925,100685767,100690585,100691953	123	577
[truncated: 8,561 more rows]
