# Supplementary material for: Detection of circular RNA expression and related quantitative trait loci in the human dorsolateral prefrontal cortex
Source: Genome Biol. 2019 May 20;20:99. doi: 10.1186/s13059-019-1701-8 (PMC6528256; doi:10.1186/s13059-019-1701-8)
Supplement: Supplementary file 4 — Table S3. Details of RT-PCR primers for validation of 13 selected circRNAs. (XLSX 10 kb) [file 13059_2019_1701_MOESM4_ESM.xlsx]

## Sheet: Table S3
Additional file 4: Table S3. Details of RT-PCR primers for validation of 13 selected circRNAs.
circRNA ID	Gene symbol	Forward primer	Reverse primer	Product length	GSC11	G118
chr6:117010483|117013555	KPNA5	CAACAGCTAACAGCAACACA	GAGGATTTAGGGCTTTATTCTTAT	115	Yes	Yes
chr12:1372200|1481143	ERC1	CTCTCTTGGAGCTTTCGTCC	GTCCTGGCTGATTCCTCTTG	214	No	No
chr14:47389215|47504507	MDGA2	TATGGCAGAACAGACACCGT	TCCGCTCTAGACCAAAGGAT	228	Yes	Yes
chr2:162728803|162757521	SLC4A10	AATGGAACAGCAGCTCATGG	ACAGTGCTGTTTTCTCTGCT	153	No	Yes
chr7:14517786|14712652	DGKB	TCCATTGCACACAGATTCCA	TGGACAGATTGTTGTGGGTG	149	No	Yes
chr14:71880665|71996087	SIPA1L1	ACCTTATTGGTGTGGACGTT	TTTCCTCCCTGCAATGTGAC	165	Yes	Yes
chr13:101997652|102051516	NALCN	ACTGCTCACCAGAGCTAGAA	CCGACAGAGACTCATCAGGA	197	Yes	Yes
chr10:116879949|117001514	ATRNL1	ACTTCCTTGAGTAACGGTGC	AGCCTTCAATGAGCCAAGTA	141	Yes	Yes
chr7:137148235|137294355	DGKI	AAACGCATGCTGAGTGACA	TTCCATCCCTCTTTTACTGGC	167	No	No
chr1:243708812|243859018	AKT3	TGGTGGAGGACCAGATGATG	AGCCATCTGTCTTCAAAAGGA	139	Yes	Yes
chr8:42761316|42873637	HOOK3	GCAGAAGATCATACCCAGGC	TTTGAAGAACCTGGGCCATC	125	Yes	Yes
chr2:50699436|50847321	NRXN1	TGCCTGGCATCAGTTGATTT	ATCAGACCCCAGCATGGTAT	166	No	Yes
chr6:16586011|16754322	ATXN1	TGCTGCAAGGAACTGATAGC	TTTCCATCAGGGAGCTTGG	105	Yes	Yes
