# Supplementary material for: Detection of circular RNA expression and related quantitative trait loci in the human dorsolateral prefrontal cortex
Source: Genome Biol. 2019 May 20;20:99. doi: 10.1186/s13059-019-1701-8 (PMC6528256; doi:10.1186/s13059-019-1701-8)
Supplement: Supplementary file 5 — Table S4. Results of the gene-set enrichment analysis of host genes. (XLSX 18 kb) [file 13059_2019_1701_MOESM5_ESM.xlsx]

## Sheet: Table S4
Additional file 5: Table S4. Results of gene-set enrichment analysis of host genes.
Category	Term	Count	P-value	Fold Enrichment	BH adjusted P-value
UP_KEYWORDS	Alternative splicing	2646	9.36365e-81	1.21387	4.99082e-78
UP_SEQ_FEATURE	splice variant	2029	5.18288e-69	1.28239	3.65393e-65
UP_KEYWORDS	Phosphoprotein	2174	5.13617e-47	1.20309	1.36879e-44
UP_KEYWORDS	Coiled coil	869	3.56662e-35	1.39785	6.3367e-33
UP_KEYWORDS	Polymorphism	2388	1.21113e-20	1.10553	1.61384e-18
UP_SEQ_FEATURE	compositionally biased region:Ser-rich	170	9.05359e-18	1.7975	3.19139e-14
UP_SEQ_FEATURE	sequence variant	2406	1.55662e-15	1.08812	3.65263e-12
UP_KEYWORDS	Transferase	488	6.60383e-14	1.3273	7.04181e-12
UP_KEYWORDS	ATP-binding	403	7.45173e-12	1.33338	6.6196e-10
UP_SEQ_FEATURE	compositionally biased region:Poly-Ser	162	2.88192e-11	1.59118	5.07938e-08
UP_KEYWORDS	Cytoplasm	1159	1.2291e-09	1.13843	8.18887e-08
UP_KEYWORDS	Mental retardation	117	1.22452e-09	1.65824	9.32383e-08
UP_KEYWORDS	Chromosomal rearrangement	114	2.06105e-09	1.65793	1.2206e-07
UP_SEQ_FEATURE	compositionally biased region:Gln-rich	67	2.48611e-10	2.04161	3.50541e-07
UP_KEYWORDS	Chromatin regulator	110	7.49431e-09	1.64266	3.99447e-07
UP_SEQ_FEATURE	compositionally biased region:Poly-Lys	91	4.16714e-10	1.81527	4.89639e-07
UP_SEQ_FEATURE	nucleotide phosphate-binding region:ATP	289	1.16955e-09	1.35894	1.17791e-06
UP_KEYWORDS	Guanine-nucleotide releasing factor	66	2.79665e-08	1.87767	1.35511e-06
UP_KEYWORDS	Kinase	224	3.17928e-08	1.37706	1.41213e-06
UP_KEYWORDS	Serine/threonine-protein kinase	133	3.7406e-08	1.52914	1.53364e-06
GOTERM_MF_DIRECT	GO:0005524~ATP binding	417	2.20922e-09	1.27402	4.23506e-06
GOTERM_CC_DIRECT	GO:0005813~centrosome	154	4.42979e-09	1.51895	4.36776e-06
UP_KEYWORDS	Cytoskeleton	321	1.70064e-07	1.27927	6.47456e-06
UP_KEYWORDS	Nucleotide-binding	470	2.35734e-07	1.21557	8.37639e-06
GOTERM_CC_DIRECT	GO:0005654~nucleoplasm	741	2.01034e-08	1.17371	9.91094e-06
UP_KEYWORDS	Nucleus	1187	6.0679e-07	1.10892	2.02135e-05
UP_KEYWORDS	Protein transport	195	1.26225e-06	1.34996	3.95746e-05
GOTERM_CC_DIRECT	GO:0005737~cytoplasm	1213	1.5368e-07	1.11084	5.05081e-05
UP_SEQ_FEATURE	domain:HECT	21	7.20284e-08	3.1257	6.3473e-05
UP_KEYWORDS	GTPase activation	71	2.29808e-06	1.66704	6.80465e-05
UP_KEYWORDS	Zinc-finger	462	2.61978e-06	1.19488	7.3489e-05
UP_KEYWORDS	Ubl conjugation pathway	195	5.27855e-06	1.32409	0.000140664
UP_KEYWORDS	WD repeat	97	7.77943e-06	1.50026	0.00019743
UP_SEQ_FEATURE	repeat:HEAT 1	32	4.77377e-07	2.33655	0.000373875
UP_SEQ_FEATURE	repeat:HEAT 2	32	4.77377e-07	2.33655	0.000373875
UP_KEYWORDS	Isopeptide bond	304	2.15325e-05	1.2253	0.000521544
UP_KEYWORDS	Ciliopathy	50	2.26804e-05	1.73999	0.000525462
UP_KEYWORDS	Metal-binding	830	3.27514e-05	1.11475	0.000698028
UP_KEYWORDS	Zinc	564	3.238e-05	1.1485	0.00071886
UP_SEQ_FEATURE	domain:PH	85	1.06783e-06	1.61246	0.000752537
UP_KEYWORDS	Ubl conjugation	433	4.53088e-05	1.17198	0.000928421
UP_KEYWORDS	Cell projection	203	6.98006e-05	1.26796	0.00137702
UP_SEQ_FEATURE	compositionally biased region:Poly-Thr	25	2.68647e-06	2.48071	0.00145584
UP_SEQ_FEATURE	domain:Protein kinase	146	2.29245e-06	1.40899	0.00146817
UP_SEQ_FEATURE	repeat:HEAT 5	22	2.5502e-06	2.66056	0.00149712
GOTERM_MF_DIRECT	GO:0005096~GTPase activator activity	97	1.6418e-06	1.54448	0.00157243
UP_KEYWORDS	Hydrolase	379	0.000151676	1.17144	0.00288331
GOTERM_MF_DIRECT	GO:0016874~ligase activity	96	5.85431e-06	1.50977	0.00373393
UP_KEYWORDS	Autism spectrum disorder	20	0.000280538	2.22719	0.00514355
UP_KEYWORDS	TPR repeat	58	0.000301031	1.53782	0.00533483
UP_SEQ_FEATURE	domain:Fibronectin type-III 2	49	1.09472e-05	1.78892	0.00549755
UP_SEQ_FEATURE	binding site:ATP	161	1.2242e-05	1.3486	0.00573724
UP_SEQ_FEATURE	repeat:WD 2	96	1.32923e-05	1.48605	0.00583982
UP_SEQ_FEATURE	repeat:WD 1	96	1.32923e-05	1.48605	0.00583982
UP_SEQ_FEATURE	domain:Fibronectin type-III 1	49	1.49223e-05	1.7722	0.00616932
UP_SEQ_FEATURE	repeat:WD 3	93	1.77138e-05	1.4872	0.00655125
UP_KEYWORDS	SH3 domain	67	0.000389718	1.47536	0.00667954
UP_SEQ_FEATURE	repeat:PXXP 3	13	1.75772e-05	3.35392	0.00686083
UP_SEQ_FEATURE	repeat:PXXP 1	13	1.75772e-05	3.35392	0.00686083
UP_SEQ_FEATURE	repeat:PXXP 5	13	1.75772e-05	3.35392	0.00686083
UP_SEQ_FEATURE	repeat:PXXP 2	13	1.75772e-05	3.35392	0.00686083
UP_SEQ_FEATURE	repeat:PXXP 4	13	1.75772e-05	3.35392	0.00686083
UP_KEYWORDS	Cilium biogenesis/degradation	53	0.000429701	1.55317	0.00713318
UP_KEYWORDS	Bromodomain	20	0.000452049	2.16532	0.00727633
UP_SEQ_FEATURE	repeat:HEAT 3	26	2.11942e-05	2.23595	0.00744318
UP_KEYWORDS	Synapse	107	0.000502245	1.34097	0.00784448
UP_KEYWORDS	DNA damage	109	0.000517665	1.33596	0.00785433
GOTERM_CC_DIRECT	GO:0045211~postsynaptic membrane	70	4.20714e-05	1.55546	0.00826232
GOTERM_CC_DIRECT	GO:0005814~centriole	46	3.42303e-05	1.76095	0.00840241
UP_SEQ_FEATURE	repeat:WD 4	88	2.51797e-05	1.49365	0.00841767
GOTERM_MF_DIRECT	GO:0004674~protein serine/threonine kinase activity	121	1.827e-05	1.40702	0.00871777
GOTERM_MF_DIRECT	GO:0017137~Rab GTPase binding	52	2.74554e-05	1.70548	0.00873374
UP_KEYWORDS	Nephronophthisis	13	0.000618896	2.66677	0.00912406
GOTERM_MF_DIRECT	GO:0036459~thiol-dependent ubiquitinyl hydrolase activity	24	2.45674e-05	2.3024	0.00937502
UP_SEQ_FEATURE	domain:PDZ 3	17	3.09503e-05	2.74119	0.0098693
UP_KEYWORDS	Transcription regulation	519	0.000716073	1.12318	0.010266
UP_KEYWORDS	Cell junction	177	0.000889519	1.23412	0.0124046
COG_ONTOLOGY	Cell division and chromosome partitioning	46	0.000246946	1.5881	0.0127607
UP_KEYWORDS	Nuclear pore complex	23	0.000962993	1.94879	0.0130809
GOTERM_MF_DIRECT	GO:0004842~ubiquitin-protein transferase activity	107	5.08404e-05	1.41098	0.0138269
UP_KEYWORDS	Transcription	533	0.00107005	1.11569	0.0141648
UP_KEYWORDS	Golgi apparatus	221	0.00138509	1.19468	0.0178573
UP_KEYWORDS	DNA repair	91	0.00144501	1.33841	0.0181838
UP_KEYWORDS	Postsynaptic cell membrane	55	0.0015558	1.46827	0.0186843
UP_KEYWORDS	Senior-Loken syndrome	7	0.00155081	3.89758	0.0190539
UP_SEQ_FEATURE	repeat:WD 6	70	6.29168e-05	1.53917	0.0191012
UP_KEYWORDS	Acetylation	851	0.00177112	1.08111	0.0207776
UP_KEYWORDS	Helicase	50	0.00190666	1.48763	0.0218707
UP_SEQ_FEATURE	repeat:WD 5	81	8.13979e-05	1.4786	0.0226937
UP_KEYWORDS	Cilium	60	0.00207858	1.42594	0.0228401
UP_KEYWORDS	ANK repeat	70	0.0020546	1.38493	0.0230541
UP_SEQ_FEATURE	compositionally biased region:Glu-rich	91	8.03863e-05	1.44329	0.0233378
GOTERM_MF_DIRECT	GO:0004672~protein kinase activity	112	0.000105093	1.3775	0.0248696
UP_KEYWORDS	Repressor	157	0.002612	1.22384	0.0280485
UP_SEQ_FEATURE	repeat:HEAT 4	22	0.000106987	2.24047	0.0285948
UP_KEYWORDS	Endosome	133	0.00305349	1.24311	0.0314554
UP_SEQ_FEATURE	compositionally biased region:Poly-Pro	117	0.000123006	1.36379	0.0316097
UP_KEYWORDS	Methyltransferase	62	0.00302521	1.39682	0.0317816
UP_SEQ_FEATURE	region of interest:5 X 4 AA repeats of P-X-X-P	9	0.000136779	3.86991	0.0338549
UP_KEYWORDS	S-adenosyl-L-methionine	56	0.00344945	1.4173	0.0347981
UP_KEYWORDS	Leber congenital amaurosis	11	0.00378179	2.52196	0.0373872
GOTERM_CC_DIRECT	GO:0014069~postsynaptic density	66	0.000241034	1.50108	0.0388403
UP_SEQ_FEATURE	domain:PDZ 4	11	0.0001687	3.27454	0.0401852
UP_SEQ_FEATURE	domain:C2	33	0.000178527	1.85083	0.0410897
UP_SEQ_FEATURE	domain:WW 1	18	0.0001852	2.40201	0.0412471
UP_SEQ_FEATURE	domain:WW 2	18	0.0001852	2.40201	0.0412471
UP_KEYWORDS	Magnesium	148	0.00436025	1.21697	0.041463
UP_KEYWORDS	Neurodegeneration	91	0.00430712	1.29445	0.0417099
UP_SEQ_FEATURE	domain:Guanylate kinase-like	15	0.000207609	2.63857	0.0447131
GOTERM_MF_DIRECT	GO:0005085~guanyl-nucleotide exchange factor activity	46	0.000218762	1.64969	0.0455322
UP_KEYWORDS	Tumor suppressor	55	0.00493996	1.40109	0.0460408
UP_SEQ_FEATURE	zinc finger region:FYVE-type	21	0.000233242	2.19644	0.047218
UP_SEQ_FEATURE	repeat:HEAT 6	17	0.000241129	2.43661	0.0474152
UP_SEQ_FEATURE	domain:Helicase C-terminal	42	0.000229541	1.69309	0.0478607
UP_SEQ_FEATURE	domain:DH	28	0.000255023	1.93495	0.0487214
