# Supplementary material for: Detection of circular RNA expression and related quantitative trait loci in the human dorsolateral prefrontal cortex
Source: Genome Biol. 2019 May 20;20:99. doi: 10.1186/s13059-019-1701-8 (PMC6528256; doi:10.1186/s13059-019-1701-8)
Supplement: Supplementary file 6 — Table S5. List of circRNAs associated with age of death at an FDR < 0.05. (XLSX 30 kb) [file 13059_2019_1701_MOESM6_ESM.xlsx]

## Sheet: Table S5
Additional file 6: Table S5. List of circRNAs associated with age of death at FDR < 0.05.
circRNA ID	Log2 FC	CI.L	CI.R	Tstat	P-value	Adj. P-value	Beta
chr6:35604791|35614627	0.0272687	0.0200104	0.034527	7.37976	5.96654e-13	4.35804e-09	18.1139
chr6:35586873|35614627	0.0294228	0.0215402	0.0373054	7.3321	8.25465e-13	4.35804e-09	17.7933
chr4:148778704|148876525	-0.0266261	-0.0341071	-0.0191451	-6.99141	8.00165e-12	2.78129e-08	15.5444
chr10:116879949|117027921	-0.0152552	-0.0195967	-0.0109138	-6.90237	1.42837e-11	2.78129e-08	14.7425
chr4:148785997|148803083	-0.0218288	-0.0280543	-0.0156032	-6.8876	1.57159e-11	2.78129e-08	14.7954
chr4:148827789|148876525	-0.0218343	-0.0280622	-0.0156064	-6.88673	1.58043e-11	2.78129e-08	14.7795
chr4:148778704|148887990	-0.0233995	-0.0303015	-0.0164975	-6.65954	6.72902e-11	1.01503e-07	13.4173
chr5:78734833|78752841	-0.0147176	-0.0192475	-0.0101877	-6.38211	3.74149e-10	4.9383e-07	11.4598
chr4:148778704|148867855	-0.0242535	-0.031914	-0.016593	-6.21916	9.96706e-10	1.16936e-06	10.8274
chr6:35586873|35610620	0.0238058	0.0160274	0.0315842	6.01184	3.36413e-09	3.55219e-06	9.6261
chr1:86578250|86611866	-0.0205055	-0.0273924	-0.0136186	-5.84871	8.55304e-09	8.21014e-06	8.63114
chr4:148778704|148834290	-0.0218672	-0.0292415	-0.0144929	-5.82489	9.78438e-09	8.60944e-06	8.56725
chr4:148778704|148803083	-0.0210888	-0.0283135	-0.0138641	-5.73387	1.62877e-08	1.32294e-05	7.91149
chr1:86426932|86453337	-0.0208535	-0.0281233	-0.0135837	-5.63471	2.81632e-08	2.12411e-05	7.58614
chr4:148768302|148803083	-0.0214505	-0.0290608	-0.0138401	-5.53666	4.802e-08	3.17658e-05	7.06748
chr4:148827789|148887990	-0.021895	-0.0296637	-0.0141263	-5.53622	4.81345e-08	3.17658e-05	7.07397
chr4:148775827|148887990	-0.0211804	-0.0287235	-0.0136373	-5.51568	5.37729e-08	3.33993e-05	6.96924
chr12:7556131|7586290	-0.0236955	-0.0322804	-0.0151106	-5.42183	8.88165e-08	5.08147e-05	6.39656
chr9:26424107|26569673	0.0262358	0.0167209	0.0357506	5.41635	9.14366e-08	5.08147e-05	6.39501
chr4:148827789|148867855	-0.0193926	-0.0265078	-0.0122774	-5.3538	1.27202e-07	6.71563e-05	6.11635
chr10:116879949|117001514	-0.00953926	-0.0130476	-0.00603088	-5.341	1.36033e-07	6.81642e-05	5.72716
chr3:110830877|110853326	-0.019348	-0.0264749	-0.0122212	-5.33278	1.42022e-07	6.81642e-05	5.98078
chr12:80665428|80747290	-0.0195315	-0.0269222	-0.0121408	-5.19117	2.95597e-07	0.000135705	5.19488
chr19:23541232|23545527	-0.0154185	-0.0212723	-0.00956474	-5.17393	3.22815e-07	0.000142025	4.93979
chr3:167000026|167091575	-0.0189872	-0.026227	-0.0117475	-5.15171	3.61516e-07	0.00015269	5.09301
chr10:94653106|94733989	-0.0177093	-0.0246614	-0.0107572	-5.00377	7.60059e-07	0.000308672	4.29233
chr2:73659326|73682422	0.0160092	0.00971406	0.0223044	4.99548	7.91953e-07	0.000309712	4.28523
chr4:148778704|148800489	-0.0195699	-0.0273372	-0.0118026	-4.94919	9.95198e-07	0.000375296	4.13608
chr10:94653106|94774024	-0.0188848	-0.0264346	-0.0113349	-4.91347	1.18561e-06	0.000431686	3.95386
chr2:68729863|68753374	-0.0187039	-0.0262	-0.0112078	-4.9013	1.25816e-06	0.000442832	3.87783
chr1:241031887|241100006	-0.0163019	-0.0228785	-0.00972532	-4.86914	1.4711e-06	0.000501077	3.60488
chr2:72361890|72362548	-0.0198707	-0.0279849	-0.0117565	-4.81043	1.95264e-06	0.000644309	3.47489
chr2:160193973|160252345	-0.0158739	-0.0223747	-0.00937308	-4.79657	2.08675e-06	0.000667696	3.20799
chr3:27420497|27465643	-0.0215587	-0.0304317	-0.0126856	-4.77268	2.33903e-06	0.000726405	3.2945
chr7:145892203|145893593	-0.0206926	-0.0292914	-0.0120938	-4.72706	2.90473e-06	0.000876316	3.05311
chr4:148830883|148887990	-0.0172393	-0.0244663	-0.0100123	-4.6857	3.52947e-06	0.00103521	2.93103
chr1:86241357|86252144	-0.0173221	-0.0246175	-0.0100267	-4.66408	3.90564e-06	0.00111459	2.73453
chrX:139865340|139866824	0.0133272	0.00763732	0.019017	4.60101	5.23599e-06	0.00145492	2.10934
chr14:60585047|60592541	-0.0184957	-0.0264585	-0.0105328	-4.56265	6.24767e-06	0.00169152	2.3708
chr8:42761316|42873637	-0.0169532	-0.0243364	-0.00957011	-4.51053	7.92649e-06	0.00209239	1.91542
chr2:170127414|170151220	0.0181723	0.0102453	0.0260993	4.50313	8.19705e-06	0.00211104	2.1196
chr4:148775827|148803083	-0.0158512	-0.0227833	-0.0089192	-4.49177	8.63057e-06	0.00216977	1.95583
chr1:240370099|240458183	0.0128158	0.00718001	0.0184515	4.46691	9.65613e-06	0.00233508	1.74404
chr18:44579251|44586025	0.0171963	0.0096313	0.0247612	4.46521	9.73042e-06	0.00233508	1.96101
chr3:110830877|110866331	-0.0142478	-0.0205539	-0.00794169	-4.43814	1.0989e-05	0.00257852	1.73309
chr1:59805630|59844509	0.0161136	0.00896383	0.0232634	4.42705	1.15481e-05	0.0026077	1.59378
chr5:109103236|109139978	0.0157729	0.00877251	0.0227734	4.42591	1.16073e-05	0.0026077	1.6168
chr4:66197691|66286283	-0.016878	-0.0243782	-0.00937784	-4.42044	1.18949e-05	0.00261663	1.72076
chr1:70541760|70573509	-0.0122419	-0.0176939	-0.00678987	-4.41068	1.2424e-05	0.00267725	1.57344
chr10:94653106|94715471	-0.0142508	-0.0206186	-0.00788308	-4.39612	1.32565e-05	0.00279951	1.49854
chr4:148860976|148887990	-0.012315	-0.0178329	-0.00679716	-4.38408	1.39844e-05	0.00289531	1.45788
chrX:13762534|13780563	-0.0165927	-0.0240402	-0.00914517	-4.37643	1.4467e-05	0.00289726	1.57338
chr15:56665639|56704634	0.0160683	0.00885419	0.0232824	4.37525	1.45425e-05	0.00289726	1.53392
chr4:128995615|129043343	-0.0135099	-0.0196127	-0.00740704	-4.34846	1.6369e-05	0.00320074	1.33966
chr1:74905174|74957950	0.0156194	0.00854082	0.022698	4.33444	1.74105e-05	0.00331529	1.28378
chr2:196544756|196583056	-0.0135401	-0.019683	-0.00739716	-4.32973	1.7774e-05	0.00331529	1.23547
chr6:24539164|24539908	0.012663	0.00691592	0.0184101	4.32817	1.78967e-05	0.00331529	1.2248
chr2:109068855|109092306	-0.0161909	-0.0235822	-0.00879959	-4.30293	1.99863e-05	0.00363855	1.18921
chr1:185183639|185200840	0.0127808	0.00691445	0.0186472	4.2796	2.21244e-05	0.00395952	0.961632
chr8:122640954|122641580	-0.015932	-0.0232548	-0.00860907	-4.27368	2.27009e-05	0.00399498	1.15126
chr1:241031887|241146429	-0.016268	-0.0237528	-0.00878332	-4.26948	2.31187e-05	0.00400181	1.08905
chr3:27420740|27493989	-0.0150528	-0.0220037	-0.00810197	-4.25397	2.47249e-05	0.00421081	0.942293
chr9:9241525|9243318	-0.0213758	-0.0312592	-0.0114924	-4.24846	2.53198e-05	0.00424368	0.995035
chr3:110830877|110845182	-0.0124007	-0.018145	-0.00665638	-4.24055	2.61994e-05	0.00432249	0.794722
chr3:148857791|148890011	-0.0163768	-0.0239829	-0.00877057	-4.22937	2.7492e-05	0.00446598	0.963081
chrX:83723480|83730405	-0.0139306	-0.0204204	-0.00744079	-4.21651	2.90536e-05	0.00464814	0.843975
chr3:89456419|89499520	-0.0148183	-0.0217841	-0.00785252	-4.17872	3.41493e-05	0.00538183	0.68939
chr2:58275962|58316858	0.0123021	0.00651327	0.0180909	4.17449	3.47694e-05	0.00539898	0.511857
chr4:66270092|66286283	-0.0145578	-0.0214178	-0.00769789	-4.16861	3.56495e-05	0.00545541	0.627744
chr2:50699436|50847321	-0.0097428	-0.0143562	-0.00512941	-4.14838	3.8843e-05	0.00585919	0.432392
chr20:21319682|21324846	0.0170388	0.00890648	0.0251712	4.11565	4.4595e-05	0.00654632	0.428367
chr5:177046079|177059739	0.0177	0.00925159	0.0261483	4.11542	4.46382e-05	0.00654632	0.505092
chr12:11397100|11398796	-0.0166107	-0.0245843	-0.00863722	-4.09217	4.92107e-05	0.00711802	0.410484
chr8:124089351|124125357	-0.0162898	-0.0241199	-0.00845965	-4.08659	5.03719e-05	0.00718753	0.377832
chr4:177070958|177100679	-0.0156529	-0.0231851	-0.00812068	-4.08213	5.13185e-05	0.00722496	0.340613
chr1:86590528|86611866	-0.0148018	-0.0219358	-0.00766769	-4.07559	5.27382e-05	0.00732714	0.252169
chr19:20727425|20728782	-0.0113737	-0.0168718	-0.00587554	-4.06351	5.54614e-05	0.00760542	0.0638609
chr15:40005645|40057947	-0.0169676	-0.0252502	-0.00868496	-4.02409	6.5298e-05	0.00881963	0.143671
chr19:16790795|16791392	-0.0157723	-0.0234763	-0.00806827	-4.02155	6.59864e-05	0.00881963	0.128004
chr10:27962889|28024303	-0.0148481	-0.0221338	-0.00756232	-4.00324	7.11497e-05	0.00939087	0.0231413
chr9:125884472|125946577	-0.0149585	-0.0223267	-0.00759032	-3.98788	7.57751e-05	0.0098779	-0.032554
chr16:22142526|22143050	0.0118789	0.00601713	0.0177407	3.98072	7.80257e-05	0.0100472	-0.161184
chr15:56680670|56687032	0.0132023	0.00667664	0.019728	3.97411	8.01614e-05	0.0101979	-0.14093
chrX:21534603|21627735	-0.0147069	-0.0220115	-0.00740222	-3.95491	8.66846e-05	0.0108965	-0.183003
chr1:90843599|90866684	0.0164782	0.00828385	0.0246725	3.95013	8.83847e-05	0.0109795	-0.145349
chr4:148860976|148876525	-0.0169964	-0.0254648	-0.00852801	-3.94249	9.11646e-05	0.0110888	-0.210982
chr2:1093882|1168869	0.0175767	0.00881795	0.0263354	3.94195	9.13655e-05	0.0110888	-0.176397
chr1:118413018|118463047	-0.0146081	-0.021913	-0.00730319	-3.9282	9.6594e-05	0.0114686	-0.314135
chr7:149930124|149934697	-0.0142151	-0.0213239	-0.00710639	-3.92802	9.6667e-05	0.0114686	-0.371742
chr1:240351507|240374535	0.0161842	0.00807013	0.0242983	3.91803	0.000100645	0.0118079	-0.335246
chr1:66378928|66384518	-0.0100174	-0.0150538	-0.004981	-3.90706	0.000105192	0.0122057	-0.582676
chr13:96577934|96651561	-0.0117261	-0.0176312	-0.00582103	-3.9007	0.000107916	0.0123857	-0.466714
chr1:243433394|243589860	-0.0128791	-0.0193769	-0.00638134	-3.89346	0.000111098	0.0125876	-0.505669
chr3:27418207|27465643	-0.0169337	-0.0254859	-0.0083815	-3.88946	0.000112897	0.0125876	-0.483986
chr2:63605521|63798760	-0.0129849	-0.0195442	-0.00642571	-3.88867	0.000113251	0.0125876	-0.43489
chr19:52876364|52877680	0.0169434	0.00833746	0.0255494	3.86738	0.000123317	0.0134654	-0.457559
chr7:32672155|32678977	0.0167313	0.0082314	0.0252313	3.8666	0.000123699	0.0134654	-0.482137
chr6:72889278|72892852	-0.0156129	-0.0235566	-0.0076692	-3.86079	0.000126599	0.0136404	-0.491925
chr18:3567488|3582246	-0.0127419	-0.0192404	-0.00624343	-3.85157	0.00013133	0.0139205	-0.634851
chr7:72301272|72304508	0.0135095	0.0066178	0.0204011	3.8506	0.000131836	0.0139205	-0.587408
chr6:109931568|109940439	0.0147941	0.00723822	0.0223499	3.84609	0.000134218	0.0139435	-0.533871
chr1:233313548|233372726	-0.0121857	-0.0184108	-0.00596061	-3.8452	0.000134694	0.0139435	-0.631431
chr12:46622936|46637097	0.00787662	0.00382123	0.011932	3.81524	0.000151646	0.015413	-0.91151
chr2:168986051|169038600	0.0118809	0.0057634	0.0179983	3.81497	0.000151809	0.015413	-0.798508
chr11:92085262|92088570	-0.0103859	-0.0157416	-0.00503019	-3.80928	0.000155254	0.0156127	-1.04221
chr16:47143394|47165936	-0.00966582	-0.0146695	-0.00466212	-3.79457	0.000164496	0.016386	-0.906602
chr4:105559055|105605756	0.0146696	0.00705831	0.0222809	3.78595	0.000170155	0.0167155	-0.80178
chr6:147527107|147655358	-0.0120371	-0.0182846	-0.00578968	-3.78473	0.00017097	0.0167155	-0.934951
chr2:68729863|68772444	-0.0143389	-0.0218037	-0.00687406	-3.77321	0.00017885	0.0173254	-0.807396
chr8:120233827|120255754	-0.0149834	-0.0228085	-0.00715836	-3.7613	0.000187358	0.0179847	-0.872524
chr2:15534351|15618413	-0.0123278	-0.0187701	-0.0058856	-3.75894	0.000189085	0.0179869	-0.953616
chr5:65284463|65310553	0.0121552	0.00576735	0.0185431	3.73784	0.00020524	0.019253	-1.15756
chr3:63884075|63938159	-0.0132993	-0.0202903	-0.00630828	-3.73684	0.000206041	0.019253	-1.09343
chr1:84644860|84650865	-0.0102234	-0.0156437	-0.00480323	-3.70506	0.000232935	0.0215751	-1.27143
chr2:89085987|89104922	-0.0158879	-0.0243208	-0.00745499	-3.70087	0.000236721	0.0217351	-1.0899
chr2:2837025|2842060	0.0166026	0.00778484	0.0254204	3.69856	0.000238835	0.0217401	-1.07504
chr20:53205022|53227062	-0.0135265	-0.0207245	-0.00632857	-3.69141	0.000245479	0.0218931	-1.1498
chr2:178980989|178990911	-0.0135901	-0.0208231	-0.00635702	-3.69075	0.000246099	0.0218931	-1.15339
chr12:40422103|40493891	-0.0115415	-0.0176854	-0.00539764	-3.69008	0.000246735	0.0218931	-1.23436
chr4:140046318|140060651	0.0087339	0.00406953	0.0133983	3.67816	0.000258259	0.0227246	-1.37773
chr2:160194078|160252345	-0.0140069	-0.0214963	-0.00651743	-3.67373	0.00026267	0.0229218	-1.23554
chr15:38794513|38798121	-0.0135533	-0.02081	-0.00629664	-3.66879	0.000267664	0.023087	-1.29712
chr7:133821776|133848292	-0.0148163	-0.0227519	-0.00688073	-3.66755	0.000268936	0.023087	-1.20987
chr13:23927924|23945304	-0.014381	-0.0220938	-0.00666812	-3.66259	0.00027407	0.0233379	-1.32963
chr4:75040223|75107237	0.014738	0.00682026	0.0226558	3.65639	0.000280624	0.0237048	-1.22745
chr1:236187370|236201553	-0.0135424	-0.0208373	-0.00624745	-3.64661	0.000291246	0.0244069	-1.26534
chr5:151990127|151990640	0.0155528	0.00716958	0.023936	3.64429	0.000293827	0.0244293	-1.40644
chr18:951131|1061536	-0.0107183	-0.0165009	-0.00493571	-3.64099	0.000297524	0.0244587	-1.45332
chr14:66188493|66200099	-0.0110162	-0.0169613	-0.00507102	-3.63985	0.000298814	0.0244587	-1.45641
chr8:25265499|25266456	0.0159736	0.00734142	0.0246058	3.63493	0.000304428	0.0246819	-1.31167
chr5:70805292|70806978	-0.0148842	-0.0229312	-0.00683732	-3.63339	0.000306215	0.0246819	-1.35609
chr6:55966270|56006781	0.0140547	0.00645015	0.0216592	3.63048	0.000309604	0.024766	-1.45825
chr1:62455840|62516730	-0.0114095	-0.0175958	-0.00522313	-3.62281	0.000318705	0.0253023	-1.4613
chr8:81411729|81431189	-0.0138802	-0.0214228	-0.00633757	-3.61484	0.000328438	0.0258804	-1.39619
chr12:88504979|88524995	-0.0117246	-0.018107	-0.00534219	-3.60851	0.000336362	0.0263085	-1.55033
chr1:15855583|15863309	0.0141783	0.00645293	0.0219037	3.60511	0.000340687	0.0264508	-1.40923
chr8:56435840|56439309	-0.0136829	-0.0211723	-0.00619363	-3.58883	0.000362159	0.0279127	-1.56612
chr17:30932105|31082680	-0.0139844	-0.0216571	-0.00631167	-3.58022	0.000374014	0.0286175	-1.49897
chr18:31673429|31701280	-0.0142543	-0.0220808	-0.00642784	-3.57763	0.000377647	0.0286876	-1.50685
chr4:144336630|144390430	0.0144674	0.00651743	0.0224175	3.57469	0.000381813	0.0287969	-1.53951
chr8:94776070|94828743	-0.0140464	-0.0217754	-0.00631733	-3.56988	0.000388736	0.0291111	-1.57004
chr5:70798426|70806978	-0.0145281	-0.0225344	-0.00652187	-3.56447	0.000396654	0.0294949	-1.6264
chr1:86196191|86211189	-0.0130239	-0.0202106	-0.0058372	-3.55981	0.000403598	0.0298013	-1.56866
chr1:244572014|244601070	-0.0143555	-0.0222922	-0.00641881	-3.55299	0.000413955	0.0303539	-1.62319
chr5:141843535|141847396	-0.0134835	-0.020964	-0.00600299	-3.54067	0.000433306	0.0313545	-1.76166
chrX:14814282|14877456	0.0150083	0.00667893	0.0233377	3.53943	0.000435299	0.0313545	-1.63716
chr2:228881122|228884872	-0.0131228	-0.0204073	-0.00583831	-3.53868	0.00043651	0.0313545	-1.79865
chr1:70541760|70587553	-0.0105736	-0.0164515	-0.0046958	-3.53363	0.000444745	0.0317301	-1.78886
chr4:62775278|62863983	-0.0092034	-0.01433	-0.00407681	-3.52643	0.000456744	0.0323329	-1.85478
chr1:211192125|211264032	-0.0129638	-0.0201881	-0.00573941	-3.5249	0.000459318	0.0323329	-1.76352
chr15:100692817|100739628	-0.0132728	-0.0206753	-0.00587021	-3.52204	0.000464192	0.0324597	-1.77381
chr7:121832438|121841450	0.0145879	0.00643419	0.0227416	3.51441	0.000477422	0.0331651	-1.72828
chr19:23541232|23545541	-0.0159465	-0.0248793	-0.0070138	-3.50668	0.000491188	0.0338984	-1.77521
chr2:26596235|26606215	-0.0125486	-0.0195889	-0.00550825	-3.5012	0.000501174	0.034363	-1.8341
chr1:184663178|184718726	-0.0125952	-0.0196717	-0.00551865	-3.49622	0.000510417	0.0347709	-1.86322
chr12:117423011|117426674	0.0124909	0.00546722	0.0195146	3.49336	0.000515783	0.0349113	-1.82427
chr4:110283908|110335589	0.0130405	0.00570364	0.0203773	3.4914	0.000519508	0.0349394	-1.80787
chr18:12814202|12836890	0.0137874	0.0059208	0.021654	3.44279	0.000620033	0.0414363	-1.96933
chr12:26834807|26869175	0.0142742	0.0060983	0.0224501	3.4295	0.000650532	0.0430005	-2.0127
chr4:129042981|129121820	-0.00984669	-0.0154874	-0.00420601	-3.42905	0.000651584	0.0430005	-2.13457
chr19:24014399|24016323	-0.0114322	-0.017994	-0.00487044	-3.42234	0.000667526	0.0437789	-2.15004
chr12:83289597|83290425	-0.0128731	-0.0202805	-0.0054657	-3.41376	0.000688454	0.0448727	-2.07369
chr2:70486492|70505006	-0.0118792	-0.0187265	-0.00503185	-3.40785	0.000703213	0.0455536	-2.19696
chr15:33357158|33381175	0.0129122	0.00546146	0.020363	3.4042	0.000712471	0.0455729	-2.17911
chr2:221186822|221189955	-0.013129	-0.0207072	-0.00555088	-3.40318	0.000715099	0.0455729	-2.262
chr9:2536359|2539552	-0.0129978	-0.0205015	-0.00549407	-3.40258	0.000716627	0.0455729	-2.10321
chr6:160819011|160831878	-0.0127863	-0.0201719	-0.00540063	-3.40071	0.000721433	0.0455729	-2.12637
chr8:113649046|113702279	-0.0130318	-0.0205624	-0.0055012	-3.3993	0.000725093	0.0455729	-2.11612
chr6:19535118|19539198	-0.0119347	-0.0188493	-0.00502019	-3.3905	0.000748262	0.0464515	-2.14574
chr2:59334892|59363361	0.0134314	0.00564703	0.0212157	3.38932	0.000751427	0.0464515	-2.14378
chr19:22585591|22586314	-0.0128038	-0.0202251	-0.00538246	-3.38901	0.000752269	0.0464515	-2.14951
chr12:26848539|26869175	0.0138246	0.00580284	0.0218463	3.38531	0.000762271	0.0467955	-2.17672
chr12:27521195|27543172	-0.011264	-0.0178098	-0.0047182	-3.38022	0.000776237	0.0473774	-2.27808
chr2:55433406|55449629	0.0129419	0.00540231	0.0204815	3.37183	0.000799754	0.0485322	-2.20835
chr8:89068356|89180202	-0.0122952	-0.0194679	-0.00512247	-3.36719	0.000813065	0.049058	-2.28761
