# Supplementary material for: Detection of circular RNA expression and related quantitative trait loci in the human dorsolateral prefrontal cortex
Source: Genome Biol. 2019 May 20;20:99. doi: 10.1186/s13059-019-1701-8 (PMC6528256; doi:10.1186/s13059-019-1701-8)
Supplement: Supplementary file 7 — Table S6. List of 196,255 circQTLs. (XLSX 14566 kb) [file 13059_2019_1701_MOESM7_ESM.xlsx]

## Sheet: Table S6
Additional file 7: Table S6. List of 196,255 circQTLs.
circRNA ID	SNP	Host gene	Region	circQTL Beta	circQTL Tstat	circQTL P-value	circQTL empirical P-value
chr1:104077396|104094414	chr1_rs7529928_104089773_C_G	ENSG00000185946	circR region	0.385148	4.80182	2.12621e-06	0.00019998
chr1:104077396|104094414	chr1_rs7417147_104016534_G_A	ENSG00000185946		0.377468	4.66802	3.98872e-06	0.00019998
chr1:104077396|104094414	chr1_rs7537183_104119814_T_C	ENSG00000185946		0.38519	4.80302	2.11407e-06	0.00019998
chr1:104077396|104094414	chr1_rs74717093_104027213_A_G	ENSG00000185946		0.382831	4.73514	2.91446e-06	0.00019998
chr1:104077396|104094414	chr1_rs4847151_104123662_A_G	ENSG00000185946		0.38519	4.80302	2.11407e-06	0.00019998
chr1:104077396|104094414	chr1_rs10159229_104109958_C_G	ENSG00000185946		0.370267	4.57214	6.2038e-06	0.00019998
chr1:104077396|104094414	chr1_rs7529144_104067000_G_A	ENSG00000185946		0.383891	4.78153	2.3412e-06	0.00019998
chr1:104077396|104094414	chr1_rs10785714_104056846_C_T	ENSG00000185946		0.379915	4.71414	3.21648e-06	0.00019998
chr1:104077396|104094414	chr1_rs6696797_104017778_G_A	ENSG00000185946		0.380279	4.72803	3.01356e-06	0.00019998
chr1:104077396|104094414	chr1_rs10881197_104065653_C_G	ENSG00000185946		0.38168	4.75034	2.71327e-06	0.00019998
chr1:104077396|104094414	chr1_rs1150075_104157376_A_G	ENSG00000185946		0.400937	4.9507	1.03758e-06	9.999e-05
chr1:104077396|104094414	chr1_rs10881214_104078989_G_A	ENSG00000185946	circR region	0.384047	4.78523	2.30052e-06	0.00019998
chr1:104077396|104094414	chr1_rs6702324_104076537_A_T	ENSG00000185946	flanking intron	0.38534	4.79978	2.14687e-06	0.00019998
chr1:104077396|104094414	chr1_rs6692121_104033741_C_A	ENSG00000185946		0.381331	4.64545	4.42883e-06	0.00019998
chr1:104077396|104094414	chr1_rs3922883_104071315_A_G	ENSG00000185946		0.384026	4.78406	2.31335e-06	0.00019998
chr1:104077396|104094414	chr1_rs6702220_104076495_A_G	ENSG00000185946	flanking intron	0.38403	4.78472	2.30612e-06	0.00019998
chr1:104077396|104094414	chr1_rs7553516_104019702_G_T	ENSG00000185946		0.380279	4.72803	3.01356e-06	0.00019998
chr1:104077396|104094414	chr1_rs10158225_104030621_T_C	ENSG00000185946		0.380279	4.72803	3.01356e-06	0.00019998
chr1:104077396|104094414	chr1_rs10881232_104084226_A_G	ENSG00000185946	circR region	0.38469	4.79555	2.19047e-06	0.00019998
chr1:104077396|104094414	chr1_rs75729251_104027277_G_A	ENSG00000185946		0.381752	4.74203	2.82154e-06	0.00019998
chr1:104077396|104094414	chr1_rs10881166_104032552_C_A	ENSG00000185946		0.380891	4.73493	2.91736e-06	0.00019998
chr1:104077396|104094414	chr1_rs13374517_104033739_C_A	ENSG00000185946		0.302635	3.41975	0.000682257	0.0124988
chr1:104077396|104094414	chr1_rs6669851_104082735_C_G	ENSG00000185946	circR region	0.384676	4.79518	2.19437e-06	0.00019998
chr1:104077396|104094414	chr1_rs6671663_104054985_C_T	ENSG00000185946		0.379876	4.71366	3.22363e-06	0.00019998
chr1:104077396|104094414	chr1_rs117198422_104026573_G_A	ENSG00000185946		0.380279	4.72803	3.01356e-06	0.00019998
chr1:104077396|104094414	chr1_rs1060309_104094998_A_G	ENSG00000185946	flanking intron	0.38519	4.80302	2.11407e-06	0.00019998
chr1:104077396|104094414	chr1_rs1161146_104156175_T_C	ENSG00000185946		0.418422	5.14154	4.02845e-07	9.999e-05
chr1:104077396|104094414	chr1_rs6663215_104018310_A_G	ENSG00000185946		0.380279	4.72803	3.01356e-06	0.00019998
chr1:104077396|104094414	chr1_rs188249616_104029745_T_G	ENSG00000185946		0.325088	3.15285	0.00172186	0.0289971
chr1:104077396|104094414	chr1_rs10736038_104080169_G_C	ENSG00000185946	circR region	0.38406	4.78554	2.2971e-06	0.00019998
chr1:104077396|104094414	chr1_rs6697444_104076462_C_T	ENSG00000185946	flanking intron	0.384024	4.78464	2.30697e-06	0.00019998
chr1:104077396|104094414	chr1_rs6673083_104083683_C_T	ENSG00000185946	circR region	0.384686	4.79541	2.19197e-06	0.00019998
chr1:104077396|104094414	chr1_rs6661612_104128618_G_A	ENSG00000185946		0.38519	4.80302	2.11407e-06	0.00019998
chr1:104077396|104094414	chr1_rs4447018_104039683_C_T	ENSG00000185946		0.382145	4.75029	2.71379e-06	0.00019998
chr1:104077396|104094414	chr1_rs11184270_104054343_G_A	ENSG00000185946		0.379835	4.71251	3.24101e-06	0.00019998
chr1:104077396|104094414	chr1_rs11184430_104096692_T_C	ENSG00000185946	flanking intron	0.38519	4.80302	2.11407e-06	0.00019998
chr1:104077396|104094414	chr1_rs7535259_104038503_G_A	ENSG00000185946		0.381692	4.74478	2.78528e-06	0.00019998
chr1:104077396|104094414	chr1_rs9783063_104075977_T_C	ENSG00000185946		0.384031	4.78468	2.3065e-06	0.00019998
chr1:104077396|104094414	chr1_rs11184298_104057790_C_A	ENSG00000185946		0.380669	4.72388	3.07281e-06	0.00019998
chr1:104077396|104094414	chr1_rs12085609_104122556_C_T	ENSG00000185946		0.38519	4.80302	2.11407e-06	0.00019998
chr1:104077396|104094414	chr1_rs6690291_104104278_C_T	ENSG00000185946		0.38519	4.80302	2.11407e-06	0.00019998
chr1:104077396|104094414	chr1_rs12139400_104075359_C_A	ENSG00000185946		0.384021	4.78446	2.30897e-06	0.00019998
chr1:108697605|108728576	chr1_rs12065664_108677973_A_C	ENSG00000085491		-0.432221	-5.01653	7.51198e-07	9.999e-05
chr1:108697605|108728576	chr1_rs11809034_108683786_C_T	ENSG00000085491		-0.409931	-4.74572	2.7729e-06	0.00049995
chr1:108697605|108728576	chr1_rs2336507_108691782_A_G	ENSG00000085491	flanking intron	-0.403327	-4.68203	3.73697e-06	0.00059994
chr1:109714488|109716459	chr1_rs12078949_109717951_A_G	ENSG00000116299	flanking intron	-0.300715	-3.72969	0.000215486	0.0217978
chr1:109714488|109716459	chr1_rs6662767_109707911_T_C	ENSG00000116299	flanking intron	-0.304448	-3.73237	0.000213279	0.0216978
chr1:109714488|109716459	chr1_rs12080038_109718063_A_G	ENSG00000116299	flanking intron	-0.300778	-3.73083	0.000214548	0.0217978
chr1:109714488|109716459	chr1_rs12080216_109717869_T_C	ENSG00000116299	flanking intron	-0.301014	-3.73239	0.000213258	0.0216978
chr1:109714488|109716459	chr1_rs1924760_109711978_C_T	ENSG00000116299	flanking intron	-0.302625	-3.74024	0.000206894	0.0210979
chr1:112269989|112270426	chr1_rs55865358_112271079_C_T	ENSG00000197852		0.511807	4.93135	1.14018e-06	9.999e-05
chr1:112269989|112270426	chr1_rs197431_112268425_C_G	ENSG00000197852		0.55632	5.03127	6.98448e-07	9.999e-05
chr1:112269989|112270426	chr1_rs2076591_112264274_T_C	ENSG00000197852		0.530055	4.88121	1.45356e-06	9.999e-05
chr1:112269989|112270426	chr1_rs11102328_112270899_C_T	ENSG00000197852		0.581207	6.17193	1.47477e-09	9.999e-05
chr1:112269989|112270426	chr1_rs2076592_112264540_G_A	ENSG00000197852		0.609547	4.79703	2.17511e-06	9.999e-05
chr1:112269989|112270426	chr1_rs12122417_112270692_C_T	ENSG00000197852		0.681293	6.81616	2.92461e-11	9.999e-05
chr1:112269989|112270426	chr1_rs197423_112263862_C_G	ENSG00000197852		0.577998	4.3855	1.43379e-05	0.00129987
chr1:112269989|112270426	chr1_rs197434_112269872_G_A	ENSG00000197852		0.542649	4.90119	1.31986e-06	9.999e-05
chr1:112269989|112270426	chr1_rs504885_112260747_T_C	ENSG00000197852		0.493225	3.64727	0.000295151	0.0240976
chr1:112269989|112270426	chr1_rs197429_112267500_C_T	ENSG00000197852		0.588262	5.7527	1.59822e-08	9.999e-05
chr1:112269989|112270426	chr1_rs197433_112268666_T_C	ENSG00000197852		0.553933	5.01001	7.75748e-07	9.999e-05
chr1:113098490|113140708	chr1_rs12118370_113148267_A_G	ENSG00000007341	flanking intron	-0.369118	-3.99283	7.59113e-05	0.00459954
chr1:113098490|113140708	chr1_rs12758377_113137221_C_A	ENSG00000007341	circR region	-0.361603	-3.91475	0.000104101	0.00589941
chr1:113098490|113140708	chr1_rs6537747_113179597_C_T	ENSG00000007341		0.338699	3.72508	0.000219353	0.0116988
chr1:113098490|113140708	chr1_rs12402929_113072293_G_C	ENSG00000007341	flanking intron	-0.337066	-3.64262	0.000300376	0.0152985
chr1:113098490|113140708	chr1_rs11102517_113166235_G_A	ENSG00000007341		0.338615	3.72175	0.000222175	0.0117988
chr1:113098490|113140708	chr1_rs12143068_113138110_A_G	ENSG00000007341	circR region	-0.36036	-3.90136	0.000109835	0.00669933
chr1:113098490|113140708	chr1_rs12401734_113071834_T_C	ENSG00000007341	flanking intron	-0.342262	-3.72418	0.000220111	0.0117988
chr1:113098490|113140708	chr1_rs11102510_113144012_C_T	ENSG00000007341	flanking intron	-0.376174	-4.04357	6.16568e-05	0.00359964
chr1:113098490|113140708	chr1_rs6691025_113177070_G_T	ENSG00000007341		0.379157	4.08892	5.11012e-05	0.00319968
chr1:113098490|113140708	chr1_rs10857969_113191184_T_C	ENSG00000007341		0.380006	4.11605	4.56342e-05	0.00279972
chr1:113098490|113140708	chr1_rs3795820_113163042_C_A	ENSG00000007341		0.389088	4.21332	3.02596e-05	0.00209979
chr1:113098490|113140708	chr1_rs6682678_113206920_A_G	ENSG00000007341		0.380959	4.12836	4.33408e-05	0.00269973
chr1:113098490|113140708	chr1_rs17438324_113100573_C_T	ENSG00000007341	circR region	-0.361417	-3.91305	0.000104811	0.00609939
chr1:113098490|113140708	chr1_rs2273369_113072477_A_G	ENSG00000007341	flanking intron	-0.329588	-3.58289	0.000375819	0.0194981
chr1:113098490|113140708	chr1_rs36029940_113106444_T_G	ENSG00000007341	circR region	-0.374308	-4.05668	5.8409e-05	0.00349965
chr1:113098490|113140708	chr1_rs6672761_113090429_G_A	ENSG00000007341	flanking intron	-0.361417	-3.91305	0.000104811	0.00609939
chr1:113098490|113140708	chr1_rs2932535_113201412_G_C	ENSG00000007341		0.380543	4.12251	4.44164e-05	0.00279972
chr1:113098490|113140708	chr1_rs6537741_113085175_G_T	ENSG00000007341	flanking intron	-0.385514	-3.69094	0.000250017	0.0129987
chr1:113098490|113140708	chr1_rs12136781_113090655_C_T	ENSG00000007341	flanking intron	-0.361417	-3.91305	0.000104811	0.00609939
chr1:113098490|113140708	chr1_rs7551933_113086706_T_C	ENSG00000007341	flanking intron	-0.361417	-3.91305	0.000104811	0.00609939
chr1:113098490|113140708	chr1_rs12119489_113128286_C_T	ENSG00000007341	circR region	-0.361417	-3.91305	0.000104811	0.00609939
chr1:113098490|113140708	chr1_rs6663922_113095948_T_C	ENSG00000007341	flanking intron	-0.322126	-3.54459	0.000433191	0.0216978
chr1:113098490|113140708	chr1_rs6691917_113137043_G_C	ENSG00000007341	circR region	-0.322284	-3.54607	0.000430826	0.0215978
chr1:113098490|113140708	chr1_rs1238_113214097_G_A	ENSG00000007341		0.381571	4.13828	4.15745e-05	0.00259974
chr1:113098490|113140708	chr1_rs6673930_113104887_A_G	ENSG00000007341	circR region	-0.360072	-3.89875	0.000110988	0.00679932
chr1:113098490|113140708	chr1_rs34531155_113141550_C_T	ENSG00000007341	flanking intron	-0.376658	-4.07975	5.30876e-05	0.00319968
chr1:113098490|113140708	chr1_rs12138335_113122760_T_C	ENSG00000007341	circR region	-0.374308	-4.05668	5.8409e-05	0.00349965
chr1:113098490|113140708	chr1_rs2932529_113193364_G_A	ENSG00000007341		0.393318	4.26503	2.42432e-05	0.00149985
chr1:113098490|113140708	chr1_rs7546203_113154529_C_A	ENSG00000007341		-0.372044	-4.02277	6.71631e-05	0.00389961
chr1:113098490|113140708	chr1_rs12402469_113076625_G_A	ENSG00000007341	flanking intron	-0.329588	-3.58289	0.000375819	0.0194981
chr1:113098490|113140708	chr1_rs6701351_113139196_G_A	ENSG00000007341	circR region	-0.322485	-3.54796	0.000427828	0.0215978
chr1:113098490|113140708	chr1_rs61818800_113148571_A_G	ENSG00000007341	flanking intron	-0.370452	-4.00322	7.27593e-05	0.00449955
chr1:113098490|113140708	chr1_rs6690169_113114974_A_G	ENSG00000007341	circR region	-0.361417	-3.91305	0.000104811	0.00609939
chr1:113098490|113140708	chr1_rs2932538_113216543_A_G	ENSG00000007341		0.393242	4.26884	2.38477e-05	0.00149985
chr1:113098490|113140708	chr1_rs6537740_113080084_T_G	ENSG00000007341	flanking intron	-0.342262	-3.72418	0.000220111	0.0117988
chr1:113098490|113140708	chr1_rs6661642_113090109_T_C	ENSG00000007341	flanking intron	-0.360072	-3.89875	0.000110988	0.00679932
chr1:113098490|113140708	chr1_rs6696991_113095661_C_T	ENSG00000007341	flanking intron	-0.322126	-3.54459	0.000433191	0.0216978
chr1:113098490|113140708	chr1_rs7516421_113089696_T_C	ENSG00000007341	flanking intron	-0.322126	-3.54459	0.000433191	0.0216978
chr1:113098490|113140708	chr1_rs4838960_113163632_G_T	ENSG00000007341		0.337568	3.71159	0.000231015	0.0122988
chr1:113098490|113140708	chr1_rs2932534_113200797_G_A	ENSG00000007341		0.380532	4.12236	4.44444e-05	0.00279972
chr1:113098490|113140708	chr1_rs12750621_113206502_G_C	ENSG00000007341		-0.388936	-4.18867	3.36051e-05	0.00229977
chr1:113098490|113140708	chr1_rs12750023_113118329_G_A	ENSG00000007341	circR region	-0.361417	-3.91305	0.000104811	0.00609939
chr1:113098490|113140708	chr1_rs2999159_113230758_A_G	ENSG00000007341		0.45566	4.23935	2.70725e-05	0.00169983
chr1:113098490|113140708	chr1_rs12406906_113117900_T_G	ENSG00000007341	circR region	-0.360072	-3.89875	0.000110988	0.00679932
chr1:113098490|113140708	chr1_rs35482634_113113721_G_A	ENSG00000007341	circR region	-0.361417	-3.91305	0.000104811	0.00609939
chr1:113098490|113140708	chr1_rs6659677_113087076_G_C	ENSG00000007341	flanking intron	-0.361417	-3.91305	0.000104811	0.00609939
chr1:113098490|113140708	chr1_rs12739994_113131159_T_C	ENSG00000007341	circR region	-0.369456	-3.9761	8.12597e-05	0.00469953
chr1:113098490|113140708	chr1_rs6698030_113138318_G_A	ENSG00000007341	circR region	-0.374609	-4.05943	5.77503e-05	0.00349965
chr1:113098490|113140708	chr1_rs9662162_113198091_A_T	ENSG00000007341		0.38048	4.12168	4.45715e-05	0.00279972
chr1:113098490|113140708	chr1_rs12125361_113144779_C_T	ENSG00000007341	flanking intron	-0.368065	-3.9798	8.00475e-05	0.00459954
chr1:113098490|113140708	chr1_rs3762335_113100548_C_T	ENSG00000007341	circR region	-0.361417	-3.91305	0.000104811	0.00609939
chr1:113098490|113140708	chr1_rs7540251_113107826_T_C	ENSG00000007341	circR region	-0.363245	-3.89593	0.000112242	0.00679932
chr1:113098490|113140708	chr1_rs4838961_113163967_T_C	ENSG00000007341		0.376341	4.07138	5.49617e-05	0.00319968
chr1:113098490|113140708	chr1_rs9429694_113158289_G_A	ENSG00000007341		-0.373104	-4.03443	6.40204e-05	0.00369963
chr1:113098490|113140708	chr1_rs7522110_113072914_A_C	ENSG00000007341	flanking intron	-0.329588	-3.58289	0.000375819	0.0194981
chr1:113098490|113140708	chr1_rs7527076_113150481_G_A	ENSG00000007341	flanking intron	-0.370742	-4.00864	7.1164e-05	0.00429957
chr1:113098490|113140708	chr1_rs11102494_113094022_G_A	ENSG00000007341	flanking intron	-0.374308	-4.05668	5.8409e-05	0.00349965
chr1:113098490|113140708	chr1_rs6537746_113163529_G_A	ENSG00000007341		0.376268	4.07051	5.516e-05	0.00329967
chr1:113098490|113140708	chr1_rs112363416_113107543_T_C	ENSG00000007341	circR region	-0.374308	-4.05668	5.8409e-05	0.00349965
chr1:113098490|113140708	chr1_rs11102508_113141175_T_C	ENSG00000007341	flanking intron	-0.323691	-3.56013	0.000408993	0.0207979
chr1:113098490|113140708	chr1_rs6674053_113143896_C_G	ENSG00000007341	flanking intron	-0.367835	-3.97789	8.06728e-05	0.00469953
chr1:113098490|113140708	chr1_rs6681371_113101168_T_G	ENSG00000007341	circR region	-0.374308	-4.05668	5.8409e-05	0.00349965
chr1:113098490|113140708	chr1_rs4839257_113219388_A_T	ENSG00000007341		0.343216	3.782	0.00017596	0.010399
chr1:113098490|113140708	chr1_rs6658555_113098534_C_T	ENSG00000007341	circR region	-0.374308	-4.05668	5.8409e-05	0.00349965
chr1:113098490|113140708	chr1_rs7519368_113150644_T_A	ENSG00000007341	flanking intron	-0.324018	-3.66086	0.000280343	0.0140986
chr1:113098490|113140708	chr1_rs6674068_113143960_C_T	ENSG00000007341	flanking intron	-0.367956	-3.97915	8.02606e-05	0.00459954
chr1:113098490|113140708	chr1_rs6537745_113154080_T_C	ENSG00000007341		-0.33224	-3.65057	0.000291485	0.0148985
chr1:113098490|113140708	chr1_rs4240534_113175429_T_A	ENSG00000007341		0.377174	4.08122	5.27631e-05	0.00319968
chr1:113098490|113140708	chr1_rs6537744_113096746_C_G	ENSG00000007341	flanking intron	-0.360072	-3.89875	0.000110988	0.00679932
chr1:113098490|113140708	chr1_rs61818772_113102143_C_G	ENSG00000007341	circR region	-0.374308	-4.05668	5.8409e-05	0.00349965
chr1:113098490|113140708	chr1_rs6690292_113188419_C_T	ENSG00000007341		0.339966	3.7401	0.000207006	0.0114989
chr1:113098490|113140708	chr1_rs6668533_113064468_G_A	ENSG00000007341		-0.342512	-3.72404	0.000220231	0.0117988
chr1:113098490|113140708	chr1_rs10745332_113189053_G_A	ENSG00000007341		0.378846	4.10117	4.85607e-05	0.0029997
chr1:113098490|113140708	chr1_rs7535636_113101799_A_G	ENSG00000007341	circR region	-0.361417	-3.91305	0.000104811	0.00609939
chr1:113098490|113140708	chr1_rs12137107_113127437_A_G	ENSG00000007341	circR region	-0.361417	-3.91305	0.000104811	0.00609939
chr1:113098490|113140708	chr1_rs7512984_113197969_C_T	ENSG00000007341		0.36703	3.97055	8.31138e-05	0.00479952
chr1:113098490|113140708	chr1_rs3790612_113084146_G_A	ENSG00000007341	flanking intron	-0.329937	-3.58655	0.000370728	0.0193981
chr1:113098490|113140708	chr1_rs3013433_113224914_T_C	ENSG00000007341		0.356783	3.93335	9.66012e-05	0.00549945
chr1:113098490|113140708	chr1_rs7542820_113114111_T_C	ENSG00000007341	circR region	-0.360072	-3.89875	0.000110988	0.00679932
chr1:113098490|113140708	chr1_rs7415988_113159730_G_T	ENSG00000007341		0.386463	4.18335	3.43716e-05	0.00229977
chr1:113098490|113140708	chr1_rs7537789_113086449_C_T	ENSG00000007341	flanking intron	-0.361417	-3.91305	0.000104811	0.00609939
chr1:113098490|113140708	chr1_rs3013441_113192605_G_A	ENSG00000007341		0.380048	4.11659	4.5531e-05	0.00279972
chr1:113098490|113140708	chr1_rs999923_113110548_T_C	ENSG00000007341	circR region	-0.361417	-3.91305	0.000104811	0.00609939
chr1:113098490|113140708	chr1_rs6693880_113110261_A_G	ENSG00000007341	circR region	-0.361417	-3.91305	0.000104811	0.00609939
chr1:113098490|113140708	chr1_rs6671645_113129128_A_G	ENSG00000007341	circR region	-0.322126	-3.54459	0.000433191	0.0216978
chr1:113098490|113140708	chr1_rs3790611_113067792_A_G	ENSG00000007341		-0.328306	-3.56904	0.000395686	0.020298
chr1:113098490|113140708	chr1_rs7549547_113086717_A_T	ENSG00000007341	flanking intron	-0.361417	-3.91305	0.000104811	0.00609939
chr1:113098490|113140708	chr1_rs11102518_113183848_A_T	ENSG00000007341		0.379282	4.34595	1.70595e-05	0.00139986
chr1:113098490|113140708	chr1_rs12048528_113210534_A_C	ENSG00000007341		0.381509	4.13716	4.17701e-05	0.00259974
chr1:113098490|113140708	chr1_rs12126494_113228623_G_A	ENSG00000007341		-0.393209	-4.23445	2.76467e-05	0.00179982
chr1:113098490|113140708	chr1_rs2932539_113215786_A_G	ENSG00000007341		0.381571	4.13828	4.15745e-05	0.00259974
chr1:113098490|113140708	chr1_rs2932537_113230394_A_G	ENSG00000007341		0.392445	3.76225	0.000190005	0.0106989
chr1:113098490|113140708	chr1_rs10745331_113186778_G_T	ENSG00000007341		0.387984	4.20842	3.08977e-05	0.00219978
chr1:113098490|113159517	chr1_rs6691025_113177070_G_T	ENSG00000007341		-0.236039	-3.73893	0.000207944	0.0182982
chr1:113098490|113159517	chr1_rs4839257_113219388_A_T	ENSG00000007341		-0.234148	-3.80126	0.000163205	0.0157984
chr1:113098490|113159517	chr1_rs6691917_113137043_G_C	ENSG00000007341	circR region	0.226701	3.67803	0.000262639	0.0216978
chr1:113098490|113159517	chr1_rs11102517_113166235_G_A	ENSG00000007341		-0.232885	-3.772	0.000182942	0.0173983
chr1:113098490|113159517	chr1_rs12750023_113118329_G_A	ENSG00000007341	circR region	0.237897	3.79039	0.000170289	0.0163984
chr1:113098490|113159517	chr1_rs6672761_113090429_G_A	ENSG00000007341	flanking intron	0.237897	3.79039	0.000170289	0.0163984
chr1:113098490|113159517	chr1_rs7542820_113114111_T_C	ENSG00000007341	circR region	0.237552	3.78543	0.000173618	0.0164984
chr1:113098490|113159517	chr1_rs1238_113214097_G_A	ENSG00000007341		-0.245018	-3.90676	0.000107488	0.0114989
chr1:113098490|113159517	chr1_rs2932535_113201412_G_C	ENSG00000007341		-0.245055	-3.90339	0.000108944	0.0114989
chr1:113098490|113159517	chr1_rs12758377_113137221_C_A	ENSG00000007341	circR region	0.237973	3.79128	0.000169702	0.0161984
chr1:113098490|113159517	chr1_rs11102510_113144012_C_T	ENSG00000007341	circR region	0.243516	3.84971	0.000134884	0.0137986
chr1:113098490|113159517	chr1_rs11102508_113141175_T_C	ENSG00000007341	circR region	0.227298	3.68608	0.000254703	0.0211979
chr1:113098490|113159517	chr1_rs12402929_113072293_G_C	ENSG00000007341	flanking intron	0.238576	3.80265	0.000162322	0.0157984
chr1:113098490|113159517	chr1_rs7546203_113154529_C_A	ENSG00000007341	circR region	0.242208	3.85236	0.000133473	0.0137986
chr1:113098490|113159517	chr1_rs2273369_113072477_A_G	ENSG00000007341	flanking intron	0.235889	3.78321	0.000175127	0.0164984
chr1:113098490|113159517	chr1_rs2932534_113200797_G_A	ENSG00000007341		-0.245054	-3.90335	0.000108962	0.0114989
chr1:113098490|113159517	chr1_rs3762335_113100548_C_T	ENSG00000007341	circR region	0.237897	3.79039	0.000170289	0.0163984
chr1:113098490|113159517	chr1_rs12119489_113128286_C_T	ENSG00000007341	circR region	0.237897	3.79039	0.000170289	0.0163984
chr1:113098490|113159517	chr1_rs7527076_113150481_G_A	ENSG00000007341	circR region	0.241711	3.84464	0.00013761	0.0142986
chr1:113098490|113159517	chr1_rs61818772_113102143_C_G	ENSG00000007341	circR region	0.242017	3.85735	0.000130863	0.0135986
chr1:113098490|113159517	chr1_rs2932539_113215786_A_G	ENSG00000007341		-0.245018	-3.90676	0.000107488	0.0114989
chr1:113098490|113159517	chr1_rs3795820_113163042_C_A	ENSG00000007341	flanking intron	-0.247833	-3.94421	9.2462e-05	0.00989901
chr1:113098490|113159517	chr1_rs6698030_113138318_G_A	ENSG00000007341	circR region	0.242141	3.85879	0.000130119	0.0135986
chr1:113098490|113159517	chr1_rs17438324_113100573_C_T	ENSG00000007341	circR region	0.237897	3.79039	0.000170289	0.0163984
chr1:113098490|113159517	chr1_rs7519368_113150644_T_A	ENSG00000007341	circR region	0.227479	3.78976	0.00017071	0.0163984
chr1:113098490|113159517	chr1_rs6663922_113095948_T_C	ENSG00000007341	flanking intron	0.226634	3.67723	0.000263438	0.0218978
chr1:113098490|113159517	chr1_rs4838961_113163967_T_C	ENSG00000007341		-0.243857	-3.87991	0.000119647	0.0124988
chr1:113098490|113159517	chr1_rs7549547_113086717_A_T	ENSG00000007341	flanking intron	0.237897	3.79039	0.000170289	0.0163984
chr1:113098490|113159517	chr1_rs12143068_113138110_A_G	ENSG00000007341	circR region	0.237671	3.7868	0.000172694	0.0164984
chr1:113098490|113159517	chr1_rs34531155_113141550_C_T	ENSG00000007341	circR region	0.243011	3.87057	0.000124177	0.0130987
chr1:113098490|113159517	chr1_rs12136781_113090655_C_T	ENSG00000007341	flanking intron	0.237897	3.79039	0.000170289	0.0163984
chr1:113098490|113159517	chr1_rs12739994_113131159_T_C	ENSG00000007341	circR region	0.240708	3.81082	0.000157205	0.0153985
chr1:113098490|113159517	chr1_rs12138335_113122760_T_C	ENSG00000007341	circR region	0.242017	3.85735	0.000130863	0.0135986
chr1:113098490|113159517	chr1_rs112363416_113107543_T_C	ENSG00000007341	circR region	0.242017	3.85735	0.000130863	0.0135986
chr1:113098490|113159517	chr1_rs12402469_113076625_G_A	ENSG00000007341	flanking intron	0.235889	3.78321	0.000175127	0.0164984
chr1:113098490|113159517	chr1_rs12125361_113144779_C_T	ENSG00000007341	circR region	0.240881	3.83208	0.000144605	0.0144986
chr1:113098490|113159517	chr1_rs6537740_113080084_T_G	ENSG00000007341	flanking intron	0.239929	3.84951	0.000134991	0.0137986
chr1:113098490|113159517	chr1_rs7540251_113107826_T_C	ENSG00000007341	circR region	0.249205	3.93856	9.4594e-05	0.010299
chr1:113098490|113159517	chr1_rs999923_113110548_T_C	ENSG00000007341	circR region	0.237897	3.79039	0.000170289	0.0163984
chr1:113098490|113159517	chr1_rs6658555_113098534_C_T	ENSG00000007341	circR region	0.242017	3.85735	0.000130863	0.0135986
chr1:113098490|113159517	chr1_rs2932529_113193364_G_A	ENSG00000007341		-0.249174	-3.97008	8.32719e-05	0.00939906
chr1:113098490|113159517	chr1_rs61818800_113148571_A_G	ENSG00000007341	circR region	0.240564	3.82373	0.000149433	0.0148985
chr1:113098490|113159517	chr1_rs7551933_113086706_T_C	ENSG00000007341	flanking intron	0.237897	3.79039	0.000170289	0.0163984
chr1:113098490|113159517	chr1_rs12401734_113071834_T_C	ENSG00000007341	flanking intron	0.239929	3.84951	0.000134991	0.0137986
chr1:113098490|113159517	chr1_rs7537789_113086449_C_T	ENSG00000007341	flanking intron	0.237897	3.79039	0.000170289	0.0163984
chr1:113098490|113159517	chr1_rs6537746_113163529_G_A	ENSG00000007341		-0.243827	-3.87937	0.000119905	0.0124988
chr1:113098490|113159517	chr1_rs12118370_113148267_A_G	ENSG00000007341	circR region	0.241161	3.83786	0.000141347	0.0142986
chr1:113098490|113159517	chr1_rs9429694_113158289_G_A	ENSG00000007341	circR region	0.242605	3.8587	0.000130168	0.0135986
chr1:113098490|113159517	chr1_rs6681371_113101168_T_G	ENSG00000007341	circR region	0.242017	3.85735	0.000130863	0.0135986
chr1:113098490|113159517	chr1_rs6674068_113143960_C_T	ENSG00000007341	circR region	0.240635	3.82857	0.000146615	0.0144986
chr1:113098490|113159517	chr1_rs6537747_113179597_C_T	ENSG00000007341		-0.232957	-3.77562	0.000180382	0.0169983
chr1:113098490|113159517	chr1_rs10857969_113191184_T_C	ENSG00000007341		-0.245016	-3.90234	0.000109404	0.0114989
chr1:113098490|113159517	chr1_rs7516421_113089696_T_C	ENSG00000007341	flanking intron	0.226634	3.67723	0.000263438	0.0218978
chr1:113098490|113159517	chr1_rs12750621_113206502_G_C	ENSG00000007341		0.247971	3.92508	9.98704e-05	0.0109989
chr1:113098490|113159517	chr1_rs36029940_113106444_T_G	ENSG00000007341	circR region	0.242017	3.85735	0.000130863	0.0135986
chr1:113098490|113159517	chr1_rs6682678_113206920_A_G	ENSG00000007341		-0.245077	-3.90488	0.000108299	0.0114989
chr1:113098490|113159517	chr1_rs4838960_113163632_G_T	ENSG00000007341		-0.23258	-3.76863	0.000185349	0.0174983
chr1:113098490|113159517	chr1_rs6701351_113139196_G_A	ENSG00000007341	circR region	0.226782	3.67899	0.000261677	0.0214979
chr1:113098490|113159517	chr1_rs9662162_113198091_A_T	ENSG00000007341		-0.245048	-3.90317	0.000109043	0.0114989
chr1:113098490|113159517	chr1_rs6674053_113143896_C_G	ENSG00000007341	circR region	0.240586	3.82786	0.000147028	0.0145985
chr1:113098490|113159517	chr1_rs7535636_113101799_A_G	ENSG00000007341	circR region	0.237897	3.79039	0.000170289	0.0163984
chr1:113098490|113159517	chr1_rs6659677_113087076_G_C	ENSG00000007341	flanking intron	0.237897	3.79039	0.000170289	0.0163984
chr1:113098490|113159517	chr1_rs7415988_113159730_G_T	ENSG00000007341	flanking intron	-0.246899	-3.92842	9.85364e-05	0.0107989
chr1:113098490|113159517	chr1_rs6537745_113154080_T_C	ENSG00000007341	circR region	0.230756	3.73743	0.000209153	0.0182982
chr1:113098490|113159517	chr1_rs6661642_113090109_T_C	ENSG00000007341	flanking intron	0.237552	3.78543	0.000173618	0.0164984
chr1:113098490|113159517	chr1_rs2932538_113216543_A_G	ENSG00000007341		-0.238928	-3.80575	0.000160362	0.0156984
chr1:113098490|113159517	chr1_rs6668533_113064468_G_A	ENSG00000007341		0.240027	3.84808	0.000135755	0.0138986
chr1:113098490|113159517	chr1_rs6537744_113096746_C_G	ENSG00000007341	flanking intron	0.237552	3.78543	0.000173618	0.0164984
chr1:113098490|113159517	chr1_rs6673930_113104887_A_G	ENSG00000007341	circR region	0.237552	3.78543	0.000173618	0.0164984
chr1:113098490|113159517	chr1_rs7512984_113197969_C_T	ENSG00000007341		-0.249363	-3.97384	8.20091e-05	0.00939906
chr1:113098490|113159517	chr1_rs12137107_113127437_A_G	ENSG00000007341	circR region	0.237897	3.79039	0.000170289	0.0163984
chr1:113098490|113159517	chr1_rs35482634_113113721_G_A	ENSG00000007341	circR region	0.237897	3.79039	0.000170289	0.0163984
chr1:113098490|113159517	chr1_rs4240534_113175429_T_A	ENSG00000007341		-0.244134	-3.88495	0.000117272	0.0119988
chr1:113098490|113159517	chr1_rs7522110_113072914_A_C	ENSG00000007341	flanking intron	0.235889	3.78321	0.000175127	0.0164984
chr1:113098490|113159517	chr1_rs6671645_113129128_A_G	ENSG00000007341	circR region	0.226634	3.67723	0.000263438	0.0218978
chr1:113098490|113159517	chr1_rs6693880_113110261_A_G	ENSG00000007341	circR region	0.237897	3.79039	0.000170289	0.0163984
chr1:113098490|113159517	chr1_rs3790611_113067792_A_G	ENSG00000007341		0.235573	3.77849	0.000178379	0.0166983
chr1:113098490|113159517	chr1_rs6690169_113114974_A_G	ENSG00000007341	circR region	0.237897	3.79039	0.000170289	0.0163984
chr1:113098490|113159517	chr1_rs10745331_113186778_G_T	ENSG00000007341		-0.244142	-3.89044	0.000114732	0.0119988
chr1:113098490|113159517	chr1_rs3790612_113084146_G_A	ENSG00000007341	flanking intron	0.235949	3.78395	0.000174622	0.0164984
chr1:113098490|113159517	chr1_rs10745332_113189053_G_A	ENSG00000007341		-0.245666	-3.91128	0.000105558	0.0113989
chr1:113098490|113159517	chr1_rs3013433_113224914_T_C	ENSG00000007341		-0.238943	-3.87862	0.000120264	0.0124988
chr1:113098490|113159517	chr1_rs11102494_113094022_G_A	ENSG00000007341	flanking intron	0.242017	3.85735	0.000130863	0.0135986
chr1:113098490|113159517	chr1_rs3013441_113192605_G_A	ENSG00000007341		-0.245021	-3.9025	0.000109336	0.0114989
chr1:113098490|113159517	chr1_rs12048528_113210534_A_C	ENSG00000007341		-0.245033	-3.9066	0.000107553	0.0114989
chr1:113098490|113159517	chr1_rs12406906_113117900_T_G	ENSG00000007341	circR region	0.237552	3.78543	0.000173618	0.0164984
chr1:113098490|113159517	chr1_rs12126494_113228623_G_A	ENSG00000007341		0.249683	3.95122	8.98815e-05	0.00959904
chr1:113098490|113159517	chr1_rs6696991_113095661_C_T	ENSG00000007341	flanking intron	0.226634	3.67723	0.000263438	0.0218978
chr1:113098490|113159517	chr1_rs6690292_113188419_C_T	ENSG00000007341		-0.234328	-3.79921	0.000164519	0.0157984
chr1:113119608|113140708	chr1_rs12143068_113138110_A_G	ENSG00000007341	circR region	-0.334074	-3.64118	0.000302022	0.0125987
chr1:113119608|113140708	chr1_rs7546203_113154529_C_A	ENSG00000007341		-0.320509	-3.48123	0.000546418	0.0220978
chr1:113119608|113140708	chr1_rs3790611_113067792_A_G	ENSG00000007341		-0.346902	-3.8116	0.000156725	0.00739926
chr1:113119608|113140708	chr1_rs7415988_113159730_G_T	ENSG00000007341		0.326253	3.54439	0.000433508	0.0179982
chr1:113119608|113140708	chr1_rs7516421_113089696_T_C	ENSG00000007341		-0.308614	-3.42279	0.000674863	0.0265973
chr1:113119608|113140708	chr1_rs12750621_113206502_G_C	ENSG00000007341		-0.326714	-3.53078	0.000455804	0.0190981
chr1:113119608|113140708	chr1_rs7527076_113150481_G_A	ENSG00000007341	flanking intron	-0.320847	-3.48539	0.000538213	0.0219978
chr1:113119608|113140708	chr1_rs61818800_113148571_A_G	ENSG00000007341	flanking intron	-0.331291	-3.60002	0.00035254	0.0141986
chr1:113119608|113140708	chr1_rs351360_113040421_T_C	ENSG00000007341		0.277784	3.57808	0.000382613	0.0158984
chr1:113119608|113140708	chr1_rs12119489_113128286_C_T	ENSG00000007341	circR region	-0.32198	-3.50568	0.000499787	0.0206979
chr1:113119608|113140708	chr1_rs11102494_113094022_G_A	ENSG00000007341	flanking intron	-0.328141	-3.57388	0.000388636	0.0160984
chr1:113119608|113140708	chr1_rs7551933_113086706_T_C	ENSG00000007341		-0.32198	-3.50568	0.000499787	0.0206979
chr1:113119608|113140708	chr1_rs6681371_113101168_T_G	ENSG00000007341	flanking intron	-0.328141	-3.57388	0.000388636	0.0160984
chr1:113119608|113140708	chr1_rs351372_113059220_T_A	ENSG00000007341		0.275198	3.50008	0.000510121	0.0210979
chr1:113119608|113140708	chr1_rs12048528_113210534_A_C	ENSG00000007341		0.316072	3.43867	0.000637417	0.0245975
chr1:113119608|113140708	chr1_rs6658555_113098534_C_T	ENSG00000007341	flanking intron	-0.328141	-3.57388	0.000388636	0.0160984
chr1:113119608|113140708	chr1_rs10745332_113189053_G_A	ENSG00000007341		0.316856	3.44238	0.000628959	0.0244976
chr1:113119608|113140708	chr1_rs11102510_113144012_C_T	ENSG00000007341	flanking intron	-0.331405	-3.58049	0.000379201	0.0156984
chr1:113119608|113140708	chr1_rs12402929_113072293_G_C	ENSG00000007341		-0.344963	-3.7644	0.000188426	0.00829917
chr1:113119608|113140708	chr1_rs6701351_113139196_G_A	ENSG00000007341	circR region	-0.308661	-3.42267	0.000675147	0.0266973
chr1:113119608|113140708	chr1_rs6693880_113110261_A_G	ENSG00000007341	flanking intron	-0.32198	-3.50568	0.000499787	0.0206979
chr1:113119608|113140708	chr1_rs12406906_113117900_T_G	ENSG00000007341	flanking intron	-0.334027	-3.6412	0.000301992	0.0125987
chr1:113119608|113140708	chr1_rs10857969_113191184_T_C	ENSG00000007341		0.317014	3.44568	0.000621523	0.0240976
chr1:113119608|113140708	chr1_rs4838961_113163967_T_C	ENSG00000007341		0.318984	3.46467	0.000580282	0.0228977
chr1:113119608|113140708	chr1_rs12136781_113090655_C_T	ENSG00000007341		-0.32198	-3.50568	0.000499787	0.0206979
chr1:113119608|113140708	chr1_rs7522110_113072914_A_C	ENSG00000007341		-0.334984	-3.67627	0.000264397	0.0109989
chr1:113119608|113140708	chr1_rs6674068_113143960_C_T	ENSG00000007341	flanking intron	-0.3214	-3.493	0.000523486	0.0216978
chr1:113119608|113140708	chr1_rs6537740_113080084_T_G	ENSG00000007341		-0.341034	-3.74412	0.000203823	0.00879912
chr1:113119608|113140708	chr1_rs12750023_113118329_G_A	ENSG00000007341	flanking intron	-0.32198	-3.50568	0.000499787	0.0206979
chr1:113119608|113140708	chr1_rs7537789_113086449_C_T	ENSG00000007341		-0.32198	-3.50568	0.000499787	0.0206979
chr1:113119608|113140708	chr1_rs9662162_113198091_A_T	ENSG00000007341		0.316821	3.44378	0.000625795	0.0242976
chr1:113119608|113140708	chr1_rs6674053_113143896_C_G	ENSG00000007341	flanking intron	-0.321421	-3.49332	0.000522881	0.0216978
chr1:113119608|113140708	chr1_rs7512984_113197969_C_T	ENSG00000007341		0.315666	3.4306	0.0006562	0.0255974
chr1:113119608|113140708	chr1_rs351362_113044731_C_T	ENSG00000007341		0.284428	3.47694	0.000555012	0.0220978
chr1:113119608|113140708	chr1_rs351370_113054659_C_T	ENSG00000007341		0.295764	3.66505	0.000275918	0.0114989
chr1:113119608|113140708	chr1_rs2749125_113036321_G_A	ENSG00000007341		0.282916	3.61136	0.000337884	0.0137986
chr1:113119608|113140708	chr1_rs6673930_113104887_A_G	ENSG00000007341	flanking intron	-0.334027	-3.6412	0.000301992	0.0125987
chr1:113119608|113140708	chr1_rs7540251_113107826_T_C	ENSG00000007341	flanking intron	-0.340132	-3.67373	0.00026697	0.0111989
chr1:113119608|113140708	chr1_rs112363416_113107543_T_C	ENSG00000007341	flanking intron	-0.328141	-3.57388	0.000388636	0.0160984
chr1:113119608|113140708	chr1_rs1006298_113061959_G_C	ENSG00000007341		-0.274698	-3.49961	0.000511013	0.0210979
chr1:113119608|113140708	chr1_rs1238_113214097_G_A	ENSG00000007341		0.315998	3.43818	0.000638534	0.0245975
chr1:113119608|113140708	chr1_rs7549547_113086717_A_T	ENSG00000007341		-0.32198	-3.50568	0.000499787	0.0206979
chr1:113119608|113140708	chr1_rs910697_113063125_A_G	ENSG00000007341		-0.288071	-3.65216	0.000289736	0.0118988
chr1:113119608|113140708	chr1_rs6691025_113177070_G_T	ENSG00000007341		0.323187	3.49964	0.00051095	0.0210979
chr1:113119608|113140708	chr1_rs12125361_113144779_C_T	ENSG00000007341	flanking intron	-0.33289	-3.62084	0.000326068	0.0134987
chr1:113119608|113140708	chr1_rs7535636_113101799_A_G	ENSG00000007341	flanking intron	-0.32198	-3.50568	0.000499787	0.0206979
chr1:113119608|113140708	chr1_rs6661642_113090109_T_C	ENSG00000007341		-0.334027	-3.6412	0.000301992	0.0125987
chr1:113119608|113140708	chr1_rs6691917_113137043_G_C	ENSG00000007341	circR region	-0.308633	-3.42271	0.000675046	0.0266973
chr1:113119608|113140708	chr1_rs6659677_113087076_G_C	ENSG00000007341		-0.32198	-3.50568	0.000499787	0.0206979
chr1:113119608|113140708	chr1_rs2273369_113072477_A_G	ENSG00000007341		-0.334984	-3.67627	0.000264397	0.0109989
chr1:113119608|113140708	chr1_rs4240534_113175429_T_A	ENSG00000007341		0.318601	3.46082	0.000588434	0.0231977
chr1:113119608|113140708	chr1_rs34531155_113141550_C_T	ENSG00000007341	flanking intron	-0.32815	-3.57109	0.000392681	0.0161984
chr1:113119608|113140708	chr1_rs12758377_113137221_C_A	ENSG00000007341	circR region	-0.322031	-3.5059	0.000499382	0.0205979
chr1:113119608|113140708	chr1_rs6537746_113163529_G_A	ENSG00000007341		0.319023	3.46506	0.000579461	0.0228977
chr1:113119608|113140708	chr1_rs6682678_113206920_A_G	ENSG00000007341		0.316557	3.44192	0.00063	0.0244976
chr1:113119608|113140708	chr1_rs36029940_113106444_T_G	ENSG00000007341	flanking intron	-0.328141	-3.57388	0.000388636	0.0160984
chr1:113119608|113140708	chr1_rs12118370_113148267_A_G	ENSG00000007341	flanking intron	-0.332558	-3.61825	0.000329262	0.0134987
chr1:113119608|113140708	chr1_rs11102508_113141175_T_C	ENSG00000007341	flanking intron	-0.308569	-3.42022	0.000681099	0.0267973
chr1:113119608|113140708	chr1_rs2932539_113215786_A_G	ENSG00000007341		0.315998	3.43818	0.000638534	0.0245975
chr1:113119608|113140708	chr1_rs6537745_113154080_T_C	ENSG00000007341		-0.306781	-3.3941	0.000747731	0.0291971
chr1:113119608|113140708	chr1_rs6671645_113129128_A_G	ENSG00000007341	circR region	-0.308614	-3.42279	0.000674863	0.0265973
chr1:113119608|113140708	chr1_rs61818772_113102143_C_G	ENSG00000007341	flanking intron	-0.328141	-3.57388	0.000388636	0.0160984
chr1:113119608|113140708	chr1_rs6690169_113114974_A_G	ENSG00000007341	flanking intron	-0.32198	-3.50568	0.000499787	0.0206979
chr1:113119608|113140708	chr1_rs3795820_113163042_C_A	ENSG00000007341		0.32528	3.53391	0.000450584	0.0189981
chr1:113119608|113140708	chr1_rs3762335_113100548_C_T	ENSG00000007341	flanking intron	-0.32198	-3.50568	0.000499787	0.0206979
chr1:113119608|113140708	chr1_rs6696991_113095661_C_T	ENSG00000007341	flanking intron	-0.308614	-3.42279	0.000674863	0.0265973
chr1:113119608|113140708	chr1_rs999923_113110548_T_C	ENSG00000007341	flanking intron	-0.32198	-3.50568	0.000499787	0.0206979
chr1:113119608|113140708	chr1_rs12137107_113127437_A_G	ENSG00000007341	circR region	-0.32198	-3.50568	0.000499787	0.0206979
chr1:113119608|113140708	chr1_rs10745331_113186778_G_T	ENSG00000007341		0.32955	3.58792	0.000368846	0.0153985
chr1:113119608|113140708	chr1_rs7542820_113114111_T_C	ENSG00000007341	flanking intron	-0.334027	-3.6412	0.000301992	0.0125987
chr1:113119608|113140708	chr1_rs2999159_113230758_A_G	ENSG00000007341		0.365187	3.40476	0.000719838	0.0284972
chr1:113119608|113140708	chr1_rs17438324_113100573_C_T	ENSG00000007341	flanking intron	-0.32198	-3.50568	0.000499787	0.0206979
chr1:113119608|113140708	chr1_rs12739994_113131159_T_C	ENSG00000007341	circR region	-0.331956	-3.5931	0.000361772	0.0148985
chr1:113119608|113140708	chr1_rs6672761_113090429_G_A	ENSG00000007341		-0.32198	-3.50568	0.000499787	0.0206979
chr1:113119608|113140708	chr1_rs12402469_113076625_G_A	ENSG00000007341		-0.334984	-3.67627	0.000264397	0.0109989
chr1:113119608|113140708	chr1_rs2932535_113201412_G_C	ENSG00000007341		0.316793	3.44358	0.000626245	0.0242976
chr1:113119608|113140708	chr1_rs12138335_113122760_T_C	ENSG00000007341	circR region	-0.328141	-3.57388	0.000388636	0.0160984
chr1:113119608|113140708	chr1_rs35482634_113113721_G_A	ENSG00000007341	flanking intron	-0.32198	-3.50568	0.000499787	0.0206979
chr1:113119608|113140708	chr1_rs6663922_113095948_T_C	ENSG00000007341	flanking intron	-0.308614	-3.42279	0.000674863	0.0265973
chr1:113119608|113140708	chr1_rs6537744_113096746_C_G	ENSG00000007341	flanking intron	-0.334027	-3.6412	0.000301992	0.0125987
chr1:113119608|113140708	chr1_rs2932534_113200797_G_A	ENSG00000007341		0.316798	3.44361	0.000626162	0.0242976
chr1:113119608|113140708	chr1_rs12401734_113071834_T_C	ENSG00000007341		-0.341034	-3.74412	0.000203823	0.00879912
chr1:113119608|113140708	chr1_rs6668533_113064468_G_A	ENSG00000007341		-0.341983	-3.75189	0.000197783	0.00869913
chr1:113119608|113140708	chr1_rs2932529_113193364_G_A	ENSG00000007341		0.32304	3.51228	0.00048786	0.020098
chr1:113119608|113140708	chr1_rs3013441_113192605_G_A	ENSG00000007341		0.316998	3.44556	0.000621786	0.0240976
chr1:113119608|113140708	chr1_rs10776755_113082974_G_C	ENSG00000007341		-0.272414	-3.45535	0.000600177	0.0235976
chr1:113119608|113140708	chr1_rs6698030_113138318_G_A	ENSG00000007341	circR region	-0.328224	-3.57425	0.000388109	0.0160984
chr1:113119608|113140708	chr1_rs9429694_113158289_G_A	ENSG00000007341		-0.320197	-3.47758	0.000553713	0.0220978
chr1:113119608|113140708	chr1_rs12729170_113027048_G_A	ENSG00000007341		0.283923	3.57476	0.000387369	0.0160984
chr1:113119608|113140708	chr1_rs12126494_113228623_G_A	ENSG00000007341		-0.326334	-3.52491	0.000465754	0.019698
chr1:113119608|113140708	chr1_rs3790612_113084146_G_A	ENSG00000007341		-0.335004	-3.67626	0.00026441	0.0109989
chr1:113124614|113140708	chr1_rs11102518_113183848_A_T	ENSG00000007341		0.381069	5.66242	2.62282e-08	9.999e-05
chr1:113124614|113140708	chr1_rs6537747_113179597_C_T	ENSG00000007341		0.367834	5.24971	2.32561e-07	9.999e-05
chr1:113124614|113140708	chr1_rs6674068_113143960_C_T	ENSG00000007341	flanking intron	-0.399983	-5.62479	3.21829e-08	9.999e-05
chr1:113124614|113140708	chr1_rs7554345_113122956_T_G	ENSG00000007341	flanking intron	-0.302853	-5.03421	6.88347e-07	0.00019998
chr1:113124614|113140708	chr1_rs7554916_113123734_A_C	ENSG00000007341	flanking intron	-0.302598	-5.03071	7.00364e-07	0.00019998
chr1:113124614|113140708	chr1_rs11102510_113144012_C_T	ENSG00000007341	flanking intron	-0.405706	-5.67089	2.50437e-08	9.999e-05
chr1:113124614|113140708	chr1_rs6669096_113132361_T_C	ENSG00000007341	circR region	-0.302598	-5.03071	7.00364e-07	0.00019998
chr1:113124614|113140708	chr1_rs971792_113026557_T_C	ENSG00000007341		0.235705	3.80853	0.000158623	0.00829917
chr1:113124614|113140708	chr1_rs11102517_113166235_G_A	ENSG00000007341		0.368178	5.25146	2.30481e-07	9.999e-05
chr1:113124614|113140708	chr1_rs112363416_113107543_T_C	ENSG00000007341		-0.404829	-5.70703	2.05505e-08	9.999e-05
chr1:113124614|113140708	chr1_rs12136781_113090655_C_T	ENSG00000007341		-0.399907	-5.63402	3.06096e-08	9.999e-05
chr1:113124614|113140708	chr1_rs971790_113026282_A_G	ENSG00000007341		0.23504	3.80299	0.000162106	0.00869913
chr1:113124614|113140708	chr1_rs7522288_113151205_T_C	ENSG00000007341	flanking intron	-0.321852	-5.25455	2.26857e-07	9.999e-05
chr1:113124614|113140708	chr1_rs6698030_113138318_G_A	ENSG00000007341	circR region	-0.404814	-5.70588	2.06806e-08	9.999e-05
chr1:113124614|113140708	chr1_rs9429486_113157372_T_C	ENSG00000007341		-0.323504	-5.3424	1.44146e-07	9.999e-05
chr1:113124614|113140708	chr1_rs12125361_113144779_C_T	ENSG00000007341	flanking intron	-0.416769	-5.87721	7.98777e-09	9.999e-05
chr1:113124614|113140708	chr1_rs974442_113028271_T_C	ENSG00000007341		0.235515	3.81394	0.000155297	0.00819918
chr1:113124614|113140708	chr1_rs12046466_113208039_T_C	ENSG00000007341		0.281791	4.68671	3.65635e-06	0.00049995
chr1:113124614|113140708	chr1_rs6537749_113218503_T_C	ENSG00000007341		0.318037	5.1892	3.16595e-07	9.999e-05
chr1:113124614|113140708	chr1_rs6659677_113087076_G_C	ENSG00000007341		-0.399907	-5.63402	3.06096e-08	9.999e-05
chr1:113124614|113140708	chr1_rs6682737_113136229_T_C	ENSG00000007341	circR region	-0.302999	-5.02575	7.17752e-07	0.00019998
chr1:113124614|113140708	chr1_rs910697_113063125_A_G	ENSG00000007341		-0.31242	-5.08917	5.23809e-07	0.00019998
chr1:113124614|113140708	chr1_rs6679414_113098006_G_T	ENSG00000007341		-0.275091	-4.43614	1.14559e-05	0.00139986
chr1:113124614|113140708	chr1_rs17438324_113100573_C_T	ENSG00000007341		-0.399907	-5.63402	3.06096e-08	9.999e-05
chr1:113124614|113140708	chr1_rs75939512_113223094_C_T	ENSG00000007341		0.281131	4.65768	4.18488e-06	0.00059994
chr1:113124614|113140708	chr1_rs12046208_113171589_C_T	ENSG00000007341		0.321794	5.31787	1.63712e-07	9.999e-05
chr1:113124614|113140708	chr1_rs7516421_113089696_T_C	ENSG00000007341		-0.386529	-5.54481	4.95254e-08	9.999e-05
chr1:113124614|113140708	chr1_rs12750023_113118329_G_A	ENSG00000007341		-0.399907	-5.63402	3.06096e-08	9.999e-05
chr1:113124614|113140708	chr1_rs6681371_113101168_T_G	ENSG00000007341		-0.404829	-5.70703	2.05505e-08	9.999e-05
chr1:113124614|113140708	chr1_rs6537741_113085175_G_T	ENSG00000007341		-0.439021	-5.46887	7.423e-08	9.999e-05
chr1:113124614|113140708	chr1_rs6537740_113080084_T_G	ENSG00000007341		-0.395044	-5.59958	3.6887e-08	9.999e-05
chr1:113124614|113140708	chr1_rs9662162_113198091_A_T	ENSG00000007341		0.39663	5.57753	4.15439e-08	9.999e-05
chr1:113124614|113140708	chr1_rs11102497_113109274_T_C	ENSG00000007341		-0.306678	-5.09127	5.18342e-07	0.00019998
chr1:113124614|113140708	chr1_rs7512948_113081176_G_A	ENSG00000007341		-0.327541	-5.41088	1.00791e-07	9.999e-05
chr1:113124614|113140708	chr1_rs6691932_113144263_T_C	ENSG00000007341	flanking intron	-0.298848	-4.9732	9.29512e-07	0.00019998
chr1:113124614|113140708	chr1_rs6658555_113098534_C_T	ENSG00000007341		-0.404829	-5.70703	2.05505e-08	9.999e-05
chr1:113124614|113140708	chr1_rs7542820_113114111_T_C	ENSG00000007341		-0.417221	-5.89701	7.14586e-09	9.999e-05
chr1:113124614|113140708	chr1_rs61818772_113102143_C_G	ENSG00000007341		-0.404829	-5.70703	2.05505e-08	9.999e-05
chr1:113124614|113140708	chr1_rs9429694_113158289_G_A	ENSG00000007341		-0.399375	-5.6123	3.44348e-08	9.999e-05
chr1:113124614|113140708	chr1_rs7551933_113086706_T_C	ENSG00000007341		-0.399907	-5.63402	3.06096e-08	9.999e-05
chr1:113124614|113140708	chr1_rs6537748_113214381_T_G	ENSG00000007341		0.311644	5.09559	5.07276e-07	0.00019998
chr1:113124614|113140708	chr1_rs2273369_113072477_A_G	ENSG00000007341		-0.390231	-5.52765	5.42895e-08	9.999e-05
chr1:113124614|113140708	chr1_rs4838961_113163967_T_C	ENSG00000007341		0.398564	5.60112	3.65809e-08	9.999e-05
chr1:113124614|113140708	chr1_rs7512984_113197969_C_T	ENSG00000007341		0.40261	5.66687	2.55994e-08	9.999e-05
chr1:113124614|113140708	chr1_rs2932535_113201412_G_C	ENSG00000007341		0.396543	5.57641	4.17943e-08	9.999e-05
chr1:113124614|113140708	chr1_rs6691025_113177070_G_T	ENSG00000007341		0.404249	5.6665	2.56514e-08	9.999e-05
chr1:113124614|113140708	chr1_rs55675817_113166876_C_A	ENSG00000007341		0.3231	5.2717	2.07744e-07	9.999e-05
chr1:113124614|113140708	chr1_rs12048528_113210534_A_C	ENSG00000007341		0.394662	5.55344	4.72864e-08	9.999e-05
chr1:113124614|113140708	chr1_rs2932539_113215786_A_G	ENSG00000007341		0.394488	5.5514	4.78079e-08	9.999e-05
chr1:113124614|113140708	chr1_rs4838960_113163632_G_T	ENSG00000007341		0.368231	5.25472	2.26662e-07	9.999e-05
chr1:113124614|113140708	chr1_rs12402929_113072293_G_C	ENSG00000007341		-0.395679	-5.5721	4.27757e-08	9.999e-05
chr1:113124614|113140708	chr1_rs12728001_113076756_T_C	ENSG00000007341		-0.303921	-5.04338	6.57805e-07	0.00019998
chr1:113124614|113140708	chr1_rs1994604_113156426_C_T	ENSG00000007341		-0.297475	-4.94896	1.04647e-06	0.00019998
chr1:113124614|113140708	chr1_rs902289_113236087_C_T	ENSG00000007341		0.280334	4.63943	4.55377e-06	0.00059994
chr1:113124614|113140708	chr1_rs6663922_113095948_T_C	ENSG00000007341		-0.386529	-5.54481	4.95254e-08	9.999e-05
chr1:113124614|113140708	chr1_rs10776755_113082974_G_C	ENSG00000007341		-0.325127	-5.31955	1.62292e-07	9.999e-05
chr1:113124614|113140708	chr1_rs6693880_113110261_A_G	ENSG00000007341		-0.399907	-5.63402	3.06096e-08	9.999e-05
chr1:113124614|113140708	chr1_rs7513716_113089320_A_T	ENSG00000007341		-0.307166	-5.09962	4.97156e-07	0.00019998
chr1:113124614|113140708	chr1_rs1032312_113112746_G_A	ENSG00000007341		-0.305952	-5.0795	5.49706e-07	0.00019998
chr1:113124614|113140708	chr1_rs7540251_113107826_T_C	ENSG00000007341		-0.408258	-5.70299	2.1011e-08	9.999e-05
chr1:113124614|113140708	chr1_rs4240534_113175429_T_A	ENSG00000007341		0.398266	5.59736	3.73311e-08	9.999e-05
chr1:113124614|113140708	chr1_rs72699100_113181401_A_G	ENSG00000007341		0.315188	5.13088	4.25025e-07	0.00019998
chr1:113124614|113140708	chr1_rs4839254_113140926_C_T	ENSG00000007341	flanking intron	-0.328344	-5.41604	9.80975e-08	9.999e-05
chr1:113124614|113140708	chr1_rs6700673_113157054_C_T	ENSG00000007341		-0.297411	-4.9479	1.05189e-06	0.00019998
chr1:113124614|113140708	chr1_rs11102508_113141175_T_C	ENSG00000007341	flanking intron	-0.386378	-5.53904	5.10804e-08	9.999e-05
chr1:113124614|113140708	chr1_rs999923_113110548_T_C	ENSG00000007341		-0.399907	-5.63402	3.06096e-08	9.999e-05
chr1:113124614|113140708	chr1_rs6537743_113092527_A_G	ENSG00000007341		-0.307166	-5.09962	4.97156e-07	0.00019998
chr1:113124614|113140708	chr1_rs7415820_113169449_G_A	ENSG00000007341		0.283013	4.71056	3.27082e-06	0.00049995
chr1:113124614|113140708	chr1_rs12118370_113148267_A_G	ENSG00000007341	flanking intron	-0.417742	-5.89386	7.27346e-09	9.999e-05
chr1:113124614|113140708	chr1_rs1001494_113110619_T_C	ENSG00000007341		-0.306409	-5.08683	5.29958e-07	0.00019998
chr1:113124614|113140708	chr1_rs35482634_113113721_G_A	ENSG00000007341		-0.399907	-5.63402	3.06096e-08	9.999e-05
chr1:113124614|113140708	chr1_rs6691917_113137043_G_C	ENSG00000007341	circR region	-0.386485	-5.54365	4.9835e-08	9.999e-05
chr1:113124614|113140708	chr1_rs3013433_113224914_T_C	ENSG00000007341		0.367182	5.24384	2.39649e-07	9.999e-05
chr1:113124614|113140708	chr1_rs2999159_113230758_A_G	ENSG00000007341		0.339397	4.03285	6.44372e-05	0.00449955
chr1:113124614|113140708	chr1_rs12406906_113117900_T_G	ENSG00000007341		-0.417221	-5.89701	7.14586e-09	9.999e-05
chr1:113124614|113140708	chr1_rs2932537_113230394_A_G	ENSG00000007341		0.297294	3.6431	0.000299832	0.0151985
chr1:113124614|113140708	chr1_rs3762335_113100548_C_T	ENSG00000007341		-0.399907	-5.63402	3.06096e-08	9.999e-05
chr1:113124614|113140708	chr1_rs4838959_113085721_A_C	ENSG00000007341		-0.330788	-5.38863	1.13262e-07	9.999e-05
chr1:113124614|113140708	chr1_rs12119489_113128286_C_T	ENSG00000007341	circR region	-0.399907	-5.63402	3.06096e-08	9.999e-05
chr1:113124614|113140708	chr1_rs6668533_113064468_G_A	ENSG00000007341		-0.395679	-5.6046	3.58999e-08	9.999e-05
chr1:113124614|113140708	chr1_rs6537745_113154080_T_C	ENSG00000007341		-0.385421	-5.51461	5.82062e-08	9.999e-05
chr1:113124614|113140708	chr1_rs35857935_113073512_T_C	ENSG00000007341		-0.541938	-4.48623	9.15594e-06	0.00119988
chr1:113124614|113140708	chr1_rs36029940_113106444_T_G	ENSG00000007341		-0.404829	-5.70703	2.05505e-08	9.999e-05
chr1:113124614|113140708	chr1_rs351372_113059220_T_A	ENSG00000007341		0.29733	4.85266	1.66762e-06	0.00029997
chr1:113124614|113140708	chr1_rs351355_113038812_T_C	ENSG00000007341		0.234357	3.83615	0.000142304	0.00769923
chr1:113124614|113140708	chr1_rs3795820_113163042_C_A	ENSG00000007341		0.403572	5.67476	2.45209e-08	9.999e-05
chr1:113124614|113140708	chr1_rs11584092_113176262_T_A	ENSG00000007341		0.319199	5.22534	2.63418e-07	9.999e-05
chr1:113124614|113140708	chr1_rs650340_113108919_C_T	ENSG00000007341		-0.330231	-5.38958	1.12699e-07	9.999e-05
chr1:113124614|113140708	chr1_rs6537746_113163529_G_A	ENSG00000007341		0.398587	5.6014	3.6526e-08	9.999e-05
chr1:113124614|113140708	chr1_rs7535636_113101799_A_G	ENSG00000007341		-0.399907	-5.63402	3.06096e-08	9.999e-05
chr1:113124614|113140708	chr1_rs11102512_113145394_A_G	ENSG00000007341	flanking intron	-0.300622	-4.99268	8.44775e-07	0.00019998
chr1:113124614|113140708	chr1_rs12046329_113207531_T_C	ENSG00000007341		0.281686	4.6862	3.66499e-06	0.00049995
chr1:113124614|113140708	chr1_rs10776756_113098015_A_G	ENSG00000007341		-0.275091	-4.43614	1.14559e-05	0.00139986
chr1:113124614|113140708	chr1_rs6696991_113095661_C_T	ENSG00000007341		-0.386529	-5.54481	4.95254e-08	9.999e-05
chr1:113124614|113140708	chr1_rs2932532_113234456_G_A	ENSG00000007341		0.280569	4.64472	4.44382e-06	0.00059994
chr1:113124614|113140708	chr1_rs2932536_113202417_G_A	ENSG00000007341		0.281186	4.68396	3.70347e-06	0.00049995
chr1:113124614|113140708	chr1_rs10776757_113121673_G_C	ENSG00000007341	flanking intron	-0.32927	-5.43072	9.08047e-08	9.999e-05
chr1:113124614|113140708	chr1_rs1238_113214097_G_A	ENSG00000007341		0.394488	5.5514	4.78079e-08	9.999e-05
chr1:113124614|113140708	chr1_rs351356_113039291_T_C	ENSG00000007341		0.223304	3.71522	0.000227824	0.0119988
chr1:113124614|113140708	chr1_rs7552693_113147898_A_C	ENSG00000007341	flanking intron	-0.405775	-4.56493	6.41131e-06	0.00089991
chr1:113124614|113140708	chr1_rs663533_113128804_G_C	ENSG00000007341	circR region	-0.326131	-5.32053	1.61465e-07	9.999e-05
chr1:113124614|113140708	chr1_rs6537744_113096746_C_G	ENSG00000007341		-0.417221	-5.89701	7.14586e-09	9.999e-05
chr1:113124614|113140708	chr1_rs12750621_113206502_G_C	ENSG00000007341		-0.402005	-5.61952	3.31151e-08	9.999e-05
chr1:113124614|113140708	chr1_rs3013441_113192605_G_A	ENSG00000007341		0.396906	5.58135	4.06992e-08	9.999e-05
chr1:113124614|113140708	chr1_rs4839257_113219388_A_T	ENSG00000007341		0.363814	5.19705	3.04226e-07	9.999e-05
chr1:113124614|113140708	chr1_rs11102494_113094022_G_A	ENSG00000007341		-0.404829	-5.70703	2.05505e-08	9.999e-05
chr1:113124614|113140708	chr1_rs61818800_113148571_A_G	ENSG00000007341	flanking intron	-0.413767	-5.82679	1.05932e-08	9.999e-05
chr1:113124614|113140708	chr1_rs6690169_113114974_A_G	ENSG00000007341		-0.399907	-5.63402	3.06096e-08	9.999e-05
chr1:113124614|113140708	chr1_rs6701351_113139196_G_A	ENSG00000007341	circR region	-0.386436	-5.54229	5.01998e-08	9.999e-05
chr1:113124614|113140708	chr1_rs7522110_113072914_A_C	ENSG00000007341		-0.390231	-5.52765	5.42895e-08	9.999e-05
chr1:113124614|113140708	chr1_rs351359_113040277_A_G	ENSG00000007341		0.222744	3.71435	0.000228585	0.0119988
chr1:113124614|113140708	chr1_rs10745330_113083439_C_T	ENSG00000007341		-0.303921	-5.04338	6.57805e-07	0.00019998
chr1:113124614|113140708	chr1_rs6690292_113188419_C_T	ENSG00000007341		0.368012	5.25337	2.28234e-07	9.999e-05
chr1:113124614|113140708	chr1_rs6537742_113085197_C_A	ENSG00000007341		-0.365892	-4.49914	8.63902e-06	0.00109989
chr1:113124614|113140708	chr1_rs7544663_113089006_C_T	ENSG00000007341		-0.307166	-5.09962	4.97156e-07	0.00019998
chr1:113124614|113140708	chr1_rs6682678_113206920_A_G	ENSG00000007341		0.395876	5.56803	4.37223e-08	9.999e-05
chr1:113124614|113140708	chr1_rs6673930_113104887_A_G	ENSG00000007341		-0.417221	-5.89701	7.14586e-09	9.999e-05
chr1:113124614|113140708	chr1_rs351357_113039363_C_G	ENSG00000007341		0.227242	3.73326	0.000212541	0.0110989
chr1:113124614|113140708	chr1_rs7527076_113150481_G_A	ENSG00000007341	flanking intron	-0.39974	-5.6187	3.32612e-08	9.999e-05
chr1:113124614|113140708	chr1_rs1110043_113236421_G_A	ENSG00000007341		0.317809	5.21892	2.72186e-07	9.999e-05
chr1:113124614|113140708	chr1_rs12758377_113137221_C_A	ENSG00000007341	circR region	-0.399898	-5.63331	3.0729e-08	9.999e-05
chr1:113124614|113140708	chr1_rs6672761_113090429_G_A	ENSG00000007341		-0.399907	-5.63402	3.06096e-08	9.999e-05
chr1:113124614|113140708	chr1_rs3103450_113197730_G_A	ENSG00000007341		0.281197	4.68343	3.71265e-06	0.00049995
chr1:113124614|113140708	chr1_rs12137107_113127437_A_G	ENSG00000007341	circR region	-0.399907	-5.63402	3.06096e-08	9.999e-05
chr1:113124614|113140708	chr1_rs6661642_113090109_T_C	ENSG00000007341		-0.417221	-5.89701	7.14586e-09	9.999e-05
chr1:113124614|113140708	chr1_rs12126494_113228623_G_A	ENSG00000007341		-0.397044	-5.54283	5.00555e-08	9.999e-05
chr1:113124614|113140708	chr1_rs3013439_113200671_T_G	ENSG00000007341		0.281148	4.68319	3.71679e-06	0.00049995
chr1:113124614|113140708	chr1_rs6666579_113132393_A_G	ENSG00000007341	circR region	-0.302598	-5.03071	7.00364e-07	0.00019998
chr1:113124614|113140708	chr1_rs7552692_113147897_A_C	ENSG00000007341	flanking intron	-0.402448	-4.54037	7.16923e-06	0.0009999
chr1:113124614|113140708	chr1_rs6674053_113143896_C_G	ENSG00000007341	flanking intron	-0.399988	-5.62499	3.2147e-08	9.999e-05
chr1:113124614|113140708	chr1_rs34531155_113141550_C_T	ENSG00000007341	flanking intron	-0.404909	-5.70344	2.0959e-08	9.999e-05
chr1:113124614|113140708	chr1_rs7524494_113197800_A_G	ENSG00000007341		0.281201	4.684	3.70274e-06	0.00049995
chr1:113124614|113140708	chr1_rs3790612_113084146_G_A	ENSG00000007341		-0.390289	-5.52816	5.41434e-08	9.999e-05
chr1:113124614|113140708	chr1_rs12402469_113076625_G_A	ENSG00000007341		-0.390231	-5.52765	5.42895e-08	9.999e-05
chr1:113124614|113140708	chr1_rs2999154_113222456_G_T	ENSG00000007341		0.281804	4.67662	3.83223e-06	0.00049995
chr1:113124614|113140708	chr1_rs2932538_113216543_A_G	ENSG00000007341		0.378372	5.30932	1.71115e-07	9.999e-05
chr1:113124614|113140708	chr1_rs12739994_113131159_T_C	ENSG00000007341	circR region	-0.405619	-5.68028	2.37924e-08	9.999e-05
chr1:113124614|113140708	chr1_rs7415988_113159730_G_T	ENSG00000007341		0.404247	5.68427	2.32783e-08	9.999e-05
chr1:113124614|113140708	chr1_rs3013440_113195789_G_A	ENSG00000007341		0.281305	4.6858	3.67184e-06	0.00049995
chr1:113124614|113140708	chr1_rs6671645_113129128_A_G	ENSG00000007341	circR region	-0.386529	-5.54481	4.95254e-08	9.999e-05
chr1:113124614|113140708	chr1_rs10745331_113186778_G_T	ENSG00000007341		0.390704	5.49192	6.56815e-08	9.999e-05
chr1:113124614|113140708	chr1_rs1006298_113061959_G_C	ENSG00000007341		-0.296882	-4.85356	1.66041e-06	0.00029997
chr1:113124614|113140708	chr1_rs2999155_113221658_G_A	ENSG00000007341		0.281856	4.67841	3.80053e-06	0.00049995
chr1:113124614|113140708	chr1_rs7546094_113154400_C_T	ENSG00000007341		-0.29771	-4.95351	1.02349e-06	0.00019998
chr1:113124614|113140708	chr1_rs7519368_113150644_T_A	ENSG00000007341	flanking intron	-0.380714	-5.60659	3.55144e-08	9.999e-05
chr1:113124614|113140708	chr1_rs12138335_113122760_T_C	ENSG00000007341	flanking intron	-0.404829	-5.70703	2.05505e-08	9.999e-05
chr1:113124614|113140708	chr1_rs12401734_113071834_T_C	ENSG00000007341		-0.395044	-5.59958	3.6887e-08	9.999e-05
chr1:113124614|113140708	chr1_rs3790611_113067792_A_G	ENSG00000007341		-0.407362	-5.78827	1.3126e-08	9.999e-05
chr1:113124614|113140708	chr1_rs10745332_113189053_G_A	ENSG00000007341		0.398239	5.59865	3.70717e-08	9.999e-05
chr1:113124614|113140708	chr1_rs10857963_113091487_C_T	ENSG00000007341		-0.307166	-5.09962	4.97156e-07	0.00019998
chr1:113124614|113140708	chr1_rs2932529_113193364_G_A	ENSG00000007341		0.4017	5.65223	2.77258e-08	9.999e-05
chr1:113124614|113140708	chr1_rs351370_113054659_C_T	ENSG00000007341		0.227568	3.57397	0.00038851	0.0192981
chr1:113124614|113140708	chr1_rs2999157_113233193_G_A	ENSG00000007341		0.284793	4.71389	3.22012e-06	0.00049995
chr1:113124614|113140708	chr1_rs7549547_113086717_A_T	ENSG00000007341		-0.399907	-5.63402	3.06096e-08	9.999e-05
chr1:113124614|113140708	chr1_rs2932534_113200797_G_A	ENSG00000007341		0.396559	5.57662	4.17485e-08	9.999e-05
chr1:113124614|113140708	chr1_rs10857969_113191184_T_C	ENSG00000007341		0.396959	5.58204	4.05472e-08	9.999e-05
chr1:113124614|113140708	chr1_rs12042407_113183879_A_T	ENSG00000007341		0.318743	5.20373	2.94066e-07	9.999e-05
chr1:113124614|113140708	chr1_rs12126277_113106369_A_G	ENSG00000007341		-0.307166	-5.09962	4.97156e-07	0.00019998
chr1:113124614|113140708	chr1_rs7546203_113154529_C_A	ENSG00000007341		-0.39956	-5.61536	3.38689e-08	9.999e-05
chr1:113124614|113140708	chr1_rs12143068_113138110_A_G	ENSG00000007341	circR region	-0.417166	-5.89521	7.21846e-09	9.999e-05
chr1:113124614|113140708	chr1_rs7537789_113086449_C_T	ENSG00000007341		-0.399907	-5.63402	3.06096e-08	9.999e-05
chr1:113124614|113140708	chr1_rs507213_113109104_C_A	ENSG00000007341		-0.330154	-5.38848	1.13353e-07	9.999e-05
chr1:113655101|113662145	chr1_rs12732564_113671804_G_A	ENSG00000198799	flanking intron	-0.603562	-5.21372	2.79491e-07	0.00019998
chr1:113655101|113662145	chr1_rs1216889_113738353_T_C	ENSG00000198799		0.563949	5.36334	1.29265e-07	0.00019998
chr1:113655101|113662145	chr1_rs4839290_113677407_T_C	ENSG00000198799		0.634165	5.81168	1.15245e-08	9.999e-05
chr1:113655101|113662145	chr1_rs35545085_113729644_G_A	ENSG00000198799		-0.533358	-4.81159	2.02955e-06	0.00019998
chr1:113655101|113662145	chr1_rs12757593_113677879_A_G	ENSG00000198799		-0.603562	-5.21372	2.79491e-07	0.00019998
chr1:113655101|113662145	chr1_rs12128592_113749926_C_T	ENSG00000198799		-0.453502	-4.18353	3.4346e-05	0.00169983
chr1:113655101|113662145	chr1_rs35822819_113718525_C_T	ENSG00000198799		-0.56172	-4.87145	1.52359e-06	0.00019998
chr1:113655101|113662145	chr1_rs1728230_113602866_C_A	ENSG00000198799		0.283986	3.63806	0.0003056	0.0117988
chr1:113655101|113662145	chr1_rs12070586_113692819_A_G	ENSG00000198799		-0.606145	-5.1972	3.03995e-07	0.00019998
chr1:113655101|113662145	chr1_rs1216886_113736738_G_A	ENSG00000198799		0.544128	5.20983	2.85089e-07	0.00019998
chr1:113655101|113662145	chr1_rs1216884_113734034_A_G	ENSG00000198799		0.598389	5.54018	5.07702e-08	0.00019998
chr1:113655101|113662145	chr1_rs2798686_113601445_C_A	ENSG00000198799		0.278873	3.56643	0.00039954	0.0155984
chr1:113655101|113662145	chr1_rs1999906_113709883_C_T	ENSG00000198799		-0.60441	-5.52786	5.42293e-08	0.00019998
chr1:113655101|113662145	chr1_rs35021265_113729278_C_A	ENSG00000198799		-0.571159	-5.42303	9.45552e-08	0.00019998
chr1:113655101|113662145	chr1_rs12136375_113725414_G_A	ENSG00000198799		-0.556321	-5.26113	2.19335e-07	0.00019998
chr1:113655101|113662145	chr1_rs12134347_113705693_C_T	ENSG00000198799		-0.607915	-5.55282	4.74454e-08	0.00019998
chr1:113655101|113662145	chr1_rs1216890_113738848_T_C	ENSG00000198799		0.563949	5.36334	1.29265e-07	0.00019998
chr1:113655101|113662145	chr1_rs1778025_113614761_T_C	ENSG00000198799		0.278775	3.56456	0.000402322	0.0155984
chr1:113655101|113662145	chr1_rs34236373_113660581_A_C	ENSG00000198799	circR region	-0.603554	-5.21336	2.80004e-07	0.00019998
chr1:113655101|113662145	chr1_rs12123876_113705064_T_C	ENSG00000198799		-0.607934	-5.55298	4.74031e-08	0.00019998
chr1:113655101|113662145	chr1_rs34441710_113703985_A_G	ENSG00000198799		-0.607991	-5.55337	4.73049e-08	0.00019998
chr1:113655101|113662145	chr1_rs1216878_113728629_G_A	ENSG00000198799		0.57098	5.4267	9.27459e-08	0.00019998
chr1:113655101|113662145	chr1_rs1216885_113735335_G_A	ENSG00000198799		0.550749	5.26201	2.1834e-07	0.00019998
chr1:113655101|113662145	chr1_rs12125253_113707349_A_G	ENSG00000198799		-0.578269	-4.98198	8.9036e-07	0.00019998
chr1:113655101|113662145	chr1_rs1216882_113728995_T_C	ENSG00000198799		0.571125	5.42486	9.36475e-08	0.00019998
chr1:113655101|113662145	chr1_rs1728238_113650724_G_A	ENSG00000198799		0.285402	3.60941	0.000340359	0.0130987
chr1:113655101|113662145	chr1_rs12130429_113717908_A_G	ENSG00000198799		-0.561419	-4.86759	1.55218e-06	0.00019998
chr1:113655101|113662145	chr1_rs35258850_113704017_T_C	ENSG00000198799		-0.578419	-4.98295	8.86137e-07	0.00019998
chr1:113655101|113662145	chr1_rs4839295_113688008_T_A	ENSG00000198799		0.631989	5.77196	1.43683e-08	9.999e-05
chr1:113655101|113662145	chr1_rs17497065_113735593_G_T	ENSG00000198799		-0.564186	-4.93878	1.09966e-06	0.00019998
chr1:113655101|113662145	chr1_rs6683099_113690601_G_A	ENSG00000198799		0.637981	5.81632	1.12299e-08	9.999e-05
chr1:113655101|113662145	chr1_rs12134261_113702650_G_A	ENSG00000198799		-0.60806	-5.55392	4.71667e-08	0.00019998
chr1:113655101|113662145	chr1_rs1216873_113719075_A_C	ENSG00000198799		0.59696	5.48409	6.847e-08	0.00019998
chr1:113655101|113662145	chr1_rs1216879_113728675_C_T	ENSG00000198799		0.571004	5.42651	9.28413e-08	0.00019998
chr1:113655101|113662145	chr1_rs1626085_113605267_T_C	ENSG00000198799		0.278846	3.56591	0.000400318	0.0155984
chr1:113655101|113662145	chr1_rs12404563_113689835_G_A	ENSG00000198799		0.630873	5.75711	1.55978e-08	9.999e-05
chr1:113655101|113662145	chr1_rs4839296_113693396_T_C	ENSG00000198799		0.614387	5.65441	2.73976e-08	9.999e-05
chr1:113655101|113662145	chr1_rs114254460_113570055_T_G	ENSG00000198799		-0.595264	-3.49501	0.000519667	0.0194981
chr1:113655101|113662145	chr1_rs35495745_113729641_T_C	ENSG00000198799		-0.533379	-4.81175	2.02796e-06	0.00019998
chr1:113655101|113662145	chr1_rs151207229_113581521_C_T	ENSG00000198799		-0.601179	-3.51433	0.00048421	0.0181982
chr1:113655101|113662145	chr1_rs36049267_113693655_G_A	ENSG00000198799		-0.635314	-5.78371	1.34621e-08	9.999e-05
chr1:113655101|113662145	chr1_rs35737003_113669895_G_A	ENSG00000198799	flanking intron	-0.603542	-5.21325	2.80162e-07	0.00019998
chr1:113655101|113662145	chr1_rs34854082_113586927_C_T	ENSG00000198799		-0.586015	-5.03363	6.90337e-07	0.00019998
chr1:113655101|113662145	chr1_rs12568813_113662249_G_C	ENSG00000198799	flanking intron	0.309447	3.83934	0.000140524	0.00589941
chr1:113655101|113662145	chr1_rs1766863_113617786_A_G	ENSG00000198799		0.275811	3.49553	0.000518668	0.0192981
chr1:113655101|113662145	chr1_rs1133524_113739686_T_A	ENSG00000198799		0.567172	5.3789	1.19178e-07	0.00019998
chr1:113655101|113662145	chr1_rs12136369_113707824_C_T	ENSG00000198799		-0.607822	-5.55221	4.7601e-08	0.00019998
chr1:113655101|113662145	chr1_rs7556148_113680094_T_C	ENSG00000198799		-0.60354	-5.2131	2.80375e-07	0.00019998
chr1:113655101|113662145	chr1_rs4838978_113712374_G_A	ENSG00000198799		0.366421	4.59596	5.56293e-06	0.00029997
chr1:113655101|113662145	chr1_rs12748429_113715350_T_C	ENSG00000198799		-0.568086	-4.91404	1.2402e-06	0.00019998
chr1:113655101|113662145	chr1_rs4839297_113709637_A_G	ENSG00000198799		0.604487	5.5285	5.40446e-08	0.00019998
chr1:113655101|113662145	chr1_rs11102591_113679451_C_A	ENSG00000198799		0.634153	5.81129	1.15496e-08	9.999e-05
chr1:113655101|113662145	chr1_rs1216899_113751640_C_T	ENSG00000198799		0.462608	4.21164	3.04774e-05	0.00159984
chr1:113655101|113662145	chr1_rs2185105_113712423_C_T	ENSG00000198799		-0.56436	-4.88529	1.42522e-06	0.00019998
chr1:113655101|113662145	chr1_rs749956_113667837_T_G	ENSG00000198799	flanking intron	-0.603562	-5.21372	2.79491e-07	0.00019998
chr1:113655101|113662145	chr1_rs7515810_113716416_T_C	ENSG00000198799		-0.561633	-4.86748	1.55298e-06	0.00019998
chr1:113655101|113662145	chr1_rs4839293_113687702_C_T	ENSG00000198799		0.621772	5.68071	2.37359e-08	9.999e-05
chr1:113655101|113662145	chr1_rs12123194_113705557_A_C	ENSG00000198799		-0.607915	-5.55282	4.74454e-08	0.00019998
chr1:113655101|113662145	chr1_rs12129924_113716072_T_C	ENSG00000198799		-0.567708	-4.91161	1.2549e-06	0.00019998
chr1:113655101|113662145	chr1_rs1216801_113636820_G_A	ENSG00000198799		0.282289	3.56125	0.000407299	0.0156984
chr1:113655101|113662145	chr1_rs1216797_113664768_G_A	ENSG00000198799	flanking intron	0.634155	5.81152	1.15343e-08	9.999e-05
chr1:113655101|113662145	chr1_rs72685622_113692214_C_T	ENSG00000198799		-0.607252	-5.2085	2.87028e-07	0.00019998
chr1:113655101|113662145	chr1_rs184684949_113580816_C_T	ENSG00000198799		-0.580584	-4.9944	8.37688e-07	0.00019998
chr1:113655101|113662145	chr1_rs4427400_113694228_C_T	ENSG00000198799		0.633474	5.76676	1.47871e-08	9.999e-05
chr1:113655101|113662145	chr1_rs7543653_113676486_A_G	ENSG00000198799		-0.603562	-5.21372	2.79491e-07	0.00019998
chr1:113655101|113662145	chr1_rs12073607_113691513_G_A	ENSG00000198799		-0.607729	-5.21515	2.77466e-07	0.00019998
chr1:113655101|113662145	chr1_rs115469138_113719048_T_A	ENSG00000198799		-0.562131	-4.87557	1.49367e-06	0.00019998
chr1:113655101|113662145	chr1_rs12072108_113690254_G_C	ENSG00000198799		-0.608685	-5.22585	2.62727e-07	0.00019998
chr1:113655101|113662145	chr1_rs12125283_113746280_C_T	ENSG00000198799		-0.465889	-4.29158	2.16161e-05	0.00109989
chr1:113655101|113662145	chr1_rs1778024_113615444_G_A	ENSG00000198799		0.278136	3.55287	0.000420129	0.0158984
chr1:113655101|113662145	chr1_rs12125282_113707404_A_G	ENSG00000198799		-0.607838	-5.55226	4.75863e-08	0.00019998
chr1:113655101|113662145	chr1_rs1778027_113635468_G_A	ENSG00000198799		0.282266	3.56104	0.000407614	0.0156984
chr1:113655101|113662145	chr1_rs1626471_113743727_A_G	ENSG00000198799		0.480099	4.45338	1.0608e-05	0.00049995
chr1:113655101|113662145	chr1_rs9628702_113717483_C_T	ENSG00000198799		-0.561247	-4.86539	1.56867e-06	0.00019998
chr1:113655101|113662145	chr1_rs7521854_113710801_G_A	ENSG00000198799		-0.567746	-4.90693	1.28368e-06	0.00019998
chr1:113655101|113662145	chr1_rs2185106_113712855_C_T	ENSG00000198799		-0.564129	-4.88374	1.43598e-06	0.00019998
chr1:113655101|113662145	chr1_rs946220_113737673_G_T	ENSG00000198799		0.564186	4.93878	1.09966e-06	0.00019998
chr1:113655101|113662145	chr1_rs7542423_113727971_G_A	ENSG00000198799		-0.57098	-5.4267	9.27459e-08	0.00019998
chr1:113655101|113662145	chr1_rs6537777_113711034_G_A	ENSG00000198799		0.599746	5.49514	6.45652e-08	0.00019998
chr1:113655101|113662145	chr1_rs12125281_113707399_A_G	ENSG00000198799		-0.607838	-5.55226	4.75863e-08	0.00019998
chr1:113655101|113662145	chr1_rs12125209_113707185_A_C	ENSG00000198799		-0.573733	-4.94743	1.0543e-06	0.00019998
chr1:113655101|113662145	chr1_rs35368423_113703736_C_T	ENSG00000198799		-0.608005	-5.55349	4.72744e-08	0.00019998
chr1:113655101|113662145	chr1_rs1853734_113748009_C_T	ENSG00000198799		-0.462688	-4.25985	2.47898e-05	0.00149985
chr1:113655101|113662145	chr1_rs10494148_113663927_C_A	ENSG00000198799	flanking intron	-0.601705	-5.185	3.23421e-07	0.00019998
chr1:113655101|113662145	chr1_rs12123070_113705202_A_G	ENSG00000198799		-0.607934	-5.55298	4.74031e-08	0.00019998
chr1:113655101|113662145	chr1_rs72683494_113633186_G_A	ENSG00000198799		-0.602303	-5.14982	3.86381e-07	0.00019998
chr1:113655101|113662145	chr1_rs56204018_113693866_A_T	ENSG00000198799		-0.603926	-5.17616	3.38225e-07	0.00019998
chr1:113655101|113662145	chr1_rs12141374_113717815_C_A	ENSG00000198799		-0.561372	-4.86698	1.55673e-06	0.00019998
chr1:113655101|113662145	chr1_rs7556534_113719583_C_A	ENSG00000198799		-0.562291	-4.87923	1.46752e-06	0.00019998
chr1:113655101|113662145	chr1_rs78155356_113698126_T_G	ENSG00000198799		-0.665279	-5.8635	8.62698e-09	9.999e-05
chr1:113655101|113662145	chr1_rs1216760_113599967_C_G	ENSG00000198799		0.281677	3.59513	0.000359047	0.0145985
chr1:113655101|113662145	chr1_rs6537776_113703569_C_T	ENSG00000198799		0.518037	4.86042	1.60661e-06	0.00019998
chr1:113655101|113662145	chr1_rs1999905_113709687_T_C	ENSG00000198799		-0.604489	-5.52843	5.40649e-08	0.00019998
chr1:113655101|113662145	chr1_rs1216881_113728969_G_C	ENSG00000198799		0.571118	5.42502	9.35706e-08	0.00019998
chr1:113655101|113662145	chr1_rs12144163_113725747_C_A	ENSG00000198799		-0.570898	-5.4201	9.60231e-08	0.00019998
chr1:113655101|113662145	chr1_rs1216872_113718606_C_T	ENSG00000198799		0.611852	5.63848	2.98781e-08	9.999e-05
chr1:113655101|113662145	chr1_rs11102581_113623612_T_C	ENSG00000198799		0.275323	3.48773	0.000533641	0.019898
chr1:113655101|113662145	chr1_rs1216804_113637657_C_T	ENSG00000198799		0.282307	3.56146	0.000406981	0.0156984
chr1:113655101|113662145	chr1_rs7513698_113710544_T_C	ENSG00000198799		-0.604096	-5.52566	5.48715e-08	0.00019998
chr1:113655101|113662145	chr1_rs7540970_113714823_C_T	ENSG00000198799		-0.564673	-4.89247	1.37667e-06	0.00019998
chr1:113655101|113662145	chr1_rs2359710_113713030_T_C	ENSG00000198799		-0.564042	-4.88318	1.43984e-06	0.00019998
chr1:113655101|113662145	chr1_rs7551138_113676056_G_T	ENSG00000198799		-0.603546	-5.21354	2.79743e-07	0.00019998
chr1:113655101|113662145	chr1_rs12140812_113737167_T_G	ENSG00000198799		-0.56419	-4.93879	1.09963e-06	0.00019998
chr1:113655101|113662145	chr1_rs2485964_113650903_T_C	ENSG00000198799		0.285427	3.60965	0.000340053	0.0130987
chr1:113655101|113662145	chr1_rs1216762_113598573_C_G	ENSG00000198799		0.295684	3.75786	0.000193264	0.00769923
chr1:113655101|113662145	chr1_rs114592227_113726701_C_T	ENSG00000198799		-0.570962	-5.42516	9.35027e-08	0.00019998
chr1:113655101|113662145	chr1_rs11102595_113702205_G_A	ENSG00000198799		-0.493436	-4.72707	3.02721e-06	0.00019998
chr1:113655101|113662145	chr1_rs6537773_113685423_C_A	ENSG00000198799		0.633799	5.8002	1.22845e-08	9.999e-05
chr1:113655101|113662145	chr1_rs946218_113721397_A_G	ENSG00000198799		-0.411131	-4.19075	3.33093e-05	0.00169983
chr1:113655101|113662145	chr1_rs12745847_113675449_A_G	ENSG00000198799		0.640149	5.84074	9.79921e-09	9.999e-05
chr1:113655101|113662145	chr1_rs4025965_113610374_A_G	ENSG00000198799		0.276199	3.52449	0.000466477	0.0173983
chr1:113655101|113662145	chr1_rs12723657_113715427_G_A	ENSG00000198799		-0.562177	-4.87102	1.52673e-06	0.00019998
chr1:113655101|113662145	chr1_rs74668140_113746209_T_A	ENSG00000198799		0.47592	4.40921	1.29113e-05	0.00059994
chr1:113655101|113662145	chr1_rs1216796_113664440_C_T	ENSG00000198799	flanking intron	0.633979	5.80909	1.16919e-08	9.999e-05
chr1:113655101|113662145	chr1_rs1216880_113728925_A_G	ENSG00000198799		0.566623	5.38754	1.13912e-07	0.00019998
chr1:113655101|113662145	chr1_rs1728220_113661358_C_T	ENSG00000198799	circR region	0.471057	4.48468	9.21992e-06	0.00039996
chr1:113655101|113662145	chr1_rs2359709_113714407_C_T	ENSG00000198799		-0.562743	-4.87428	1.50294e-06	0.00019998
chr1:113655101|113662145	chr1_rs10494149_113668309_G_T	ENSG00000198799	flanking intron	-0.603562	-5.21372	2.79491e-07	0.00019998
chr1:113655101|113662145	chr1_rs1216763_113597973_C_T	ENSG00000198799		0.297807	3.78036	0.000177084	0.0069993
chr1:113655101|113662145	chr1_rs12127186_113708546_T_C	ENSG00000198799		-0.60707	-5.54681	4.89985e-08	0.00019998
chr1:113655101|113662145	chr1_rs35793987_113690491_A_G	ENSG00000198799		-0.608531	-5.22402	2.65193e-07	0.00019998
chr1:113655101|113662145	chr1_rs17031099_113679683_C_T	ENSG00000198799		-0.603548	-5.21331	2.8008e-07	0.00019998
chr1:113655101|113662145	chr1_rs67026897_113720762_A_C	ENSG00000198799		-0.42025	-4.26032	2.474e-05	0.00149985
chr1:113655101|113662145	chr1_rs10857984_113699538_A_G	ENSG00000198799		-0.609555	-5.56461	4.45333e-08	9.999e-05
chr1:113655101|113662145	chr1_rs67038449_113710245_A_G	ENSG00000198799		-0.604241	-5.52667	5.45748e-08	0.00019998
chr1:113655101|113662145	chr1_rs946219_113734726_C_T	ENSG00000198799		0.53488	5.09541	5.0774e-07	0.00019998
chr1:113655101|113662145	chr1_rs7540905_113699800_T_A	ENSG00000198799		0.608412	5.55647	4.65251e-08	9.999e-05
chr1:113655101|113662145	chr1_rs10494153_113733041_C_G	ENSG00000198799		-0.580797	-5.10218	4.90837e-07	0.00019998
chr1:113655101|113662145	chr1_rs2359711_113712555_C_T	ENSG00000198799		-0.564287	-4.88473	1.42908e-06	0.00019998
chr1:113655101|113662145	chr1_rs12145523_113721703_C_A	ENSG00000198799		-0.613063	-5.65631	2.71166e-08	9.999e-05
chr1:113655101|113662145	chr1_rs12131406_113718753_A_G	ENSG00000198799		-0.561838	-4.87305	1.51191e-06	0.00019998
chr1:113655101|113662145	chr1_rs4630126_113687964_G_A	ENSG00000198799		0.600672	5.16972	3.49437e-07	0.00019998
chr1:113655101|113662145	chr1_rs1216781_113608257_C_T	ENSG00000198799		0.278824	3.5655	0.000400926	0.0155984
chr1:113655101|113662145	chr1_rs1619133_113648601_C_G	ENSG00000198799		0.282495	3.56344	0.000404001	0.0155984
chr1:113655101|113662145	chr1_rs2788253_113745252_C_T	ENSG00000198799		0.47764	4.42703	1.19295e-05	0.00059994
chr1:113655101|113662145	chr1_rs10494152_113708897_C_G	ENSG00000198799		-0.609019	-5.56543	4.43373e-08	9.999e-05
chr1:113655101|113662145	chr1_rs1933656_113683687_G_A	ENSG00000198799		0.637531	5.83129	1.03309e-08	9.999e-05
chr1:113655101|113662145	chr1_rs12141890_113660097_G_T	ENSG00000198799	circR region	-0.603568	-5.21338	2.7998e-07	0.00019998
chr1:113655101|113662145	chr1_rs11102590_113678884_A_T	ENSG00000198799		-0.603555	-5.21351	2.79785e-07	0.00019998
chr1:113655101|113662145	chr1_rs7548091_113672827_A_G	ENSG00000198799	flanking intron	-0.603562	-5.21372	2.79491e-07	0.00019998
chr1:113655101|113662145	chr1_rs2147597_113743567_C_A	ENSG00000198799		-0.47048	-4.34008	1.75029e-05	0.00079992
chr1:113655101|113662145	chr1_rs12127119_113708305_T_C	ENSG00000198799		-0.607727	-5.55149	4.77849e-08	0.00019998
chr1:113655101|113662145	chr1_rs10494150_113668344_G_A	ENSG00000198799	flanking intron	-0.603562	-5.21372	2.79491e-07	0.00019998
chr1:113655101|113662145	chr1_rs12142981_113745515_A_T	ENSG00000198799		-0.467326	-4.30626	2.02824e-05	0.0009999
chr1:113655101|113662145	chr1_rs1216768_113623724_A_G	ENSG00000198799		0.275285	3.48751	0.00053406	0.019898
chr1:113655101|113662145	chr1_rs10442680_113739154_T_C	ENSG00000198799		-0.565437	-4.94534	1.0651e-06	0.00019998
chr1:113655101|113662145	chr1_rs2788255_113744095_T_G	ENSG00000198799		0.479521	4.44706	1.09113e-05	0.00049995
chr1:113655101|113662145	chr1_rs141843793_113600618_C_T	ENSG00000198799		-0.602598	-3.51474	0.000483483	0.0181982
chr1:113655101|113662145	chr1_rs28570193_113742638_C_G	ENSG00000198799		-0.471866	-4.35562	1.63515e-05	0.00059994
chr1:113655101|113662145	chr1_rs17031158_113711956_A_G	ENSG00000198799		-0.564575	-4.88667	1.41577e-06	0.00019998
chr1:113655101|113662145	chr1_rs1933660_113706410_T_C	ENSG00000198799		-0.607878	-5.55257	4.75072e-08	0.00019998
chr1:113655101|113662145	chr1_rs7513596_113710409_T_A	ENSG00000198799		-0.604162	-5.5261	5.4741e-08	0.00019998
chr1:113655101|113662145	chr1_rs12126040_113707172_T_C	ENSG00000198799		-0.607841	-5.55228	4.75816e-08	0.00019998
chr1:113655101|113662145	chr1_rs12129773_113708356_G_A	ENSG00000198799		-0.607727	-5.55149	4.77849e-08	0.00019998
chr1:113655101|113662145	chr1_rs1778018_113632490_G_T	ENSG00000198799		0.278431	3.52024	0.000473821	0.0176982
chr1:113655101|113662145	chr1_rs12760482_113718051_T_C	ENSG00000198799		-0.561485	-4.86844	1.54584e-06	0.00019998
chr1:113655101|113662145	chr1_rs12130787_113702316_A_G	ENSG00000198799		-0.608084	-5.55405	4.71323e-08	0.00019998
chr1:113655101|113662145	chr1_rs1661_113674649_T_G	ENSG00000198799	flanking intron	-0.603562	-5.21372	2.79491e-07	0.00019998
chr1:113655101|113662145	chr1_rs720137_113720313_G_C	ENSG00000198799		-0.423574	-4.28433	2.23051e-05	0.00129987
chr1:113655101|113662145	chr1_rs12736831_113705652_G_T	ENSG00000198799		-0.607915	-5.55282	4.74454e-08	0.00019998
chr1:113655101|113662145	chr1_rs12126412_113708558_A_G	ENSG00000198799		-0.607024	-5.54643	4.90972e-08	0.00019998
chr1:113655101|113662145	chr1_rs1324893_113733145_G_A	ENSG00000198799		-0.594059	-5.89096	7.39348e-09	9.999e-05
chr1:113655101|113662145	chr1_rs10857985_113699640_T_C	ENSG00000198799		-0.609111	-5.56141	4.53061e-08	9.999e-05
chr1:113655101|113662145	chr1_rs67675355_113720735_C_T	ENSG00000198799		-0.420258	-4.26038	2.47333e-05	0.00149985
chr1:113655101|113662145	chr1_rs35470019_113703575_A_C	ENSG00000198799		-0.60801	-5.55354	4.72627e-08	0.00019998
chr1:113655101|113662145	chr1_rs1216780_113606871_C_T	ENSG00000198799		0.276155	3.52372	0.000467805	0.0173983
chr1:113655101|113662145	chr1_rs138386800_113694333_T_C	ENSG00000198799		-0.633254	-5.76482	1.4947e-08	9.999e-05
chr1:113655101|113662145	chr1_rs12129741_113708270_G_A	ENSG00000198799		-0.607735	-5.55155	4.77698e-08	0.00019998
chr1:113655101|113662145	chr1_rs12728957_113703234_T_C	ENSG00000198799		-0.608019	-5.55359	4.72479e-08	0.00019998
chr1:113655101|113662145	chr1_rs12132547_113703114_T_C	ENSG00000198799		-0.60803	-5.55368	4.72263e-08	0.00019998
chr1:113655101|113662145	chr1_rs10776764_113695827_G_A	ENSG00000198799		0.617861	5.62598	3.19751e-08	9.999e-05
chr1:113655101|113662145	chr1_rs1316767_113711657_C_T	ENSG00000198799		-0.570307	-4.92869	1.15502e-06	0.00019998
chr1:113655101|113662145	chr1_rs1216791_113658887_G_A	ENSG00000198799	circR region	0.634149	5.81106	1.15639e-08	9.999e-05
chr1:113655101|113662145	chr1_rs12137636_113726980_G_T	ENSG00000198799		-0.57098	-5.4267	9.27459e-08	0.00019998
chr1:113655101|113662145	chr1_rs10857986_113722507_T_C	ENSG00000198799		0.447041	5.58743	3.93852e-08	9.999e-05
chr1:113655101|113662145	chr1_rs1766884_113742121_T_C	ENSG00000198799		0.439109	4.15294	3.90867e-05	0.00179982
chr1:113655101|113662145	chr1_rs17031160_113711973_G_C	ENSG00000198799		-0.564575	-4.88667	1.41577e-06	0.00019998
chr1:113655101|113662145	chr1_rs12133521_113717127_G_A	ENSG00000198799		-0.561179	-4.86453	1.57516e-06	0.00019998
chr1:113655101|113662145	chr1_rs67028986_113710259_A_C	ENSG00000198799		-0.604241	-5.52667	5.45748e-08	0.00019998
chr1:113655101|113662145	chr1_rs12126180_113707609_T_C	ENSG00000198799		-0.607834	-5.55229	4.75787e-08	0.00019998
chr1:113655101|113662145	chr1_rs12405087_113693719_T_C	ENSG00000198799		0.624071	5.68168	2.36108e-08	9.999e-05
chr1:113655101|113662145	chr1_rs12137440_113708840_C_G	ENSG00000198799		-0.604882	-5.53123	5.32617e-08	0.00019998
chr1:113655101|113662145	chr1_rs12126415_113708599_A_C	ENSG00000198799		-0.60646	-5.54246	5.01548e-08	0.00019998
chr1:113655101|113662145	chr1_rs12133159_113719575_T_C	ENSG00000198799		-0.568236	-4.92246	1.19051e-06	0.00019998
chr1:113655101|113662145	chr1_rs4240536_113687856_C_T	ENSG00000198799		0.600742	5.17076	3.47604e-07	0.00019998
chr1:113655101|113662145	chr1_rs2840294_113668998_C_G	ENSG00000198799	flanking intron	0.311833	3.86597	0.000126465	0.00539946
chr1:113655101|113662145	chr1_rs34159896_113704099_T_C	ENSG00000198799		-0.607991	-5.55337	4.73049e-08	0.00019998
chr1:114214356|114216087	chr1_rs113404564_114222528_T_A	ENSG00000081026	flanking intron	-0.532912	-4.30017	2.08263e-05	0.00019998
chr1:114248512|114254735	chr1_rs1217195_114178764_T_C	ENSG00000116793		0.265284	3.3011	0.00103751	0.0253975
chr1:114942079|114949722	chr1_rs12076673_115024265_G_A	ENSG00000197323		-0.920953	-6.16207	1.56223e-09	9.999e-05
chr1:114942079|114949722	chr1_rs56262010_114953528_C_T	ENSG00000197323		-0.636353	-4.98339	8.84212e-07	0.00029997
chr1:114942079|114949722	chr1_rs6688348_114992895_A_T	ENSG00000197323		-0.636557	-4.98653	8.70702e-07	0.00029997
chr1:114942079|114949722	chr1_rs7517208_114915192_A_G	ENSG00000197323		-0.620383	-4.58362	5.88644e-06	0.00109989
chr1:114942079|114949722	chr1_rs34277810_114937872_C_A	ENSG00000197323		-0.635803	-4.97734	9.10848e-07	0.00029997
chr1:114942079|114949722	chr1_rs74113185_114987591_C_T	ENSG00000197323		-0.636557	-4.98653	8.70702e-07	0.00029997
chr1:114942079|114949722	chr1_rs2336580_115003403_T_C	ENSG00000197323		-0.423655	-3.71463	0.000228335	0.0187981
chr1:115005726|115007010	chr1_rs17561158_115001538_T_C	ENSG00000197323	flanking intron	-0.502371	-4.06219	5.70935e-05	0.00729927
chr1:115005726|115007010	chr1_rs7535529_115047578_G_C	ENSG00000197323	flanking intron	-0.506255	-4.06404	5.66588e-05	0.00729927
chr1:115005726|115007010	chr1_rs6670743_115011484_T_C	ENSG00000197323	flanking intron	-0.249024	-4.22092	2.92936e-05	0.00449955
chr1:115005726|115007010	chr1_rs6692002_114972833_C_T	ENSG00000197323		-0.251889	-4.25322	2.55075e-05	0.0039996
chr1:115005726|115007010	chr1_rs6668327_114990256_C_T	ENSG00000197323	flanking intron	-0.257367	-4.33977	1.75271e-05	0.00329967
chr1:115005726|115007010	chr1_rs12078204_115023185_A_C	ENSG00000197323	flanking intron	-0.249027	-4.22094	2.92912e-05	0.00449955
chr1:115005726|115007010	chr1_rs35167198_114958779_T_C	ENSG00000197323		-0.249015	-4.22079	2.93102e-05	0.00449955
chr1:115005726|115007010	chr1_rs7528577_115027438_C_G	ENSG00000197323	flanking intron	-0.248943	-4.21888	2.95494e-05	0.00459954
chr1:115005726|115007010	chr1_rs74360029_115046577_G_A	ENSG00000197323	flanking intron	-0.506414	-4.06551	5.63156e-05	0.00719928
chr1:115005726|115007010	chr1_rs112805523_115030554_G_T	ENSG00000197323	flanking intron	-0.506331	-4.06457	5.65355e-05	0.00729927
chr1:115005726|115007010	chr1_rs6656726_115000060_G_A	ENSG00000197323	flanking intron	-0.273272	-4.42942	1.18036e-05	0.00229977
chr1:115005726|115007010	chr1_rs6666770_115032733_G_A	ENSG00000197323	flanking intron	-0.271517	-4.52261	7.77039e-06	0.00139986
chr1:115005726|115007010	chr1_rs7541954_114971886_C_T	ENSG00000197323		-0.246837	-4.15763	3.83209e-05	0.00569943
chr1:115005726|115007010	chr1_rs7523112_114966100_C_T	ENSG00000197323		-0.249015	-4.22079	2.93102e-05	0.00449955
chr1:115005726|115007010	chr1_rs7535520_115047549_G_A	ENSG00000197323	flanking intron	-0.249088	-4.22142	2.92314e-05	0.00449955
chr1:115005726|115007010	chr1_rs6658383_115039143_A_G	ENSG00000197323	flanking intron	-0.249037	-4.22103	2.92792e-05	0.00449955
chr1:115005726|115007010	chr1_rs6677898_114948638_T_C	ENSG00000197323		-0.50665	-4.06771	5.58053e-05	0.00709929
chr1:115005726|115007010	chr1_rs7520209_115019710_C_T	ENSG00000197323	flanking intron	0.36375	4.04099	6.2315e-05	0.00739926
chr1:115005726|115007010	chr1_rs12084870_115032651_T_C	ENSG00000197323	flanking intron	-0.280052	-4.57535	6.11347e-06	0.00119988
chr1:115005726|115007010	chr1_rs76701955_115032652_T_C	ENSG00000197323	flanking intron	-0.280052	-4.57535	6.11347e-06	0.00119988
chr1:115005726|115007010	chr1_rs6694768_114953420_T_C	ENSG00000197323		-0.249015	-4.22079	2.93102e-05	0.00449955
chr1:115005726|115007010	chr1_rs41274116_114949820_T_C	ENSG00000197323		-0.500344	-4.04531	6.12158e-05	0.00729927
chr1:115005726|115007010	chr1_rs35400560_115039918_A_G	ENSG00000197323	flanking intron	-0.280052	-4.59562	5.57154e-06	0.00119988
chr1:115005726|115007010	chr1_rs58747000_114969665_T_C	ENSG00000197323		-0.50665	-4.06771	5.58053e-05	0.00709929
chr1:115005726|115007010	chr1_rs76218814_115034713_T_A	ENSG00000197323	flanking intron	-0.50645	-4.06584	5.62388e-05	0.00719928
chr1:115005726|115007010	chr1_rs6661053_115039119_T_C	ENSG00000197323	flanking intron	-0.249065	-4.22071	2.93199e-05	0.00449955
chr1:115005726|115007010	chr1_rs73005355_114954716_T_G	ENSG00000197323		-0.50665	-4.06771	5.58053e-05	0.00709929
chr1:115005726|115007010	chr1_rs73005347_114945634_G_A	ENSG00000197323		-0.507502	-4.06976	5.53332e-05	0.00709929
chr1:115005726|115007010	chr1_rs12083873_115011487_C_T	ENSG00000197323	flanking intron	0.375609	4.18954	3.3481e-05	0.00529947
chr1:115005726|115007010	chr1_rs60562558_115032272_T_A	ENSG00000197323	flanking intron	-0.50645	-4.06584	5.62388e-05	0.00719928
chr1:115005726|115007010	chr1_rs6672519_114951220_C_T	ENSG00000197323		-0.244691	-4.14924	3.97015e-05	0.00579942
chr1:115005726|115007010	chr1_rs141425667_114930465_G_A	ENSG00000197323		-0.510209	-4.06272	5.69679e-05	0.00729927
chr1:115005726|115007010	chr1_rs60928002_114926355_T_G	ENSG00000197323		-0.510071	-4.06175	5.71972e-05	0.00729927
chr1:115005726|115007010	chr1_rs72990804_115032145_C_T	ENSG00000197323	flanking intron	-0.506678	-4.06763	5.5822e-05	0.00709929
chr1:115005726|115007010	chr1_rs6537828_114987718_C_G	ENSG00000197323	flanking intron	-0.221554	-3.70405	0.000237796	0.019598
chr1:115005726|115007010	chr1_rs11102790_114978393_A_G	ENSG00000197323	flanking intron	-0.249015	-4.22079	2.93102e-05	0.00449955
chr1:115005726|115007010	chr1_rs73005385_114982264_G_A	ENSG00000197323	flanking intron	-0.50665	-4.06771	5.58053e-05	0.00709929
chr1:115005726|115007010	chr1_rs6667058_114972873_G_T	ENSG00000197323		-0.249015	-4.22079	2.93102e-05	0.00449955
chr1:115005726|115007010	chr1_rs73005390_114991429_A_G	ENSG00000197323	flanking intron	-0.50665	-4.06771	5.58053e-05	0.00709929
chr1:115005726|115007010	chr1_rs73005378_114975425_C_T	ENSG00000197323		-0.50665	-4.06771	5.58053e-05	0.00709929
chr1:115005726|115007010	chr1_rs60072459_114942986_C_T	ENSG00000197323		-0.50842	-4.07189	5.48458e-05	0.0069993
chr1:115005726|115007010	chr1_rs6671587_114984667_G_A	ENSG00000197323	flanking intron	-0.247088	-4.20845	3.08944e-05	0.00469953
chr1:115005726|115007010	chr1_rs6537827_114965812_T_C	ENSG00000197323		-0.249015	-4.22079	2.93102e-05	0.00449955
chr1:115005726|115007010	chr1_rs17032764_115014728_C_T	ENSG00000197323	flanking intron	0.363759	4.04189	6.20837e-05	0.00739926
chr1:115005726|115007010	chr1_rs114673138_115003920_A_T	ENSG00000197323	flanking intron	-0.308563	-3.90203	0.000109541	0.0116988
chr1:115005726|115007010	chr1_rs72990821_115049683_A_G	ENSG00000197323	flanking intron	-0.502002	-4.02621	6.6221e-05	0.00789921
chr1:115005726|115007010	chr1_rs79232375_114976676_C_T	ENSG00000197323	flanking intron	-0.50665	-4.06771	5.58053e-05	0.00709929
chr1:115005726|115007010	chr1_rs7526485_114926574_C_T	ENSG00000197323		0.364828	3.99866	7.41272e-05	0.00849915
chr1:115005726|115007010	chr1_rs6537832_115016415_G_A	ENSG00000197323	flanking intron	-0.24911	-4.22192	2.91689e-05	0.00449955
chr1:115005726|115007010	chr1_rs11102794_114996112_A_G	ENSG00000197323	flanking intron	-0.249015	-4.22079	2.93102e-05	0.00449955
chr1:115005726|115007010	chr1_rs6700446_114971247_A_C	ENSG00000197323		-0.50665	-4.06771	5.58053e-05	0.00709929
chr1:115005726|115007010	chr1_rs3789619_114958946_A_C	ENSG00000197323		-0.280066	-4.59592	5.56407e-06	0.00119988
chr1:115005726|115007010	chr1_rs3827735_115052708_C_A	ENSG00000197323	flanking intron	0.364118	4.05797	5.80991e-05	0.00729927
chr1:115005726|115007010	chr1_rs73005382_114982139_C_A	ENSG00000197323	flanking intron	-0.50665	-4.06771	5.58053e-05	0.00709929
chr1:115005726|115007010	chr1_rs7516386_114979089_T_C	ENSG00000197323	flanking intron	-0.280034	-4.59546	5.57573e-06	0.00119988
chr1:115005726|115007010	chr1_rs35179735_114977859_C_G	ENSG00000197323	flanking intron	-0.249015	-4.22079	2.93102e-05	0.00449955
chr1:115005726|115007010	chr1_rs113806169_115026158_C_A	ENSG00000197323	flanking intron	-0.506464	-4.06596	5.62097e-05	0.00719928
chr1:115005726|115007010	chr1_rs6675600_114992760_C_T	ENSG00000197323	flanking intron	-0.249015	-4.22079	2.93102e-05	0.00449955
chr1:115005726|115007010	chr1_rs113892544_115027367_G_A	ENSG00000197323	flanking intron	-0.506464	-4.06596	5.62097e-05	0.00719928
chr1:115005726|115007010	chr1_rs67412280_115008459_G_C	ENSG00000197323	flanking intron	-0.266722	-4.42351	1.21178e-05	0.00239976
chr1:115005726|115007010	chr1_rs1113207_115033512_C_T	ENSG00000197323	flanking intron	-0.24903	-4.22096	2.92891e-05	0.00449955
chr1:115005726|115007010	chr1_rs2143583_114989211_T_G	ENSG00000197323	flanking intron	-0.280034	-4.59546	5.57573e-06	0.00119988
chr1:115005726|115007010	chr1_rs12057251_114939739_T_C	ENSG00000197323		0.351331	3.91791	0.000102788	0.0110989
chr1:115005726|115007010	chr1_rs6686961_114926351_T_C	ENSG00000197323		-0.24817	-4.1952	3.26862e-05	0.00519948
chr1:115005726|115007010	chr1_rs73005396_114999465_G_A	ENSG00000197323	flanking intron	-0.50665	-4.06771	5.58053e-05	0.00709929
chr1:115005726|115007010	chr1_rs7547836_114959888_A_C	ENSG00000197323		-0.280034	-4.59546	5.57573e-06	0.00119988
chr1:115005726|115007010	chr1_rs11585926_114973690_T_C	ENSG00000197323		-0.263505	-4.2696	2.377e-05	0.00359964
chr1:115005726|115007010	chr1_rs11577901_115000481_G_A	ENSG00000197323	flanking intron	-0.273272	-4.42942	1.18036e-05	0.00229977
chr1:115005726|115007010	chr1_rs7538540_115052109_A_C	ENSG00000197323	flanking intron	-0.496137	-3.97862	8.04341e-05	0.00929907
chr1:115005726|115007010	chr1_rs6671365_115027031_C_T	ENSG00000197323	flanking intron	-0.249026	-4.22087	2.92999e-05	0.00449955
chr1:115005726|115007010	chr1_rs73007263_115007525_C_T	ENSG00000197323	flanking intron	-0.506477	-4.06609	5.61806e-05	0.00719928
chr1:115005726|115007010	chr1_rs33993445_114981630_A_G	ENSG00000197323	flanking intron	-0.249015	-4.22079	2.93102e-05	0.00449955
chr1:115005726|115007010	chr1_rs35212068_114967591_A_T	ENSG00000197323		-0.247088	-4.20845	3.08944e-05	0.00469953
chr1:115005726|115007010	chr1_rs9429742_114922790_C_T	ENSG00000197323		-0.281742	-4.59776	5.51712e-06	0.00119988
chr1:115005726|115007010	chr1_rs1936933_114917230_A_G	ENSG00000197323		0.373473	3.99056	7.66182e-05	0.00879912
chr1:115005726|115007010	chr1_rs11102804_115042511_A_G	ENSG00000197323	flanking intron	-0.249035	-4.221	2.92832e-05	0.00449955
chr1:115005726|115007010	chr1_rs9429542_114928743_C_T	ENSG00000197323		-0.248639	-4.20199	3.17552e-05	0.00489951
chr1:115005726|115007010	chr1_rs6537826_114957254_C_T	ENSG00000197323		-0.244847	-4.14253	4.08383e-05	0.0059994
chr1:115005726|115007010	chr1_rs73005400_115004191_T_A	ENSG00000197323	flanking intron	-0.505512	-4.05853	5.79649e-05	0.00729927
chr1:115005726|115007010	chr1_rs79233405_114944685_C_T	ENSG00000197323		-0.507825	-4.07051	5.51604e-05	0.00709929
chr1:115005726|115007010	chr1_rs113968895_115025707_A_G	ENSG00000197323	flanking intron	-0.506464	-4.06596	5.62097e-05	0.00719928
chr1:115005726|115007010	chr1_rs11102792_114983871_C_T	ENSG00000197323	flanking intron	-0.249015	-4.22079	2.93102e-05	0.00449955
chr1:115005726|115007010	chr1_rs7515983_114960663_G_A	ENSG00000197323		-0.50665	-4.06771	5.58053e-05	0.00709929
chr1:115005726|115007010	chr1_rs7544790_115023982_A_G	ENSG00000197323	flanking intron	-0.249027	-4.22094	2.92912e-05	0.00449955
chr1:115005726|115007010	chr1_rs11588220_114988630_T_C	ENSG00000197323	flanking intron	-0.249015	-4.22079	2.93102e-05	0.00449955
chr1:115005726|115007010	chr1_rs9429538_114923549_C_T	ENSG00000197323		-0.260701	-4.37548	1.49853e-05	0.0029997
chr1:115005726|115007010	chr1_rs7511633_114999277_G_A	ENSG00000197323	flanking intron	-0.249733	-4.22479	2.88127e-05	0.00449955
chr1:115005726|115007010	chr1_rs12083584_114973429_T_C	ENSG00000197323		-0.249015	-4.22079	2.93102e-05	0.00449955
chr1:115005726|115007010	chr1_rs6703485_115034269_G_A	ENSG00000197323	flanking intron	-0.249034	-4.221	2.92839e-05	0.00449955
chr1:115005726|115007010	chr1_rs6703214_115016404_C_G	ENSG00000197323	flanking intron	-0.506477	-4.06609	5.61806e-05	0.00719928
chr1:115005726|115007010	chr1_rs7519209_114985836_A_G	ENSG00000197323	flanking intron	-0.249015	-4.22079	2.93102e-05	0.00449955
chr1:115005726|115007010	chr1_rs6537833_115034709_C_G	ENSG00000197323	flanking intron	-0.249036	-4.22103	2.92803e-05	0.00449955
chr1:115005726|115007010	chr1_rs59800082_115052665_T_A	ENSG00000197323	flanking intron	-0.248374	-4.21285	3.03198e-05	0.00469953
chr1:115005726|115007010	chr1_rs9429544_114932865_G_C	ENSG00000197323		-0.278634	-4.52656	7.63264e-06	0.00139986
chr1:115005726|115007010	chr1_rs73007260_115005417_T_C	ENSG00000197323	flanking intron	-0.54235	-4.63287	4.69395e-06	0.00119988
chr1:115005726|115007010	chr1_rs72990822_115051374_G_A	ENSG00000197323	flanking intron	-0.498054	-3.99373	7.56322e-05	0.00879912
chr1:115005726|115007010	chr1_rs11102803_115042482_C_T	ENSG00000197323	flanking intron	-0.249035	-4.221	2.92832e-05	0.00449955
chr1:115005726|115007010	chr1_rs73007266_115021249_T_C	ENSG00000197323	flanking intron	-0.263522	-4.26981	2.37484e-05	0.00359964
chr1:115005726|115007010	chr1_rs58720760_114957078_G_A	ENSG00000197323		-0.50665	-4.06771	5.58053e-05	0.00709929
chr1:115005726|115007010	chr1_rs57740732_114970890_A_G	ENSG00000197323		-0.494947	-3.99832	7.42287e-05	0.00849915
chr1:115005726|115007010	chr1_rs7547048_115053941_T_G	ENSG00000197323		-0.248294	-4.20574	3.12523e-05	0.00469953
chr1:115005726|115007010	chr1_rs6690560_114977403_C_G	ENSG00000197323	flanking intron	-0.249052	-4.22044	2.93535e-05	0.00459954
chr1:115005726|115007010	chr1_rs11102799_115039268_A_T	ENSG00000197323	flanking intron	0.364118	4.05797	5.80991e-05	0.00729927
chr1:115005726|115007010	chr1_rs6700742_114930478_T_C	ENSG00000197323		-0.24914	-4.2095	3.07567e-05	0.00469953
chr1:115005726|115007010	chr1_rs72990817_115044030_G_A	ENSG00000197323	flanking intron	-0.506414	-4.06551	5.63156e-05	0.00719928
chr1:115005726|115007010	chr1_rs9429541_114927201_G_A	ENSG00000197323		-0.246397	-4.18938	3.35037e-05	0.00529947
chr1:115005726|115007010	chr1_rs6656393_114969600_G_T	ENSG00000197323		-0.247088	-4.20845	3.08944e-05	0.00469953
chr1:115005726|115007010	chr1_rs35172413_115036256_T_C	ENSG00000197323	flanking intron	-0.249104	-4.22183	2.91796e-05	0.00449955
chr1:115005726|115007010	chr1_rs9429539_114923636_C_T	ENSG00000197323		-0.259256	-4.36534	1.56688e-05	0.00319968
chr1:115005726|115007010	chr1_rs12083692_115032389_A_T	ENSG00000197323	flanking intron	-0.26453	-4.26795	2.39397e-05	0.00359964
chr1:115005726|115007010	chr1_rs73003383_114942296_T_C	ENSG00000197323		-0.508636	-4.07231	5.47511e-05	0.0069993
chr1:115005726|115007010	chr1_rs60178328_114957001_T_C	ENSG00000197323		-0.50665	-4.06771	5.58053e-05	0.00709929
chr1:115005726|115007010	chr1_rs73003363_114918658_A_G	ENSG00000197323		-0.519308	-4.06066	5.74568e-05	0.00729927
chr1:115005726|115007010	chr1_rs67882944_114958202_T_G	ENSG00000197323		-0.26359	-4.2708	2.36476e-05	0.00359964
chr1:117944808|117984947	chr1_rs12124365_118064277_T_C	ENSG00000198162		-0.256702	-3.76816	0.000185695	0.0272973
chr1:120001756|120005690	chr1_rs72693130_120013323_G_A	n/a		0.567443	3.41131	0.000703176	0.0251975
chr1:120129944|120131140	chr1_rs12045785_120139819_G_A	n/a		0.28834	3.93117	9.74549e-05	0.00979902
chr1:120129944|120131140	chr1_rs12057263_120143753_G_A	n/a		0.288153	3.93221	9.70455e-05	0.00969903
chr1:120129944|120131140	chr1_rs838990_120193252_T_C	n/a		0.317904	4.46252	1.01832e-05	0.0009999
chr1:120129944|120131140	chr1_rs346671_120129258_T_C	n/a		0.289707	4.15711	3.84063e-05	0.00389961
chr1:120129944|120131140	chr1_rs346673_120129427_C_T	n/a		0.296586	4.24329	2.66185e-05	0.00339966
chr1:120129944|120131140	chr1_rs346675_120129678_C_A	n/a		0.279088	3.95242	8.94487e-05	0.00939906
chr1:120129944|120131140	chr1_rs346677_120130935_G_T	n/a	circR region	0.284861	4.02239	6.72652e-05	0.00729927
chr1:120129944|120131140	chr1_rs346678_120131751_A_G	n/a		0.294823	3.96465	8.51272e-05	0.00909909
chr1:120129944|120131140	chr1_rs1923025_120138083_A_G	n/a		-0.295082	-4.14855	3.98156e-05	0.00409959
chr1:120129944|120131140	chr1_rs372814_120193579_T_C	n/a		0.270342	3.65026	0.000291826	0.0242976
chr1:120129944|120131140	chr1_rs413854_120129654_T_C	n/a		0.279075	3.95246	8.94337e-05	0.00939906
chr1:120129944|120131140	chr1_rs11586256_120129330_G_A	n/a		-0.316757	-4.25942	2.48363e-05	0.00269973
chr1:120129944|120131140	chr1_rs1830535_120137336_G_A	n/a		0.290343	4.07294	5.46074e-05	0.00589941
chr1:120129944|120131140	chr1_rs346676_120129917_T_C	n/a		0.290707	3.93806	9.4784e-05	0.00949905
chr1:120129944|120131140	chr1_rs346680_120132346_T_C	n/a		0.316828	4.24465	2.64634e-05	0.00339966
chr1:120129944|120131140	chr1_rs346681_120132493_C_T	n/a		0.295188	4.17968	3.49115e-05	0.00379962
chr1:120129944|120131140	chr1_rs346682_120133323_G_C	n/a		0.293038	3.92498	9.99104e-05	0.010299
chr1:120129944|120131140	chr1_rs4659219_120161441_A_G	n/a		0.275382	3.95037	9.01921e-05	0.00939906
chr1:120129944|120131140	chr1_rs7519907_120144023_C_T	n/a		0.291011	3.98582	7.81106e-05	0.00839916
chr1:120129944|120131140	chr1_rs6679373_120149517_A_G	n/a		0.287695	3.95766	8.7572e-05	0.00929907
chr1:120129944|120131140	chr1_rs346674_120129664_A_G	n/a		0.279091	3.95259	8.93873e-05	0.00939906
chr1:120129944|120131140	chr1_rs347903_120192431_C_T	n/a		0.319734	4.46783	9.94415e-06	0.0009999
chr1:145646115|145663367	chr1_rs4370720_145565462_A_G	ENSG00000121848		0.242859	3.35451	0.000860403	0.0239976
chr1:145646115|145663367	chr1_rs10797656_145638023_C_T	ENSG00000121848	flanking intron	0.241976	3.31429	0.000990882	0.0264974
chr1:145646115|145663367	chr1_rs6673186_145567446_C_T	ENSG00000121848		-0.242155	-3.33907	0.000908486	0.0251975
chr1:145646115|145663367	chr1_rs1819349_145566022_T_A	ENSG00000121848		0.242859	3.35451	0.000860403	0.0239976
chr1:145646115|145663367	chr1_rs10910834_145644202_G_A	ENSG00000121848	flanking intron	0.244148	3.34562	0.000887771	0.0247975
chr1:145646115|145663367	chr1_rs10752832_145657708_A_G	ENSG00000121848	circR region	0.241976	3.31429	0.000990882	0.0264974
chr1:145646115|145663367	chr1_rs4970854_145569388_T_C	ENSG00000121848		0.243004	3.33353	0.000926305	0.0254975
chr1:145646115|145663367	chr1_rs11582069_145564713_C_A	ENSG00000121848		-0.242155	-3.33907	0.000908486	0.0251975
chr1:145646115|145663367	chr1_rs10910824_145562881_T_C	ENSG00000121848		0.250931	3.4543	0.000602464	0.0171983
chr1:145646115|145663367	chr1_rs4970848_145569396_C_T	ENSG00000121848		0.243022	3.3338	0.000925435	0.0254975
chr1:145646115|145663367	chr1_rs10752830_145634649_G_A	ENSG00000121848	flanking intron	0.241976	3.31429	0.000990882	0.0264974
chr1:145646115|145663367	chr1_rs10752825_145564227_C_A	ENSG00000121848		0.243382	3.35658	0.000854141	0.0239976
chr1:145646115|145663367	chr1_rs10797652_145564518_G_A	ENSG00000121848		0.242497	3.34945	0.000875884	0.0243976
chr1:145646115|145663367	chr1_rs11804687_145569027_A_C	ENSG00000121848		0.241968	3.32007	0.000971053	0.0260974
chr1:145646115|145663367	chr1_rs12405876_145564000_T_A	ENSG00000121848		-0.242345	-3.33973	0.000906356	0.0251975
chr1:145646115|145663367	chr1_rs10797651_145563844_G_A	ENSG00000121848		0.243106	3.35546	0.00085752	0.0239976
chr1:145646115|145663367	chr1_rs10910825_145563516_T_C	ENSG00000121848		0.243163	3.35532	0.00085793	0.0239976
chr1:145646115|145663367	chr1_rs11802774_145568977_G_A	ENSG00000121848		0.241952	3.31985	0.000971815	0.0260974
chr1:145646115|145663367	chr1_rs1819348_145566355_C_A	ENSG00000121848		0.24285	3.35439	0.000860759	0.0239976
chr1:145646115|145663367	chr1_rs12120486_145565818_G_A	ENSG00000121848		-0.242145	-3.33893	0.000908907	0.0251975
chr1:145646115|145663367	chr1_rs56054323_145564831_G_A	ENSG00000121848		0.243294	3.36048	0.000842452	0.0236976
chr1:145646115|145663367	chr1_rs10752824_145563960_A_G	ENSG00000121848		0.247884	3.42572	0.000667789	0.019598
chr1:145646115|145663367	chr1_rs1121098_145569724_A_G	ENSG00000121848		0.242156	3.32339	0.000959845	0.0258974
chr1:145646115|145663367	chr1_rs1819347_145566535_C_T	ENSG00000121848		0.242859	3.35451	0.000860403	0.0239976
chr1:14608666|14611276	chr1_rs16853788_14530135_A_C	n/a		-0.729764	-3.92023	0.000101834	0.0129987
chr1:14608666|14611276	chr1_rs16853843_14571010_C_T	n/a		-0.839379	-4.48494	9.20901e-06	0.00209979
chr1:14608666|14611276	chr1_rs16853880_14620369_C_T	n/a		-1.17301	-5.93457	5.77951e-09	9.999e-05
chr1:14608666|14611276	chr1_rs35608962_14591600_C_A	n/a		-1.06524	-11.0562	2.23836e-25	9.999e-05
chr1:14608666|14611276	chr1_rs496143_14535641_C_T	n/a		0.580459	6.44087	2.97992e-10	9.999e-05
chr1:14608666|14611276	chr1_rs10157045_14575084_G_A	n/a		-0.435531	-4.6221	4.93303e-06	0.00119988
chr1:14608666|14611276	chr1_rs10157046_14575095_G_C	n/a		-0.435521	-4.62187	4.93818e-06	0.00119988
chr1:14608666|14611276	chr1_rs10157067_14575412_G_A	n/a		-0.58594	-6.58214	1.25888e-10	9.999e-05
chr1:14608666|14611276	chr1_rs10158007_14575256_T_C	n/a		-0.639543	-7.28079	1.43522e-12	9.999e-05
chr1:14608666|14611276	chr1_rs511234_14558110_A_G	n/a		0.61092	6.77263	3.84859e-11	9.999e-05
chr1:14608666|14611276	chr1_rs12077051_14599035_G_C	n/a		-0.856272	-8.92232	1.06876e-17	9.999e-05
chr1:14608666|14611276	chr1_rs12077532_14588963_T_G	n/a		-0.843296	-7.6154	1.49158e-13	9.999e-05
chr1:14608666|14611276	chr1_rs55735094_14553168_T_G	n/a		-0.747794	-4.03368	6.42173e-05	0.0089991
chr1:14608666|14611276	chr1_rs142707962_14615321_T_C	n/a		-1.15938	-5.82071	1.09588e-08	9.999e-05
chr1:14608666|14611276	chr1_rs55777650_14523514_A_G	n/a		-0.76275	-4.02164	6.74726e-05	0.00939906
chr1:14608666|14611276	chr1_rs560285_14539782_T_A	n/a		0.600954	6.67932	6.90018e-11	9.999e-05
chr1:14608666|14611276	chr1_rs10492981_14586394_C_G	n/a		-0.52063	-4.79936	2.1512e-06	0.00039996
chr1:14608666|14611276	chr1_rs12406699_14598055_C_T	n/a		-0.891691	-9.27133	7.005e-19	9.999e-05
chr1:14608666|14611276	chr1_rs10754916_14594027_T_C	n/a		0.564314	3.7319	0.000213666	0.0236976
chr1:14608666|14611276	chr1_rs72644420_14554207_T_C	n/a		-0.747861	-4.03391	6.41571e-05	0.0089991
chr1:14608666|14611276	chr1_rs72644424_14559652_G_A	n/a		-0.850445	-4.51458	8.05768e-06	0.0019998
chr1:14608666|14611276	chr1_rs72644425_14559860_G_A	n/a		-0.873377	-4.52089	7.83098e-06	0.0019998
chr1:14608666|14611276	chr1_rs72644429_14569165_G_C	n/a		-0.816989	-4.33393	1.798e-05	0.00369963
chr1:14608666|14611276	chr1_rs1953828_14564701_G_A	n/a		-0.857753	-4.54695	6.95825e-06	0.0019998
chr1:14608666|14611276	chr1_rs10803475_14561171_G_T	n/a		-0.531896	-5.51734	5.73624e-08	9.999e-05
chr1:14608666|14611276	chr1_rs10803476_14566620_A_G	n/a		0.615261	6.79662	3.30878e-11	9.999e-05
chr1:14608666|14611276	chr1_rs10803478_14593177_G_A	n/a		1.23218	15.5451	3.76341e-44	9.999e-05
chr1:14608666|14611276	chr1_rs606163_14530204_G_A	n/a		0.584727	6.47651	2.40096e-10	9.999e-05
chr1:14608666|14611276	chr1_rs35851105_14581591_G_A	n/a		-0.525281	-4.78319	2.32293e-06	0.00039996
chr1:14608666|14611276	chr1_rs614719_14536470_C_T	n/a		0.387016	4.13053	4.29484e-05	0.0069993
chr1:14608666|14611276	chr1_rs12748026_14599634_T_C	n/a		-0.856538	-8.92406	1.05456e-17	9.999e-05
chr1:14608666|14611276	chr1_rs2105208_14616999_T_C	n/a		-1.14122	-5.80894	1.17017e-08	9.999e-05
chr1:14608666|14611276	chr1_rs10927406_14623934_C_T	n/a		1.17901	14.774	9.60355e-41	9.999e-05
chr1:14608666|14611276	chr1_rs10928055_14572203_C_G	n/a		-0.36777	-3.68072	0.000259959	0.0287971
chr1:14608666|14611276	chr1_rs10928057_14587958_A_G	n/a		-0.714288	-7.75495	5.67321e-14	9.999e-05
chr1:14608666|14611276	chr1_rs10928058_14593847_C_T	n/a		1.23187	15.6329	1.52873e-44	9.999e-05
chr1:14608666|14611276	chr1_rs10928059_14594854_A_G	n/a		-0.856171	-8.91343	1.14451e-17	9.999e-05
chr1:14608666|14611276	chr1_rs10928060_14595692_C_T	n/a		1.22948	15.618	1.78187e-44	9.999e-05
chr1:14608666|14611276	chr1_rs10928063_14620539_G_A	n/a		1.31338	17.3605	2.31525e-52	9.999e-05
chr1:14608666|14611276	chr1_rs1094037_14532359_G_A	n/a		0.592294	6.59199	1.18482e-10	9.999e-05
chr1:14608666|14611276	chr1_rs2185240_14622556_A_G	n/a		-1.14818	-5.84858	9.37898e-09	9.999e-05
chr1:14608666|14611276	chr1_rs78368522_14604302_T_C	n/a		-1.09694	-5.47496	7.1872e-08	9.999e-05
chr1:14608666|14611276	chr1_rs72644418_14550601_G_A	n/a		-0.833981	-4.42588	1.19908e-05	0.00269973
chr1:14608666|14611276	chr1_rs2359954_14565559_C_A	n/a		0.616323	6.80343	3.16969e-11	9.999e-05
chr1:14608666|14611276	chr1_rs139956678_14533490_C_T	n/a		-0.821536	-4.34117	1.74199e-05	0.00369963
chr1:14608666|14611276	chr1_rs2486923_14561582_A_C	n/a		0.602467	6.64029	8.79232e-11	9.999e-05
chr1:14608666|14611276	chr1_rs1416627_14624670_T_C	n/a		-0.749715	-3.83383	0.00014361	0.0166983
chr1:14608666|14611276	chr1_rs1416628_14621842_C_T	n/a		1.16038	14.6236	4.36759e-40	9.999e-05
chr1:14608666|14611276	chr1_rs6663370_14583043_C_G	n/a		-0.541089	-4.92318	1.18634e-06	0.00019998
chr1:14608666|14611276	chr1_rs6668724_14623470_T_C	n/a		-0.705835	-3.67691	0.000263754	0.0291971
chr1:14608666|14611276	chr1_rs11579197_14583175_C_T	n/a		-0.540608	-4.92407	1.18126e-06	0.00019998
chr1:14608666|14611276	chr1_rs11581550_14623118_G_C	n/a		-0.791972	-6.40523	3.69475e-10	9.999e-05
chr1:14608666|14611276	chr1_rs11582683_14587600_T_C	n/a		-0.558331	-5.04011	6.68534e-07	0.00019998
chr1:14608666|14611276	chr1_rs11590112_14618278_A_T	n/a		-1.02338	-11.9407	7.74842e-29	9.999e-05
chr1:14608666|14611276	chr1_rs4661480_14573382_A_C	n/a		-0.63622	-7.03815	7.06122e-12	9.999e-05
chr1:14608666|14611276	chr1_rs143829554_14617774_C_T	n/a		-1.16488	-5.84791	9.41389e-09	9.999e-05
chr1:14608666|14611276	chr1_rs56154644_14527099_A_G	n/a		-0.747294	-3.91574	0.000103685	0.0131987
chr1:14608666|14611276	chr1_rs1538534_14622770_T_G	n/a		-1.14818	-5.84858	9.37898e-09	9.999e-05
chr1:14608666|14611276	chr1_rs72644412_14541320_G_A	n/a		-0.852188	-4.40731	1.30205e-05	0.00309969
chr1:14608666|14611276	chr1_rs72644430_14570191_C_T	n/a		-0.824985	-4.39534	1.37286e-05	0.00309969
chr1:14608666|14611276	chr1_rs72644442_14589573_A_T	n/a		-1.03752	-5.13542	4.1545e-07	9.999e-05
chr1:14608666|14611276	chr1_rs11808667_14607341_A_G	n/a		-1.13105	-5.70284	2.1028e-08	9.999e-05
chr1:14608666|14611276	chr1_rs16853785_14527518_C_G	n/a		-0.731049	-3.92479	9.99877e-05	0.0127987
chr1:14608666|14611276	chr1_rs16853868_14612384_T_C	n/a		-1.11623	-5.7268	1.84351e-08	9.999e-05
chr1:14608666|14611276	chr1_rs76282923_14612626_T_C	n/a		-1.15187	-5.78687	1.32279e-08	9.999e-05
chr1:14608666|14611276	chr1_rs12029279_14572781_T_C	n/a		-0.434556	-4.46269	1.01755e-05	0.00239976
chr1:14608666|14611276	chr1_rs35964539_14591857_T_A	n/a		-1.06459	-11.0542	2.27784e-25	9.999e-05
chr1:14608666|14611276	chr1_rs501587_14548198_C_A	n/a		0.588397	6.51778	1.86748e-10	9.999e-05
chr1:14608666|14611276	chr1_rs4551588_14616626_C_T	n/a		0.888871	8.63356	9.64973e-17	9.999e-05
chr1:14608666|14611276	chr1_rs80201832_14592705_C_T	n/a		-1.10616	-5.59618	3.75705e-08	9.999e-05
chr1:14608666|14611276	chr1_rs554728_14540436_G_T	n/a		0.600151	6.67451	7.10968e-11	9.999e-05
chr1:14608666|14611276	chr1_rs55635659_14527823_T_C	n/a		-0.746771	-3.91382	0.000104488	0.0131987
chr1:14608666|14611276	chr1_rs17394838_14591774_A_G	n/a		-1.06469	-11.0545	2.27107e-25	9.999e-05
chr1:14608666|14611276	chr1_rs17398014_14521856_T_C	n/a		-0.741261	-3.97986	8.00287e-05	0.0106989
chr1:14608666|14611276	chr1_rs12402327_14583625_G_A	n/a		-0.540318	-4.92513	1.17516e-06	0.00019998
chr1:14608666|14611276	chr1_rs6662187_14575416_T_C	n/a		-0.63334	-7.1176	4.20998e-12	9.999e-05
chr1:14608666|14611276	chr1_rs6667512_14572740_A_G	n/a		-0.508688	-5.4056	1.03622e-07	9.999e-05
chr1:14608666|14611276	chr1_rs56264750_14565043_A_G	n/a		-0.859136	-4.55271	6.77836e-06	0.00159984
chr1:14608666|14611276	chr1_rs71629873_14599129_G_A	n/a		-1.0616	-11.1044	1.46174e-25	9.999e-05
chr1:14608666|14611276	chr1_rs78072614_14622490_G_C	n/a		-1.16942	-5.87384	8.14037e-09	9.999e-05
chr1:14608666|14611276	chr1_rs12403871_14583472_A_G	n/a		-0.540127	-4.92501	1.17587e-06	0.00019998
chr1:14608666|14611276	chr1_rs77392069_14594575_A_G	n/a		-1.10507	-5.59875	3.70523e-08	9.999e-05
chr1:14608666|14611276	chr1_rs35637700_14591241_G_A	n/a		-1.06606	-11.0561	2.23861e-25	9.999e-05
chr1:14608666|14611276	chr1_rs72644406_14526153_G_A	n/a		-0.851273	-4.41657	1.24967e-05	0.0029997
chr1:14608666|14611276	chr1_rs6429834_14613481_A_T	n/a		1.2303	15.7423	4.96077e-45	9.999e-05
chr1:14608666|14611276	chr1_rs596071_14549132_G_A	n/a		0.588445	6.51824	1.86226e-10	9.999e-05
chr1:14608666|14611276	chr1_rs946482_14563369_T_C	n/a		0.591513	6.48935	2.22072e-10	9.999e-05
chr1:14608666|14611276	chr1_rs76181067_14590918_T_G	n/a		-1.10835	-5.59206	3.84144e-08	9.999e-05
chr1:14608666|14611276	chr1_rs2039766_14599060_T_C	n/a		-1.02632	-11.953	6.92031e-29	9.999e-05
chr1:14608666|14611276	chr1_rs6429832_14582106_G_T	n/a		-0.524712	-4.79429	2.20366e-06	0.00039996
chr1:14608666|14611276	chr1_rs80165457_14602646_C_T	n/a		-1.11312	-5.6343	3.05634e-08	9.999e-05
chr1:14608666|14611276	chr1_rs1339363_14611211_A_G	n/a	circR region	1.35738	18.2905	1.20799e-56	9.999e-05
chr1:14608666|14611276	chr1_rs76233235_14623956_C_T	n/a		-1.17092	-5.87102	8.27059e-09	9.999e-05
chr1:14608666|14611276	chr1_rs4662139_14586879_A_G	n/a		-0.657056	-7.29328	1.32077e-12	9.999e-05
chr1:14608666|14611276	chr1_rs6681266_14588721_C_T	n/a		-0.804451	-7.247	1.79616e-12	9.999e-05
chr1:14608666|14611276	chr1_rs74616043_14603794_C_T	n/a		-0.783444	-4.0497	6.01165e-05	0.00879912
chr1:14608666|14611276	chr1_rs71629872_14584466_A_G	n/a		-0.601265	-5.0756	5.60489e-07	0.00019998
chr1:14608666|14611276	chr1_rs79320521_14600852_C_G	n/a		-1.10958	-5.62049	3.29401e-08	9.999e-05
chr1:14608666|14611276	chr1_rs4662137_14586542_A_G	n/a		-0.644285	-7.04313	6.8369e-12	9.999e-05
chr1:14608666|14611276	chr1_rs476430_14532613_T_A	n/a		0.592115	6.58976	1.20122e-10	9.999e-05
chr1:14608666|14611276	chr1_rs7527299_14625432_A_G	n/a		-0.741905	-8.62242	1.04942e-16	9.999e-05
chr1:14608666|14611276	chr1_rs34746417_14598883_G_C	n/a		-0.856107	-8.92296	1.06352e-17	9.999e-05
chr1:14608666|14611276	chr1_rs634943_14557664_T_A	n/a		0.598622	6.61503	1.02786e-10	9.999e-05
chr1:14608666|14611276	chr1_rs6429833_14601910_T_C	n/a		0.570177	3.75564	0.000194935	0.0215978
chr1:14608666|14611276	chr1_rs487185_14546009_G_A	n/a		0.589784	6.50732	1.99061e-10	9.999e-05
chr1:14608666|14611276	chr1_rs4661479_14573380_A_C	n/a		-0.653632	-7.33403	1.00625e-12	9.999e-05
chr1:14608666|14611276	chr1_rs677769_14541312_T_C	n/a		0.410485	4.40066	1.34097e-05	0.00309969
chr1:14608666|14611276	chr1_rs74427618_14601677_T_G	n/a		-1.11125	-5.62698	3.18016e-08	9.999e-05
chr1:14608666|14611276	chr1_rs6702169_14582948_G_A	n/a		-0.522762	-4.8072	2.07238e-06	0.00039996
chr1:14608666|14611276	chr1_rs4631686_14577474_G_A	n/a		-0.893342	-5.21114	2.83182e-07	9.999e-05
chr1:14608666|14611276	chr1_rs75318850_14591599_A_G	n/a		-1.10699	-5.59374	3.80672e-08	9.999e-05
chr1:14608666|14611276	chr1_rs647287_14539152_A_G	n/a		0.605118	6.71988	5.35779e-11	9.999e-05
chr1:14608666|14611276	chr1_rs6690713_14560887_C_T	n/a		-0.793322	-4.20887	3.08391e-05	0.00569943
chr1:14608666|14611276	chr1_rs7521663_14571523_T_C	n/a		0.574088	6.01184	3.72263e-09	9.999e-05
chr1:14608666|14611276	chr1_rs4662135_14565165_A_G	n/a		0.610195	6.69677	6.18917e-11	9.999e-05
chr1:14608666|14611276	chr1_rs2095857_14617180_T_C	n/a		-1.14161	-5.81087	1.15764e-08	9.999e-05
chr1:14608666|14611276	chr1_rs77823397_14604519_A_G	n/a		-1.12051	-5.66217	2.62637e-08	9.999e-05
chr1:14608666|14611276	chr1_rs515603_14527850_C_T	n/a		0.40743	4.37536	1.49931e-05	0.00339966
chr1:14608666|14611276	chr1_rs7555815_14603198_T_C	n/a		-1.187	-14.1551	4.70637e-38	9.999e-05
chr1:14608666|14611276	chr1_rs56336875_14590116_G_A	n/a		-1.02251	-10.4856	3.17659e-23	9.999e-05
chr1:14608666|14611276	chr1_rs61771844_14609022_G_A	n/a	circR region	1.09939	13.3126	1.82544e-34	9.999e-05
chr1:14608666|14611276	chr1_rs74590598_14620817_G_C	n/a		-1.16942	-5.87384	8.14037e-09	9.999e-05
chr1:14608666|14611276	chr1_rs6694249_14600354_G_C	n/a		-1.02683	-11.9272	8.76927e-29	9.999e-05
chr1:14608666|14611276	chr1_rs7542111_14589127_A_C	n/a		0.753257	6.99599	9.27443e-12	9.999e-05
chr1:146724278|146728216	chr1_rs12144722_146667871_G_A	ENSG00000131778	flanking intron	-0.284359	-4.33806	1.76584e-05	0.00119988
chr1:146724278|146728216	chr1_rs2353983_146813137_C_T	ENSG00000131778		-0.330517	-5.25373	2.27814e-07	9.999e-05
chr1:146724278|146728216	chr1_rs4950384_146648889_G_C	ENSG00000131778	flanking intron	0.388315	5.45415	8.02405e-08	9.999e-05
chr1:146724278|146728216	chr1_rs4950317_146782112_C_T	ENSG00000131778		0.381377	5.34673	1.40938e-07	9.999e-05
chr1:146724278|146728216	chr1_rs4950402_146791402_T_G	ENSG00000131778		0.380411	5.33257	1.51695e-07	9.999e-05
chr1:146724278|146728216	chr1_rs147922768_146794673_T_C	ENSG00000131778		0.383948	5.2712	2.08278e-07	9.999e-05
chr1:146724278|146728216	chr1_rs72692946_146791684_C_T	ENSG00000131778		0.380436	5.32429	1.58354e-07	9.999e-05
chr1:146724278|146728216	chr1_rs17356233_146740502_C_G	ENSG00000131778		0.385527	5.4118	1.00304e-07	9.999e-05
chr1:146724278|146728216	chr1_rs4950319_146787963_T_C	ENSG00000131778		0.380492	5.33433	1.5032e-07	9.999e-05
chr1:146724278|146728216	chr1_rs72692917_146776087_A_T	ENSG00000131778		0.380628	5.33851	1.47093e-07	9.999e-05
chr1:146724278|146728216	chr1_rs7514890_146815928_A_G	ENSG00000131778		0.381987	5.29146	1.87641e-07	9.999e-05
chr1:146724278|146728216	chr1_rs4950380_146637603_A_T	ENSG00000131778		0.294197	4.74399	2.79566e-06	9.999e-05
chr1:146724278|146728216	chr1_rs6658030_146700009_G_A	ENSG00000131778	flanking intron	-0.215837	-3.50734	0.000496756	0.0193981
chr1:146724278|146728216	chr1_rs72692973_146805013_A_G	ENSG00000131778		0.380434	5.32387	1.58696e-07	9.999e-05
chr1:146724278|146728216	chr1_rs4950379_146637585_C_T	ENSG00000131778		0.379955	5.30641	1.73709e-07	9.999e-05
chr1:146724278|146728216	chr1_rs6677762_146775948_G_A	ENSG00000131778		-0.265523	-3.87444	0.000122283	0.00639936
chr1:146724278|146728216	chr1_rs72692920_146780214_C_T	ENSG00000131778		0.380648	5.33008	1.53673e-07	9.999e-05
chr1:146724278|146728216	chr1_rs72692965_146803815_C_T	ENSG00000131778		0.38043	5.32387	1.58703e-07	9.999e-05
chr1:146724278|146728216	chr1_rs72692975_146805238_G_A	ENSG00000131778		0.38044	5.32394	1.58639e-07	9.999e-05
chr1:146724278|146728216	chr1_rs72692948_146792016_T_C	ENSG00000131778		0.380436	5.32429	1.58354e-07	9.999e-05
chr1:146724278|146728216	chr1_rs6593758_146770284_A_G	ENSG00000131778		-0.274655	-3.99376	7.56245e-05	0.00359964
chr1:146724278|146728216	chr1_rs17356219_146737343_A_C	ENSG00000131778		0.385527	5.4118	1.00304e-07	9.999e-05
chr1:146724278|146728216	chr1_rs2883432_146735170_G_A	ENSG00000131778		-0.32521	-5.13533	4.15628e-07	9.999e-05
chr1:146724278|146728216	chr1_rs17356184_146734601_A_T	ENSG00000131778		0.385527	5.4118	1.00304e-07	9.999e-05
chr1:146724278|146728216	chr1_rs11239989_146810218_C_T	ENSG00000131778		-0.326728	-5.15862	3.69591e-07	9.999e-05
chr1:146724278|146728216	chr1_rs1932977_146688941_T_C	ENSG00000131778	flanking intron	0.398115	5.67228	2.48553e-08	9.999e-05
chr1:146724278|146728216	chr1_rs17360812_146826720_A_G	ENSG00000131778		0.391413	5.35048	1.38216e-07	9.999e-05
chr1:146724278|146728216	chr1_rs4950378_146625769_A_G	ENSG00000131778		0.296661	4.83664	1.80066e-06	9.999e-05
chr1:146724278|146728216	chr1_rs72692951_146792269_G_A	ENSG00000131778		0.380436	5.32429	1.58354e-07	9.999e-05
chr1:146724278|146728216	chr1_rs4950398_146783569_G_A	ENSG00000131778		0.412009	6.20949	1.18341e-09	9.999e-05
chr1:146724278|146728216	chr1_rs12046706_146661337_G_T	ENSG00000131778	flanking intron	0.399341	5.69077	2.24659e-08	9.999e-05
chr1:146724278|146728216	chr1_rs72692942_146790180_C_T	ENSG00000131778		0.380458	5.32481	1.57929e-07	9.999e-05
chr1:146724278|146728216	chr1_rs2883434_146649084_A_C	ENSG00000131778	flanking intron	0.399337	5.69089	2.24501e-08	9.999e-05
chr1:146724278|146728216	chr1_rs71510593_146704137_C_G	ENSG00000131778	flanking intron	-0.208144	-3.40324	0.000723762	0.0264974
chr1:146724278|146728216	chr1_rs6593763_146770971_T_C	ENSG00000131778		-0.265523	-3.87444	0.000122283	0.00639936
chr1:146724278|146728216	chr1_rs17356492_146767770_T_C	ENSG00000131778		0.380672	5.33907	1.46666e-07	9.999e-05
chr1:146724278|146728216	chr1_rs6593761_146770608_G_A	ENSG00000131778		-0.265523	-3.87444	0.000122283	0.00639936
chr1:146724278|146728216	chr1_rs1047140_146627405_C_G	ENSG00000131778		0.296912	4.83995	1.77234e-06	9.999e-05
chr1:146724278|146728216	chr1_rs6689155_146635840_C_T	ENSG00000131778		0.298957	4.86787	1.55003e-06	9.999e-05
chr1:146724278|146728216	chr1_rs1036852_146633933_G_A	ENSG00000131778		0.296661	4.83664	1.80066e-06	9.999e-05
chr1:146724278|146728216	chr1_rs12133747_146823768_C_T	ENSG00000131778		-0.406534	-6.22549	1.0772e-09	9.999e-05
chr1:146724278|146728216	chr1_rs4950318_146787953_A_G	ENSG00000131778		0.380494	5.33436	1.50295e-07	9.999e-05
chr1:146724278|146728216	chr1_rs4950391_146717505_G_A	ENSG00000131778	flanking intron	0.272558	4.43277	1.16292e-05	0.00079992
chr1:146724278|146728216	chr1_rs4950315_146736092_C_T	ENSG00000131778		0.385527	5.4118	1.00304e-07	9.999e-05
chr1:146724278|146728216	chr1_rs72692914_146774637_T_A	ENSG00000131778		0.380628	5.33851	1.47093e-07	9.999e-05
chr1:146724278|146728216	chr1_rs7536363_146743611_A_G	ENSG00000131778		-0.326713	-5.15344	3.79396e-07	9.999e-05
chr1:146724278|146728216	chr1_rs6593755_146760507_G_T	ENSG00000131778		0.239019	3.78482	0.000174032	0.00789921
chr1:146724278|146728216	chr1_rs6593765_146773645_G_T	ENSG00000131778		-0.265523	-3.87444	0.000122283	0.00639936
chr1:146724278|146728216	chr1_rs6593756_146762284_A_G	ENSG00000131778		-0.265634	-3.87585	0.0001216	0.00639936
chr1:146724278|146728216	chr1_rs12093458_146717875_C_T	ENSG00000131778	flanking intron	0.27253	4.43206	1.1666e-05	0.00079992
chr1:146724278|146728216	chr1_rs4348773_146820209_C_T	ENSG00000131778		0.384243	5.2508	2.31261e-07	9.999e-05
chr1:146724278|146728216	chr1_rs12129853_146820658_C_T	ENSG00000131778		-0.402057	-6.15308	1.64633e-09	9.999e-05
chr1:146724278|146728216	chr1_rs10900330_146712302_T_G	ENSG00000131778	flanking intron	-0.327697	-5.11867	4.51908e-07	9.999e-05
chr1:146724278|146728216	chr1_rs10900333_146763089_G_A	ENSG00000131778		-0.265618	-3.87567	0.000121683	0.00639936
chr1:146724278|146728216	chr1_rs945744_146785373_C_T	ENSG00000131778		-0.265386	-3.87271	0.000123127	0.00639936
chr1:146724278|146728216	chr1_rs7527894_146676837_C_T	ENSG00000131778	flanking intron	-0.284359	-4.33806	1.76584e-05	0.00119988
chr1:146724278|146728216	chr1_rs72692904_146773136_T_A	ENSG00000131778		0.380628	5.33851	1.47093e-07	9.999e-05
chr1:146724278|146728216	chr1_rs6680845_146631720_T_C	ENSG00000131778		0.296661	4.83664	1.80066e-06	9.999e-05
chr1:146724278|146728216	chr1_rs6593738_146636137_C_T	ENSG00000131778		0.296661	4.83664	1.80066e-06	9.999e-05
chr1:146724278|146728216	chr1_rs6593745_146676190_A_G	ENSG00000131778	flanking intron	-0.271778	-4.13214	4.26601e-05	0.00259974
chr1:146724278|146728216	chr1_rs6593739_146636165_G_A	ENSG00000131778		0.289827	4.75017	2.71544e-06	9.999e-05
chr1:146724278|146728216	chr1_rs72692907_146773610_A_G	ENSG00000131778		0.380628	5.33851	1.47093e-07	9.999e-05
chr1:146724278|146728216	chr1_rs6692453_146775692_T_C	ENSG00000131778		-0.265523	-3.87444	0.000122283	0.00639936
chr1:146724278|146728216	chr1_rs6593760_146770333_T_C	ENSG00000131778		-0.265523	-3.87444	0.000122283	0.00639936
chr1:146724278|146728216	chr1_rs7528700_146769793_T_A	ENSG00000131778		-0.265529	-3.87451	0.000122245	0.00639936
chr1:146724278|146728216	chr1_rs1932978_146727763_G_A	ENSG00000131778	circR region	0.280595	4.56341	6.45571e-06	0.00029997
chr1:146724278|146728216	chr1_rs10900332_146761604_A_C	ENSG00000131778		-0.269216	-3.92299	0.000100712	0.00539946
chr1:146724278|146728216	chr1_rs6659630_146767853_C_T	ENSG00000131778		-0.265557	-3.87491	0.000122055	0.00639936
chr1:146724278|146728216	chr1_rs78115332_146701938_C_G	ENSG00000131778	flanking intron	0.378712	5.25055	2.31559e-07	9.999e-05
chr1:146724278|146728216	chr1_rs4950382_146648224_C_T	ENSG00000131778	flanking intron	0.399337	5.69089	2.24501e-08	9.999e-05
chr1:146724278|146728216	chr1_rs12046626_146786210_G_C	ENSG00000131778		-0.265079	-3.86886	0.000125023	0.00649935
chr1:146724278|146728216	chr1_rs6593750_146725098_C_A	ENSG00000131778	circR region	0.270985	4.39733	1.36087e-05	0.00089991
chr1:146724278|146728216	chr1_rs4029446_146779814_C_T	ENSG00000131778		-0.265523	-3.87444	0.000122283	0.00639936
chr1:146724278|146728216	chr1_rs11239958_146719108_G_A	ENSG00000131778	flanking intron	0.384142	5.48865	6.68325e-08	9.999e-05
chr1:146724278|146728216	chr1_rs17356240_146741537_G_T	ENSG00000131778		0.385523	5.41054	1.0097e-07	9.999e-05
chr1:146724278|146728216	chr1_rs7553751_146783426_T_A	ENSG00000131778		-0.266281	-3.88474	0.000117367	0.00629937
chr1:146724278|146728216	chr1_rs6593762_146770657_C_T	ENSG00000131778		-0.265523	-3.87444	0.000122283	0.00639936
chr1:146724278|146728216	chr1_rs4950316_146745375_G_T	ENSG00000131778		0.385527	5.4118	1.00304e-07	9.999e-05
chr1:146724278|146728216	chr1_rs78681047_146792732_G_A	ENSG00000131778		0.380436	5.32427	1.58367e-07	9.999e-05
chr1:146724278|146728216	chr1_rs10900321_146629916_C_T	ENSG00000131778		0.289832	4.75025	2.7144e-06	9.999e-05
chr1:146724278|146728216	chr1_rs1036850_146633739_C_A	ENSG00000131778		0.289827	4.75017	2.71544e-06	9.999e-05
chr1:146724278|146728216	chr1_rs10900336_146775199_C_T	ENSG00000131778		-0.265523	-3.87444	0.000122283	0.00639936
chr1:146724278|146728216	chr1_rs6593769_146780305_C_T	ENSG00000131778		-0.265523	-3.87444	0.000122283	0.00639936
chr1:146724278|146728216	chr1_rs11239954_146717699_C_T	ENSG00000131778	flanking intron	0.384223	5.4943	6.48551e-08	9.999e-05
chr1:146724278|146728216	chr1_rs72692905_146773253_C_T	ENSG00000131778		0.380628	5.33851	1.47093e-07	9.999e-05
chr1:146724278|146728216	chr1_rs4518968_146773157_G_A	ENSG00000131778		-0.265523	-3.87444	0.000122283	0.00639936
chr1:146724278|146728216	chr1_rs4950313_146712455_A_C	ENSG00000131778	flanking intron	0.386136	5.48371	6.86107e-08	9.999e-05
chr1:146724278|146728216	chr1_rs10900342_146782289_G_C	ENSG00000131778		-0.265519	-3.87439	0.000122306	0.00639936
chr1:146724278|146728216	chr1_rs11239970_146771488_G_C	ENSG00000131778		-0.263606	-3.85131	0.000134032	0.00689931
chr1:146724278|146728216	chr1_rs115931696_146789398_G_A	ENSG00000131778		0.380476	5.3252	1.57607e-07	9.999e-05
chr1:146724278|146728216	chr1_rs114333831_146781796_A_G	ENSG00000131778		-0.265523	-3.87444	0.000122283	0.00639936
chr1:146724278|146728216	chr1_rs930495_146634514_T_G	ENSG00000131778		0.289827	4.75017	2.71544e-06	9.999e-05
chr1:146724278|146728216	chr1_rs1890043_146714588_C_T	ENSG00000131778	flanking intron	-0.329916	-5.18325	3.26295e-07	9.999e-05
chr1:146724278|146728216	chr1_rs10900326_146695215_C_A	ENSG00000131778	flanking intron	-0.217994	-3.56826	0.000396843	0.0155984
chr1:146724278|146728216	chr1_rs718369_146668894_T_C	ENSG00000131778	flanking intron	0.402483	5.79146	1.28955e-08	9.999e-05
chr1:146724278|146728216	chr1_rs4284292_146768105_T_G	ENSG00000131778		-0.265552	-3.87483	0.000122093	0.00639936
chr1:146724278|146728216	chr1_rs17159914_146654805_T_C	ENSG00000131778	flanking intron	0.399337	5.69089	2.24501e-08	9.999e-05
chr1:146724278|146728216	chr1_rs72692953_146793135_A_G	ENSG00000131778		0.380409	5.33253	1.51733e-07	9.999e-05
chr1:146724278|146728216	chr1_rs11239956_146717786_G_C	ENSG00000131778	flanking intron	0.272546	4.43246	1.1645e-05	0.00079992
chr1:146724278|146728216	chr1_rs17356680_146826644_C_T	ENSG00000131778		0.399016	5.41679	9.77092e-08	9.999e-05
chr1:146724278|146728216	chr1_rs12060046_146720934_T_C	ENSG00000131778	flanking intron	0.383985	5.48098	6.96128e-08	9.999e-05
chr1:146724278|146728216	chr1_rs945743_146785210_T_C	ENSG00000131778		-0.263187	-3.82304	0.000149842	0.00739926
chr1:146724278|146728216	chr1_rs67248543_146719668_G_A	ENSG00000131778	flanking intron	0.416925	6.39472	3.93601e-10	9.999e-05
chr1:146724278|146728216	chr1_rs4385773_146772382_A_G	ENSG00000131778		-0.265523	-3.87444	0.000122283	0.00639936
chr1:146724278|146728216	chr1_rs3766519_146686372_C_T	ENSG00000131778	flanking intron	0.381478	5.35143	1.37535e-07	9.999e-05
chr1:146724278|146728216	chr1_rs6692355_146776258_A_T	ENSG00000131778		-0.265523	-3.87444	0.000122283	0.00639936
chr1:146724278|146728216	chr1_rs7517324_146762064_A_G	ENSG00000131778		-0.265634	-3.87585	0.0001216	0.00639936
chr1:146724278|146728216	chr1_rs10900322_146635466_C_G	ENSG00000131778		0.296661	4.83664	1.80066e-06	9.999e-05
chr1:146724278|146728216	chr1_rs1036851_146633750_T_C	ENSG00000131778		0.289827	4.75017	2.71544e-06	9.999e-05
chr1:146724278|146728216	chr1_rs1932981_146774147_T_C	ENSG00000131778		-0.265523	-3.87444	0.000122283	0.00639936
chr1:146724278|146728216	chr1_rs4558036_146666329_T_G	ENSG00000131778	flanking intron	-0.287893	-4.37243	1.51879e-05	0.00089991
chr1:146724278|146728216	chr1_rs1837984_146628742_T_G	ENSG00000131778		0.304679	4.97424	9.24814e-07	9.999e-05
chr1:146724278|146728216	chr1_rs6593764_146773631_G_C	ENSG00000131778		-0.265523	-3.87444	0.000122283	0.00639936
chr1:146724278|146728216	chr1_rs146272634_146798532_G_A	ENSG00000131778		0.380434	5.32405	1.58548e-07	9.999e-05
chr1:146724278|146728216	chr1_rs11239957_146718128_G_A	ENSG00000131778	flanking intron	0.417028	6.40098	3.79059e-10	9.999e-05
chr1:146724278|146728216	chr1_rs12739757_146815670_G_C	ENSG00000131778		-0.23108	-3.62644	0.000319268	0.0133987
chr1:146724278|146728216	chr1_rs6537_146767320_A_G	ENSG00000131778		-0.265557	-3.87491	0.000122055	0.00639936
chr1:146724278|146728216	chr1_rs3766522_146641686_A_T	ENSG00000131778		0.388317	5.45413	8.02532e-08	9.999e-05
chr1:146724278|146728216	chr1_rs141878793_146798170_G_T	ENSG00000131778		0.380434	5.32405	1.58548e-07	9.999e-05
chr1:146724278|146728216	chr1_rs4264042_146772584_T_C	ENSG00000131778		-0.265523	-3.87444	0.000122283	0.00639936
chr1:146724278|146728216	chr1_rs150955845_146793662_T_C	ENSG00000131778		0.402671	4.44897	1.08191e-05	0.00059994
chr1:146724278|146728216	chr1_rs10900327_146697688_T_A	ENSG00000131778	flanking intron	-0.219549	-3.58481	0.000373136	0.0148985
chr1:146724278|146728216	chr1_rs1932980_146774082_G_A	ENSG00000131778		-0.266701	-3.88237	0.000118484	0.00629937
chr1:146724278|146728216	chr1_rs149166812_146666510_G_A	ENSG00000131778	flanking intron	0.388315	5.45415	8.02405e-08	9.999e-05
chr1:146724278|146728216	chr1_rs9729707_146784005_C_A	ENSG00000131778		-0.265519	-3.87439	0.000122306	0.00639936
chr1:146724278|146728216	chr1_rs72692963_146802821_G_C	ENSG00000131778		0.38043	5.32387	1.58703e-07	9.999e-05
chr1:146724278|146728216	chr1_rs4950390_146717370_A_G	ENSG00000131778	flanking intron	0.272549	4.43252	1.16418e-05	0.00079992
chr1:146724278|146728216	chr1_rs9730667_146820435_A_G	ENSG00000131778		-0.392466	-6.05031	2.9854e-09	9.999e-05
chr1:146724278|146728216	chr1_rs2210954_146777742_A_C	ENSG00000131778		-0.265523	-3.87444	0.000122283	0.00639936
chr1:146724278|146728216	chr1_rs1837983_146628635_A_G	ENSG00000131778		0.296661	4.83664	1.80066e-06	9.999e-05
chr1:146724278|146728216	chr1_rs6593767_146774431_G_C	ENSG00000131778		-0.265523	-3.87444	0.000122283	0.00639936
chr1:146724278|146728216	chr1_rs17360443_146751410_C_A	ENSG00000131778		0.385527	5.4118	1.00304e-07	9.999e-05
chr1:146724278|146728216	chr1_rs72692971_146804820_T_C	ENSG00000131778		0.380434	5.32387	1.58696e-07	9.999e-05
chr1:146724278|146728216	chr1_rs115392281_146790018_C_T	ENSG00000131778		0.380463	5.32491	1.57848e-07	9.999e-05
chr1:146724278|146728216	chr1_rs7555817_146764278_G_C	ENSG00000131778		-0.265596	-3.87539	0.000121819	0.00639936
chr1:146724278|146728216	chr1_rs75468893_146783968_T_A	ENSG00000131778		0.382328	5.33573	1.49231e-07	9.999e-05
chr1:146724278|146728216	chr1_rs9730063_146820500_C_T	ENSG00000131778		-0.402057	-6.15309	1.64618e-09	9.999e-05
chr1:146724278|146728216	chr1_rs3818816_146746622_T_C	ENSG00000131778		-0.325205	-5.13525	4.15786e-07	9.999e-05
chr1:146724278|146728216	chr1_rs720609_146653028_T_C	ENSG00000131778	flanking intron	-0.284359	-4.33806	1.76584e-05	0.00119988
chr1:146724278|146728216	chr1_rs7544598_146774766_T_C	ENSG00000131778		-0.265523	-3.87444	0.000122283	0.00639936
chr1:146724278|146728216	chr1_rs11800580_146732707_G_A	ENSG00000131778		0.382864	5.37341	1.22643e-07	9.999e-05
chr1:146724278|146728216	chr1_rs7545255_146746030_A_G	ENSG00000131778		0.424327	6.53948	1.63551e-10	9.999e-05
chr1:146724278|146728216	chr1_rs11239953_146717564_C_T	ENSG00000131778	flanking intron	0.272562	4.43286	1.16241e-05	0.00079992
chr1:146724278|146728216	chr1_rs184223401_146799095_A_G	ENSG00000131778		0.388332	4.76201	2.56779e-06	9.999e-05
chr1:146724278|146728216	chr1_rs1442760_146628407_T_C	ENSG00000131778		0.296661	4.83664	1.80066e-06	9.999e-05
chr1:146724278|146728216	chr1_rs10900344_146784970_T_A	ENSG00000131778		-0.267588	-3.89953	0.00011064	0.0059994
chr1:146724278|146728216	chr1_rs1890040_146714255_A_G	ENSG00000131778	flanking intron	-0.274173	-3.9506	9.01075e-05	0.00479952
chr1:146724278|146728216	chr1_rs79375077_146786640_A_C	ENSG00000131778		-0.288198	-4.16719	3.68062e-05	0.00219978
chr1:146724278|146728216	chr1_rs72691033_146732921_C_T	ENSG00000131778		0.385527	5.4118	1.00304e-07	9.999e-05
chr1:146724278|146728216	chr1_rs6668690_146703177_G_A	ENSG00000131778	flanking intron	-0.207999	-3.39746	0.000738845	0.0266973
chr1:146724278|146728216	chr1_rs28381210_146673507_C_A	ENSG00000131778	flanking intron	0.388315	5.45415	8.02405e-08	9.999e-05
chr1:146724278|146728216	chr1_rs75167093_146704522_G_A	ENSG00000131778	flanking intron	-0.216321	-3.54918	0.000425905	0.0166983
chr1:146724278|146728216	chr1_rs2353986_146821869_T_C	ENSG00000131778		-0.40529	-6.21139	1.17031e-09	9.999e-05
chr1:146724278|146728216	chr1_rs6673185_146626088_C_T	ENSG00000131778		0.299086	4.86981	1.53567e-06	9.999e-05
chr1:146724278|146728216	chr1_rs11239955_146717728_C_G	ENSG00000131778	flanking intron	0.272557	4.43273	1.16311e-05	0.00079992
chr1:146724278|146728216	chr1_rs140382754_146781866_G_A	ENSG00000131778		-0.258622	-3.79592	0.000166652	0.00779922
chr1:146724278|146728216	chr1_rs1348316_146643555_A_G	ENSG00000131778		0.298957	4.86787	1.55003e-06	9.999e-05
chr1:146724278|146728216	chr1_rs17160051_146727388_G_T	ENSG00000131778	circR region	0.380833	5.31626	1.65078e-07	9.999e-05
chr1:146724278|146728216	chr1_rs4532880_146779459_A_C	ENSG00000131778		-0.284539	-4.07333	5.45203e-05	0.00269973
chr1:146724278|146728216	chr1_rs115179956_146644199_C_A	ENSG00000131778		0.399337	5.69089	2.24501e-08	9.999e-05
chr1:146724278|146728216	chr1_rs4326679_146772215_T_C	ENSG00000131778		-0.265523	-3.87444	0.000122283	0.00639936
chr1:146724278|146728216	chr1_rs10793657_146761571_C_G	ENSG00000131778		-0.265644	-3.87597	0.00012154	0.00639936
chr1:146724278|146728216	chr1_rs66580541_146780541_T_G	ENSG00000131778		0.380628	5.33851	1.47093e-07	9.999e-05
chr1:146724278|146728216	chr1_rs12144240_146654506_C_T	ENSG00000131778	flanking intron	-0.224233	-3.66111	0.000280076	0.0117988
chr1:146724278|146728216	chr1_rs4950392_146736548_G_T	ENSG00000131778		0.385527	5.4118	1.00304e-07	9.999e-05
chr1:146724278|146728216	chr1_rs72692968_146804615_G_A	ENSG00000131778		0.380434	5.32387	1.58696e-07	9.999e-05
chr1:146724278|146728216	chr1_rs11239998_146821090_C_T	ENSG00000131778		-0.402067	-6.15314	1.6457e-09	9.999e-05
chr1:146724278|146728216	chr1_rs80270233_146734978_C_G	ENSG00000131778		0.385527	5.4118	1.00304e-07	9.999e-05
chr1:146724278|146728216	chr1_rs6703892_146759306_T_C	ENSG00000131778		0.387578	5.44314	8.50458e-08	9.999e-05
chr1:146724278|146728216	chr1_rs6656156_146826988_C_A	ENSG00000131778		-0.407352	-6.24245	9.7475e-10	9.999e-05
chr1:146724278|146728216	chr1_rs1123333_146694571_A_G	ENSG00000131778	flanking intron	0.257961	4.17531	3.55631e-05	0.00209979
chr1:146724278|146728216	chr1_rs6674987_146775763_G_A	ENSG00000131778		-0.265523	-3.87444	0.000122283	0.00639936
chr1:146724278|146728216	chr1_rs2077749_146652637_A_G	ENSG00000131778	flanking intron	-0.284359	-4.33806	1.76584e-05	0.00119988
chr1:146724278|146728216	chr1_rs6670503_146694421_A_C	ENSG00000131778	flanking intron	0.259075	4.19064	3.3326e-05	0.00189981
chr1:146724278|146728216	chr1_rs2353985_146821715_T_A	ENSG00000131778		-0.405284	-6.21148	1.16968e-09	9.999e-05
chr1:146724278|146728216	chr1_rs10793661_146763894_A_G	ENSG00000131778		-0.265602	-3.87547	0.000121781	0.00639936
chr1:146724278|146728216	chr1_rs77118461_146792436_G_A	ENSG00000131778		0.380436	5.32427	1.58367e-07	9.999e-05
chr1:146724278|146728216	chr1_rs2883323_146788708_T_C	ENSG00000131778		0.380494	5.3256	1.57283e-07	9.999e-05
chr1:146724278|146728216	chr1_rs76236778_146783093_G_A	ENSG00000131778		0.386645	5.34764	1.40272e-07	9.999e-05
chr1:146724278|146728216	chr1_rs10793671_146784404_C_G	ENSG00000131778		-0.243586	-3.5675	0.000397955	0.0155984
chr1:146724278|146728216	chr1_rs11239971_146774940_C_A	ENSG00000131778		-0.265523	-3.87444	0.000122283	0.00639936
chr1:146724278|146728216	chr1_rs149531324_146779078_C_T	ENSG00000131778		-0.266679	-3.87878	0.000120188	0.00639936
chr1:146724278|146728216	chr1_rs138053995_146780915_C_T	ENSG00000131778		-0.268419	-3.90574	0.000107926	0.0059994
chr1:146724278|146728216	chr1_rs1442758_146625193_C_T	ENSG00000131778		0.296646	4.83631	1.80356e-06	9.999e-05
chr1:146724278|146728216	chr1_rs3766520_146686228_C_T	ENSG00000131778	flanking intron	0.388315	5.45415	8.02405e-08	9.999e-05
chr1:146724278|146728216	chr1_rs2354431_146697471_C_T	ENSG00000131778	flanking intron	-0.227416	-3.65964	0.000281643	0.0117988
chr1:146724278|146728216	chr1_rs80070044_146801969_G_A	ENSG00000131778		0.380431	5.32392	1.58662e-07	9.999e-05
chr1:146724278|146728216	chr1_rs4950409_146807614_G_C	ENSG00000131778		0.380472	5.33264	1.51643e-07	9.999e-05
chr1:146724278|146728216	chr1_rs72691098_146771840_G_A	ENSG00000131778		0.380628	5.33851	1.47093e-07	9.999e-05
chr1:146724278|146728216	chr1_rs72691097_146771388_C_T	ENSG00000131778		0.380628	5.33851	1.47093e-07	9.999e-05
chr1:146724278|146728216	chr1_rs4373796_146788460_C_G	ENSG00000131778		0.380499	5.32573	1.57179e-07	9.999e-05
chr1:146724278|146728216	chr1_rs79810882_146707223_G_T	ENSG00000131778	flanking intron	0.386752	5.42768	9.227e-08	9.999e-05
chr1:146724278|146728216	chr1_rs72708536_146652460_T_G	ENSG00000131778	flanking intron	0.388315	5.45415	8.02405e-08	9.999e-05
chr1:146724278|146728216	chr1_rs56392137_146824196_A_G	ENSG00000131778		0.390636	5.33671	1.48475e-07	9.999e-05
chr1:146724278|146728216	chr1_rs10793672_146784449_G_A	ENSG00000131778		-0.25998	-3.73648	0.000209919	0.0089991
chr1:146724278|146728216	chr1_rs11239978_146780517_G_A	ENSG00000131778		-0.259766	-3.81101	0.000157089	0.00769923
chr1:146724278|146728216	chr1_rs11239949_146705494_A_G	ENSG00000131778	flanking intron	-0.21558	-3.53366	0.000451011	0.0181982
chr1:146724278|146728216	chr1_rs10751409_146787651_T_A	ENSG00000131778		-0.264979	-3.86758	0.00012566	0.00649935
chr1:146724278|146728216	chr1_rs3737850_146767486_T_C	ENSG00000131778		-0.265557	-3.87491	0.000122055	0.00639936
chr1:146724278|146728216	chr1_rs145714514_146781424_G_C	ENSG00000131778		-0.265523	-3.87444	0.000122283	0.00639936
chr1:146724278|146728216	chr1_rs7525523_146771681_C_T	ENSG00000131778		-0.26572	-3.88056	0.00011934	0.00629937
chr1:146724278|146728216	chr1_rs4593887_146705892_T_C	ENSG00000131778	flanking intron	0.384067	5.38837	1.13418e-07	9.999e-05
chr1:146724278|146728216	chr1_rs3737849_146767494_C_G	ENSG00000131778		-0.265557	-3.87491	0.000122055	0.00639936
chr1:146724278|146728216	chr1_rs10793670_146784253_G_T	ENSG00000131778		-0.25914	-3.71091	0.000231618	0.00979902
chr1:146724278|146728216	chr1_rs10793654_146713048_C_T	ENSG00000131778	flanking intron	-0.327973	-5.14823	3.89482e-07	9.999e-05
chr1:146724278|146728216	chr1_rs4950415_146822702_G_C	ENSG00000131778		0.387648	5.37097	1.24217e-07	9.999e-05
chr1:146724278|146728216	chr1_rs945742_146785157_A_G	ENSG00000131778		0.380627	5.33848	1.47113e-07	9.999e-05
chr1:146724278|146728216	chr1_rs111312605_146771151_C_T	ENSG00000131778		0.380628	5.33851	1.47093e-07	9.999e-05
chr1:146724278|146728216	chr1_rs11239950_146707729_C_T	ENSG00000131778	flanking intron	-0.208132	-3.40302	0.000724314	0.0264974
chr1:146724278|146728216	chr1_rs10751410_146787655_G_A	ENSG00000131778		-0.264979	-3.86758	0.00012566	0.00649935
chr1:146724278|146728216	chr1_rs11239951_146709784_T_C	ENSG00000131778	flanking intron	-0.210819	-3.46482	0.000579957	0.0223978
chr1:146724278|146728216	chr1_rs1470261_146694922_T_C	ENSG00000131778	flanking intron	0.259548	4.18814	3.36813e-05	0.00189981
chr1:146724278|146728216	chr1_rs7523021_146678617_G_A	ENSG00000131778	flanking intron	-0.284359	-4.33806	1.76584e-05	0.00119988
chr1:146724278|146728216	chr1_rs72692980_146809568_A_G	ENSG00000131778		0.38087	5.33512	1.49705e-07	9.999e-05
chr1:146724278|146728216	chr1_rs114823926_146753478_A_T	ENSG00000131778		0.385288	5.21055	2.84035e-07	9.999e-05
chr1:146724278|146728216	chr1_rs3737854_146763415_T_C	ENSG00000131778		-0.265612	-3.8756	0.000121721	0.00639936
chr1:146724278|146728216	chr1_rs10793652_146707543_G_A	ENSG00000131778	flanking intron	-0.216407	-3.55031	0.000424124	0.0164984
chr1:146724278|146728216	chr1_rs116339673_146800654_T_C	ENSG00000131778		0.380431	5.32393	1.58649e-07	9.999e-05
chr1:146724278|146728216	chr1_rs76236344_146769674_G_A	ENSG00000131778		0.380635	5.3386	1.47021e-07	9.999e-05
chr1:146724278|146728216	chr1_rs2289575_146696955_G_C	ENSG00000131778	flanking intron	-0.209091	-3.41092	0.000704153	0.0258974
chr1:146724278|146728216	chr1_rs1822304_146647083_A_G	ENSG00000131778	flanking intron	-0.285542	-4.34959	1.67894e-05	0.00109989
chr1:146724278|146728216	chr1_rs4415628_146786641_G_T	ENSG00000131778		-0.273535	-3.94537	9.20312e-05	0.0049995
chr1:146724278|146728216	chr1_rs17159924_146671044_A_G	ENSG00000131778	flanking intron	0.388315	5.45415	8.02405e-08	9.999e-05
chr1:146724278|146728216	chr1_rs7548475_146656622_G_A	ENSG00000131778	flanking intron	-0.284359	-4.33806	1.76584e-05	0.00119988
chr1:146724278|146728216	chr1_rs145773530_146704714_G_A	ENSG00000131778	flanking intron	-0.208143	-3.40321	0.000723845	0.0264974
chr1:146724278|146728216	chr1_rs6660721_146771136_G_A	ENSG00000131778		-0.265523	-3.87444	0.000122283	0.00639936
chr1:146724278|146728216	chr1_rs6697022_146762635_G_A	ENSG00000131778		-0.265623	-3.87572	0.00012166	0.00639936
chr1:146724278|146728216	chr1_rs72692970_146804618_C_T	ENSG00000131778		0.380434	5.32387	1.58696e-07	9.999e-05
chr1:146724278|146728216	chr1_rs76327075_146717973_C_T	ENSG00000131778	flanking intron	0.384211	5.49325	6.52175e-08	9.999e-05
chr1:146724278|146728216	chr1_rs10793674_146785023_C_A	ENSG00000131778		-0.265519	-3.87439	0.000122306	0.00639936
chr1:146724278|146728216	chr1_rs6704497_146694247_G_T	ENSG00000131778	flanking intron	0.268371	4.31371	1.9636e-05	0.00129987
chr1:146724278|146728216	chr1_rs11578109_146668182_T_A	ENSG00000131778	flanking intron	-0.2294	-3.7755	0.000180468	0.00819918
chr1:146724278|146728216	chr1_rs138451876_146819001_G_A	ENSG00000131778		-0.227474	-3.62098	0.000325895	0.0136986
chr1:146724278|146728216	chr1_rs10736837_146768907_T_A	ENSG00000131778		-0.26554	-3.87467	0.000122169	0.00639936
chr1:146724278|146728216	chr1_rs3737855_146742918_G_A	ENSG00000131778		0.385527	5.4118	1.00304e-07	9.999e-05
chr1:146724278|146728216	chr1_rs1470262_146694981_G_A	ENSG00000131778	flanking intron	0.259682	4.18884	3.35817e-05	0.00189981
chr1:146724278|146728216	chr1_rs2354428_146749181_T_C	ENSG00000131778		0.385527	5.4118	1.00304e-07	9.999e-05
chr1:146724278|146728216	chr1_rs56080828_146655026_G_A	ENSG00000131778	flanking intron	0.388315	5.45415	8.02405e-08	9.999e-05
chr1:146724278|146728216	chr1_rs114226486_146801833_A_G	ENSG00000131778		0.376046	5.25134	2.30622e-07	9.999e-05
chr1:146724278|146728216	chr1_rs4950400_146791101_C_G	ENSG00000131778		0.380444	5.3244	1.58261e-07	9.999e-05
chr1:146724278|146728216	chr1_rs7519022_146772039_G_T	ENSG00000131778		-0.265523	-3.87444	0.000122283	0.00639936
chr1:146724278|146728216	chr1_rs4301678_146733564_C_T	ENSG00000131778		0.385527	5.4118	1.00304e-07	9.999e-05
chr1:146724278|146728216	chr1_rs113498894_146790598_G_A	ENSG00000131778		0.380447	5.32457	1.58126e-07	9.999e-05
chr1:146724278|146728216	chr1_rs6658836_146821326_A_T	ENSG00000131778		-0.40207	-6.15315	1.64566e-09	9.999e-05
chr1:146724278|146728216	chr1_rs72691041_146738743_G_A	ENSG00000131778		0.385527	5.4118	1.00304e-07	9.999e-05
chr1:146724278|146728216	chr1_rs10793653_146707564_G_A	ENSG00000131778	flanking intron	-0.208133	-3.40304	0.000724283	0.0264974
chr1:146724278|146728216	chr1_rs10159418_146824426_G_T	ENSG00000131778		-0.406981	-6.23116	1.04181e-09	9.999e-05
chr1:146724278|146728216	chr1_rs7548820_146726846_G_A	ENSG00000131778	circR region	0.270483	4.38745	1.4215e-05	0.00089991
chr1:146724278|146728216	chr1_rs17160050_146727213_T_C	ENSG00000131778	circR region	0.382953	5.45056	8.17812e-08	9.999e-05
chr1:146724278|146728216	chr1_rs4950401_146791289_G_A	ENSG00000131778		0.380413	5.33261	1.51668e-07	9.999e-05
chr1:146724278|146728216	chr1_rs10159400_146824003_G_A	ENSG00000131778		-0.406574	-6.22596	1.07418e-09	9.999e-05
chr1:146724278|146728216	chr1_rs4950403_146791441_T_C	ENSG00000131778		0.380438	5.32432	1.58327e-07	9.999e-05
chr1:146724278|146728216	chr1_rs7526996_146764376_T_G	ENSG00000131778		-0.265591	-3.87535	0.000121842	0.00639936
chr1:146724278|146728216	chr1_rs2078325_146694876_C_G	ENSG00000131778	flanking intron	0.259548	4.18814	3.36813e-05	0.00189981
chr1:146724278|146728216	chr1_rs10793658_146761733_G_A	ENSG00000131778		-0.265639	-3.87592	0.000121562	0.00639936
chr1:146724278|146728216	chr1_rs114302864_146789849_T_C	ENSG00000131778		0.380466	5.32497	1.57795e-07	9.999e-05
chr1:146724278|146728216	chr1_rs7542951_146812058_C_T	ENSG00000131778		0.381972	5.34075	1.45389e-07	9.999e-05
chr1:146724278|146728216	chr1_rs78265877_146779316_G_C	ENSG00000131778		-0.266679	-3.87878	0.000120188	0.00639936
chr1:146724278|146728216	chr1_rs6660985_146771416_G_A	ENSG00000131778		-0.265523	-3.87444	0.000122283	0.00639936
chr1:146724278|146728216	chr1_rs72692979_146807832_T_C	ENSG00000131778		0.380518	5.33291	1.51433e-07	9.999e-05
chr1:146724278|146728216	chr1_rs4950404_146791552_A_G	ENSG00000131778		0.380409	5.33254	1.51721e-07	9.999e-05
chr1:146724278|146728216	chr1_rs72691054_146749611_T_C	ENSG00000131778		0.385527	5.4118	1.00304e-07	9.999e-05
chr1:146724278|146728216	chr1_rs10900343_146784867_C_T	ENSG00000131778		-0.265519	-3.87439	0.000122306	0.00639936
chr1:146724278|146728216	chr1_rs6658826_146821276_A_T	ENSG00000131778		-0.402324	-6.14296	1.74632e-09	9.999e-05
chr1:146724278|146728216	chr1_rs4143738_146739277_T_C	ENSG00000131778		-0.32521	-5.13533	4.15628e-07	9.999e-05
chr1:146724278|146728216	chr1_rs10751407_146782460_G_A	ENSG00000131778		-0.265519	-3.87439	0.000122306	0.00639936
chr1:146724278|146728216	chr1_rs10793669_146784245_A_G	ENSG00000131778		-0.251706	-3.60641	0.000344215	0.0141986
chr1:146724278|146728216	chr1_rs141728208_146799262_G_T	ENSG00000131778		0.380435	5.32403	1.5857e-07	9.999e-05
chr1:146724278|146728216	chr1_rs7525703_146649064_G_A	ENSG00000131778	flanking intron	-0.284978	-4.34403	1.72034e-05	0.00119988
chr1:146724278|146728216	chr1_rs1372820_146687103_G_C	ENSG00000131778	flanking intron	-0.284359	-4.33806	1.76584e-05	0.00119988
chr1:146724278|146728216	chr1_rs6678317_146771257_T_C	ENSG00000131778		-0.265523	-3.87444	0.000122283	0.00639936
chr1:146724278|146728216	chr1_rs4950399_146791020_A_G	ENSG00000131778		0.380445	5.32444	1.58234e-07	9.999e-05
chr1:146724278|146728216	chr1_rs10751402_146639790_A_C	ENSG00000131778		0.296661	4.83664	1.80066e-06	9.999e-05
chr1:146724278|146728216	chr1_rs12139680_146703737_A_G	ENSG00000131778	flanking intron	-0.20827	-3.40165	0.000727867	0.0264974
chr1:146724278|146728216	chr1_rs72691090_146769569_T_C	ENSG00000131778		0.3575	5.11749	4.54601e-07	9.999e-05
chr1:146724278|146728216	chr1_rs71510594_146704176_C_T	ENSG00000131778	flanking intron	-0.208144	-3.40323	0.00072377	0.0264974
chr1:146724278|146728216	chr1_rs4453096_146788287_A_G	ENSG00000131778		0.380486	5.33416	1.50451e-07	9.999e-05
chr1:146724278|146728216	chr1_rs72691025_146727110_G_A	ENSG00000131778	circR region	0.382976	5.45111	8.1544e-08	9.999e-05
chr1:146724278|146728216	chr1_rs72691015_146716857_C_G	ENSG00000131778	flanking intron	0.397316	6.16562	1.53015e-09	9.999e-05
chr1:146724278|146728216	chr1_rs72691032_146732774_G_A	ENSG00000131778		0.385527	5.4118	1.00304e-07	9.999e-05
chr1:146724278|146728216	chr1_rs7528091_146772080_C_T	ENSG00000131778		-0.265523	-3.87444	0.000122283	0.00639936
chr1:146724278|146728216	chr1_rs116479391_146792659_C_T	ENSG00000131778		0.380436	5.32427	1.58367e-07	9.999e-05
chr1:146724278|146728216	chr1_rs2044151_146667003_C_T	ENSG00000131778	flanking intron	-0.226633	-3.72716	0.000217603	0.00939906
chr1:146724278|146728216	chr1_rs72691012_146711400_G_C	ENSG00000131778	flanking intron	0.382906	5.43537	8.86066e-08	9.999e-05
chr1:146724278|146728216	chr1_rs111235886_146789419_T_C	ENSG00000131778		0.380476	5.3252	1.57607e-07	9.999e-05
chr1:146724278|146728216	chr1_rs112895419_146801046_C_T	ENSG00000131778		0.380431	5.32393	1.58649e-07	9.999e-05
chr1:146724278|146728216	chr1_rs7554833_146761044_C_T	ENSG00000131778		0.381348	5.34782	1.40142e-07	9.999e-05
chr1:146724278|146728216	chr1_rs4568882_146788598_T_G	ENSG00000131778		0.380496	5.32566	1.57231e-07	9.999e-05
chr1:146724278|146728216	chr1_rs72691016_146717027_T_C	ENSG00000131778	flanking intron	0.385546	5.4466	8.3508e-08	9.999e-05
chr1:146724278|146728216	chr1_rs6665597_146762865_A_G	ENSG00000131778		-0.265623	-3.87572	0.00012166	0.00639936
chr1:146724278|146728216	chr1_rs72691102_146772888_A_T	ENSG00000131778		0.380628	5.33851	1.47093e-07	9.999e-05
chr1:146724278|146728216	chr1_rs6673268_146694245_T_C	ENSG00000131778	flanking intron	0.259781	4.20352	3.15503e-05	0.00169983
chr1:146724278|146728216	chr1_rs10793673_146784669_A_C	ENSG00000131778		-0.265519	-3.87439	0.000122306	0.00639936
chr1:146724278|146728216	chr1_rs72691095_146769990_G_C	ENSG00000131778		0.380635	5.3386	1.47021e-07	9.999e-05
chr1:146724278|146728216	chr1_rs72691004_146705955_G_A	ENSG00000131778	flanking intron	0.384068	5.3884	1.13402e-07	9.999e-05
chr1:146724278|146728216	chr1_rs6687544_146749067_T_C	ENSG00000131778		-0.32519	-5.13503	4.16257e-07	9.999e-05
chr1:146724278|146728216	chr1_rs4950389_146704809_C_A	ENSG00000131778	flanking intron	0.384057	5.38814	1.13552e-07	9.999e-05
chr1:146724278|146728216	chr1_rs2883324_146788870_T_C	ENSG00000131778		0.380489	5.3255	1.57361e-07	9.999e-05
chr1:146724278|146728216	chr1_rs1999820_146741989_C_T	ENSG00000131778		0.385527	5.4118	1.00304e-07	9.999e-05
chr1:146724278|146728216	chr1_rs2353987_146827556_G_T	ENSG00000131778		0.383708	5.38847	1.13358e-07	9.999e-05
chr1:146724278|146728216	chr1_rs3737853_146763543_G_A	ENSG00000131778		-0.265612	-3.8756	0.000121721	0.00639936
chr1:146724278|146728216	chr1_rs6675793_146735636_G_A	ENSG00000131778		-0.32521	-5.13533	4.15628e-07	9.999e-05
chr1:146724278|146728216	chr1_rs72691093_146769662_C_T	ENSG00000131778		0.380635	5.3386	1.47021e-07	9.999e-05
chr1:146724278|146731572	chr1_rs12042043_146703476_C_T	ENSG00000131778	flanking intron	-0.366844	-3.97044	8.31491e-05	0.010199
chr1:146724278|146731572	chr1_rs3737846_146727593_G_A	ENSG00000131778	circR region	-0.361276	-3.93359	9.65101e-05	0.0111989
chr1:146724278|146731572	chr1_rs12042980_146704350_C_T	ENSG00000131778	flanking intron	-0.360616	-3.9255	9.97003e-05	0.0114989
chr1:146724278|146731572	chr1_rs28381208_146673806_T_G	ENSG00000131778	flanking intron	-0.36564	-3.93294	9.67616e-05	0.0111989
chr1:146724278|146731572	chr1_rs4445527_146705746_T_A	ENSG00000131778	flanking intron	-0.368717	-3.95362	8.90129e-05	0.0109989
chr1:146724278|146731572	chr1_rs2297753_146684131_G_A	ENSG00000131778	flanking intron	-0.363815	-3.91455	0.000104183	0.0116988
chr1:146724278|146731572	chr1_rs1890038_146723941_C_T	ENSG00000131778	flanking intron	-0.361153	-3.93257	9.69051e-05	0.0111989
chr1:146724278|146731572	chr1_rs12034349_146698220_G_C	ENSG00000131778	flanking intron	-0.365425	-3.96387	8.53969e-05	0.0105989
chr1:146724278|146731572	chr1_rs2354429_146720770_G_A	ENSG00000131778	flanking intron	-0.361153	-3.93257	9.69051e-05	0.0111989
chr1:146724278|146731572	chr1_rs12035400_146699559_G_A	ENSG00000131778	flanking intron	-0.365676	-3.96403	8.53416e-05	0.0105989
chr1:146724278|146731572	chr1_rs12021645_146716517_C_T	ENSG00000131778	flanking intron	-0.361142	-3.93237	9.69835e-05	0.0111989
chr1:146724278|146731572	chr1_rs76443444_146717591_A_G	ENSG00000131778	flanking intron	-0.361153	-3.93257	9.69051e-05	0.0111989
chr1:146724278|146731572	chr1_rs6685088_146708167_T_C	ENSG00000131778	flanking intron	-0.360723	-3.9267	9.922e-05	0.0114989
chr1:146724278|146731572	chr1_rs12039307_146703330_G_T	ENSG00000131778	flanking intron	-0.367552	-3.94579	9.18761e-05	0.0110989
chr1:146724278|146731572	chr1_rs2304893_146630916_T_C	ENSG00000131778		-0.354753	-3.82967	0.000145982	0.0140986
chr1:146747017|146757164	chr1_rs75435090_146694601_T_C	ENSG00000131778		-0.783101	-4.06374	5.6729e-05	0.00609939
chr1:147743964|147747505	chr1_rs2184612_147818828_A_G	n/a		-0.43104	-3.53992	0.000440724	0.00719928
chr1:147743964|147747505	chr1_rs1814653_147743035_G_A	n/a		-0.429319	-3.29282	0.00106783	0.0174983
chr1:147743964|147747505	chr1_rs1875836_147729232_C_T	n/a		0.37143	3.14259	0.00178205	0.0280972
chr1:147743964|147747505	chr1_rs61810037_147745585_T_C	n/a	circR region	-0.421935	-3.23745	0.00129263	0.0207979
chr1:147743964|147747505	chr1_rs61810038_147745914_G_C	n/a	circR region	-0.421243	-3.23283	0.00131323	0.0209979
chr1:147743964|147747505	chr1_rs3009467_147826107_C_G	n/a		-0.367834	-3.14455	0.00177042	0.0279972
chr1:147743964|147747505	chr1_rs2999612_147819783_G_A	n/a		-0.441111	-3.61414	0.00033438	0.00529947
chr1:147743964|147747505	chr1_rs55833149_147751142_G_T	n/a		-0.420798	-3.23129	0.00132018	0.0213979
chr1:147743964|147747505	chr1_rs56148654_147761265_T_C	n/a		-0.426818	-3.29203	0.00107076	0.0174983
chr1:147743964|147747505	chr1_rs56188506_147751923_A_G	n/a		-0.420434	-3.22868	0.00133201	0.0213979
chr1:147743964|147747505	chr1_rs59248386_147820281_A_T	n/a		-0.430309	-3.53363	0.00045106	0.00729927
chr1:147743964|147747505	chr1_rs1582087_147822261_G_A	n/a		-0.387374	-3.27977	0.00111729	0.0183982
chr1:147743964|147747505	chr1_rs59966267_147813466_T_C	n/a		-0.427993	-3.48244	0.000544028	0.00879912
chr1:147743964|147747505	chr1_rs76197525_147793344_G_A	n/a		-0.452633	-3.64698	0.000295466	0.00519948
chr1:147743964|147747505	chr1_rs481176_147807277_A_G	n/a		0.40913	3.3591	0.000846584	0.0137986
chr1:147743964|147747505	chr1_rs56101307_147820509_G_A	n/a		-0.430064	-3.53156	0.000454502	0.00739926
chr1:147743964|147747505	chr1_rs57117589_147820276_G_T	n/a		-0.426769	-3.50248	0.000505679	0.00819918
chr1:147743964|147747505	chr1_rs7551127_147813679_A_T	n/a		-0.43035	-3.52946	0.000458032	0.00739926
chr1:147743964|147747505	chr1_rs508233_147807964_G_A	n/a		0.411116	3.37329	0.000805132	0.0126987
chr1:147743964|147747505	chr1_rs1814657_147808524_T_G	n/a		0.411877	3.3813	0.000782549	0.0124988
chr1:149936147|149937803	chr1_rs3767628_149938745_A_G	ENSG00000163113	flanking intron	0.348022	3.95926	8.70058e-05	0.00429957
chr1:149936147|149937803	chr1_rs72692823_149910775_T_C	ENSG00000163113		0.57253	5.29672	1.82623e-07	9.999e-05
chr1:149936147|149937803	chr1_rs1868992_149908108_A_G	ENSG00000163113		0.31999	3.91404	0.000104397	0.00509949
chr1:149936147|149937803	chr1_rs4926400_149931541_G_A	ENSG00000163113		0.57852	5.35654	1.33925e-07	9.999e-05
chr1:149936147|149937803	chr1_rs61584789_149997165_A_C	ENSG00000163113		0.631521	5.50333	6.18138e-08	9.999e-05
chr1:149936147|149937803	chr1_rs10494260_149943784_T_C	ENSG00000163113		0.57852	5.35654	1.33925e-07	9.999e-05
chr1:149936147|149937803	chr1_rs3767627_149938898_T_C	ENSG00000163113	flanking intron	0.57852	5.35654	1.33925e-07	9.999e-05
chr1:149936147|149937803	chr1_rs72692821_149905279_G_A	ENSG00000163113		0.568441	5.23389	2.52163e-07	9.999e-05
chr1:149936147|149937803	chr1_rs4926386_149886135_C_A	ENSG00000163113		0.602366	4.65444	4.24818e-06	0.00039996
chr1:149936147|149937803	chr1_rs12023748_149941228_A_G	ENSG00000163113		0.362115	4.12681	4.36239e-05	0.00249975
chr1:149936147|149937803	chr1_rs3738320_149982626_A_G	ENSG00000163113		0.359375	4.09744	4.93209e-05	0.00289971
chr1:149936147|149937803	chr1_rs4926399_149924299_C_T	ENSG00000163113		0.368983	4.16341	3.73976e-05	0.0019998
chr1:149936147|149937803	chr1_rs6660842_149918619_C_G	ENSG00000163113		0.367489	4.18078	3.47489e-05	0.00179982
chr1:149936147|149937803	chr1_rs77644650_149995368_C_T	ENSG00000163113		0.615421	5.54241	5.01668e-08	9.999e-05
chr1:149936147|149937803	chr1_rs12026500_149945558_C_A	ENSG00000163113		0.57852	5.35654	1.33925e-07	9.999e-05
chr1:149936147|149937803	chr1_rs11205312_149996732_G_A	ENSG00000163113		0.626878	5.52606	5.47539e-08	9.999e-05
chr1:149936147|149937803	chr1_rs3936952_149978552_G_A	ENSG00000163113		0.353224	4.01319	6.98522e-05	0.00379962
chr1:149936147|149937803	chr1_rs12023231_149989434_T_C	ENSG00000163113		0.611547	5.54043	5.07014e-08	9.999e-05
chr1:149936147|149937803	chr1_rs57252299_149997174_G_A	ENSG00000163113		0.632149	5.51009	5.96243e-08	9.999e-05
chr1:149936147|149937803	chr1_rs6587729_149926987_C_T	ENSG00000163113		0.608428	5.20659	2.8983e-07	9.999e-05
chr1:149936147|149937803	chr1_rs58700306_149995505_C_T	ENSG00000163113		0.350005	3.97473	8.17138e-05	0.00429957
chr1:149936147|149937803	chr1_rs12082689_149972358_A_G	ENSG00000163113		0.360692	4.10397	4.7996e-05	0.00279972
chr1:149936147|149937803	chr1_rs7551741_149918132_G_A	ENSG00000163113		0.560782	4.55577	6.68463e-06	0.00059994
chr1:149936147|149937803	chr1_rs11205310_149965170_G_T	ENSG00000163113		0.57852	5.35654	1.33925e-07	9.999e-05
chr1:149936147|149937803	chr1_rs12409885_149991147_C_T	ENSG00000163113		0.611832	5.54081	5.0599e-08	9.999e-05
chr1:149936147|149937803	chr1_rs143778906_149928679_A_G	ENSG00000163113		0.345907	3.92833	9.85726e-05	0.00479952
chr1:149936147|149937803	chr1_rs12022928_149994954_A_G	ENSG00000163113		0.357184	4.05288	5.93327e-05	0.00329967
chr1:149936147|149937803	chr1_rs11205309_149956342_A_T	ENSG00000163113		0.361942	4.12378	4.41807e-05	0.00249975
chr1:149936147|149937803	chr1_rs6684987_149929342_A_G	ENSG00000163113		0.34586	3.92785	9.87654e-05	0.00489951
chr1:152305059|152313686	chr1_rs150461488_152236681_C_T	ENSG00000237975		-1.05822	-8.99021	6.32524e-18	9.999e-05
chr1:152305059|152313686	chr1_rs11581393_152354159_A_T	ENSG00000237975		-1.15918	-6.27947	7.83157e-10	9.999e-05
chr1:152305059|152313686	chr1_rs144043341_152228720_G_A	ENSG00000237975		-1.05341	-8.87637	1.52194e-17	9.999e-05
chr1:152305059|152313686	chr1_rs72698926_152345221_A_T	ENSG00000237975		-1.16473	-6.29658	7.07535e-10	9.999e-05
chr1:152305059|152313686	chr1_rs146830974_152238688_G_A	ENSG00000237975		-1.06099	-8.98396	6.63918e-18	9.999e-05
chr1:155408118|155408859	chr1_rs67581023_155430501_G_C	ENSG00000116539		-0.207046	-3.73378	0.000212123	0.0271973
chr1:155408118|155408859	chr1_rs80187273_155311658_C_T	ENSG00000116539		-0.212864	-3.79842	0.00016503	0.0234977
chr1:155408118|155408859	chr1_rs12087625_155342191_C_T	ENSG00000116539		-0.207577	-3.73829	0.000208461	0.0268973
chr1:155408118|155408859	chr1_rs72704166_155367178_C_T	ENSG00000116539		-0.20741	-3.73592	0.000210377	0.0270973
chr1:155408118|155408859	chr1_rs72704180_155437659_G_T	ENSG00000116539		-0.207043	-3.73333	0.00021249	0.0271973
chr1:155644801|155649303	chr1_rs56346827_155741869_C_T	ENSG00000163374		0.701935	5.02354	7.25635e-07	0.00039996
chr1:155644801|155649303	chr1_rs11264401_155645306_G_A	ENSG00000163374	circR region	0.789982	4.54553	7.00336e-06	0.00139986
chr1:155644801|155649303	chr1_rs12081192_155738044_A_G	ENSG00000163374		0.661089	6.79835	3.2729e-11	9.999e-05
chr1:155644801|155649303	chr1_rs670876_155671678_T_G	ENSG00000163374		0.698036	6.65471	8.0401e-11	9.999e-05
chr1:155644801|155649303	chr1_rs12093350_155571609_A_G	ENSG00000163374		0.728205	7.3965	6.61702e-13	9.999e-05
chr1:155644801|155649303	chr1_rs4550031_155610999_G_A	ENSG00000163374		-0.740693	-7.51682	2.92942e-13	9.999e-05
chr1:155644801|155649303	chr1_rs7541060_155728088_A_T	ENSG00000163374		0.525419	5.75133	1.61038e-08	9.999e-05
chr1:155644801|155649303	chr1_rs4278368_155722557_G_A	ENSG00000163374		0.654922	6.85272	2.31994e-11	9.999e-05
chr1:155644801|155649303	chr1_rs12040100_155611847_G_T	ENSG00000163374		0.733281	7.44915	4.63821e-13	9.999e-05
chr1:155644801|155649303	chr1_rs34124416_155578049_C_G	ENSG00000163374		0.732901	7.44797	4.67525e-13	9.999e-05
chr1:155644801|155649303	chr1_rs11264397_155611485_G_C	ENSG00000163374		0.737094	7.47106	3.99827e-13	9.999e-05
chr1:155644801|155649303	chr1_rs475550_155652081_T_A	ENSG00000163374	flanking intron	0.739271	7.53683	2.55569e-13	9.999e-05
chr1:155644801|155649303	chr1_rs3892792_155558665_G_T	ENSG00000163374		0.729688	7.28469	1.39846e-12	9.999e-05
chr1:155644801|155649303	chr1_rs10908480_155699762_T_G	ENSG00000163374		0.644989	6.91974	1.51353e-11	9.999e-05
chr1:155644801|155649303	chr1_rs74554503_155632053_G_A	ENSG00000163374		0.603121	3.43534	0.000645096	0.0232977
chr1:155644801|155649303	chr1_rs10908479_155643403_C_T	ENSG00000163374	flanking intron	0.739134	7.53284	2.62622e-13	9.999e-05
chr1:155644801|155649303	chr1_rs7521594_155634957_T_C	ENSG00000163374		0.738973	7.52962	2.68459e-13	9.999e-05
chr1:155644801|155649303	chr1_rs12744132_155663326_C_T	ENSG00000163374		0.699719	6.76806	3.96092e-11	9.999e-05
chr1:155644801|155649303	chr1_rs678157_155658341_T_C	ENSG00000163374	flanking intron	0.699707	6.76795	3.96347e-11	9.999e-05
chr1:155644801|155649303	chr1_rs6427286_155723297_T_C	ENSG00000163374		0.525419	5.75133	1.61038e-08	9.999e-05
chr1:155644801|155649303	chr1_rs708611_155743310_A_C	ENSG00000163374		-0.525419	-5.75133	1.61038e-08	9.999e-05
chr1:155644801|155649303	chr1_rs10908473_155545591_A_T	ENSG00000163374		0.665565	4.60558	5.3227e-06	0.00119988
chr1:155644801|155649303	chr1_rs822527_155738053_A_G	ENSG00000163374		-0.526226	-5.76019	1.53345e-08	9.999e-05
chr1:155644801|155649303	chr1_rs12039893_155614815_A_C	ENSG00000163374		0.733306	7.45138	4.56875e-13	9.999e-05
chr1:155644801|155649303	chr1_rs3851912_155586444_T_G	ENSG00000163374		0.734553	7.46372	4.20224e-13	9.999e-05
chr1:155644801|155649303	chr1_rs6665227_155710460_T_C	ENSG00000163374		0.522305	5.84062	9.80577e-09	9.999e-05
chr1:155644801|155649303	chr1_rs11264410_155745349_G_A	ENSG00000163374		0.663263	6.88825	1.85066e-11	9.999e-05
chr1:155644801|155649303	chr1_rs2666826_155658085_T_C	ENSG00000163374	flanking intron	0.522064	5.40356	1.04737e-07	0.00019998
chr1:155644801|155649303	chr1_rs348196_155666961_T_C	ENSG00000163374		0.699707	6.76795	3.96347e-11	9.999e-05
chr1:155644801|155649303	chr1_rs12043132_155562367_T_C	ENSG00000163374		0.726168	7.38141	7.32407e-13	9.999e-05
chr1:155644801|155649303	chr1_rs3738590_155630752_A_G	ENSG00000163374		0.732901	7.45644	4.41471e-13	9.999e-05
chr1:155644801|155649303	chr1_rs348186_155633307_T_C	ENSG00000163374		0.73894	7.52897	2.69656e-13	9.999e-05
chr1:155644801|155649303	chr1_rs28662267_155680449_T_C	ENSG00000163374		0.655321	7.00835	8.56292e-12	9.999e-05
chr1:155644801|155649303	chr1_rs11264398_155614245_C_T	ENSG00000163374		0.733299	7.45065	4.5913e-13	9.999e-05
chr1:155644801|155649303	chr1_rs6427278_155562583_T_C	ENSG00000163374		-0.728832	-7.41373	5.89177e-13	9.999e-05
chr1:155644801|155649303	chr1_rs9426933_155702111_T_C	ENSG00000163374		0.52685	5.84531	9.55225e-09	9.999e-05
chr1:155644801|155649303	chr1_rs2175391_155625602_G_T	ENSG00000163374		-0.738881	-7.52788	2.71672e-13	9.999e-05
chr1:155644801|155649303	chr1_rs34632540_155612197_G_T	ENSG00000163374		-0.5768	-6.1796	1.41003e-09	9.999e-05
chr1:155644801|155649303	chr1_rs7550402_155724898_T_C	ENSG00000163374		0.525419	5.75133	1.61038e-08	9.999e-05
chr1:155644801|155649303	chr1_rs11264386_155559170_G_T	ENSG00000163374		0.722838	7.32992	1.03428e-12	9.999e-05
chr1:155644801|155649303	chr1_rs644853_155706217_T_G	ENSG00000163374		0.441978	4.88114	1.45406e-06	0.00039996
chr1:155644801|155649303	chr1_rs12035524_155667102_G_A	ENSG00000163374		0.694106	6.70056	6.04486e-11	9.999e-05
chr1:155644801|155649303	chr1_rs4971095_155606224_G_A	ENSG00000163374		-0.739172	-7.51748	2.9162e-13	9.999e-05
chr1:155644801|155649303	chr1_rs71628683_155668700_G_A	ENSG00000163374		0.517064	3.76486	0.000188089	0.00939906
chr1:155644801|155649303	chr1_rs34620961_155649827_G_C	ENSG00000163374	flanking intron	0.73326	7.46429	4.18614e-13	9.999e-05
chr1:155644801|155649303	chr1_rs6672128_155652398_T_C	ENSG00000163374	flanking intron	0.739274	7.53697	2.55316e-13	9.999e-05
chr1:155644801|155649303	chr1_rs12755128_155591625_A_G	ENSG00000163374		0.595162	4.15496	3.87557e-05	0.00359964
chr1:155644801|155649303	chr1_rs10908482_155713873_T_C	ENSG00000163374		0.525247	5.75046	1.61818e-08	9.999e-05
chr1:155644801|155649303	chr1_rs66501532_155715641_G_A	ENSG00000163374		0.600599	6.03645	3.23286e-09	9.999e-05
chr1:155644801|155649303	chr1_rs10908481_155713650_T_G	ENSG00000163374		0.6576	6.88162	1.9305e-11	9.999e-05
chr1:155644801|155649303	chr1_rs72706141_155728273_T_A	ENSG00000163374		0.683124	5.08776	5.27517e-07	0.00039996
chr1:155644801|155649303	chr1_rs7414254_155698425_C_T	ENSG00000163374		0.622836	3.69414	0.000246982	0.0112989
chr1:155644801|155649303	chr1_rs348192_155668062_G_A	ENSG00000163374		0.702586	6.77396	3.81656e-11	9.999e-05
chr1:155644801|155649303	chr1_rs490608_155682870_C_T	ENSG00000163374		0.526176	5.87712	7.99192e-09	9.999e-05
chr1:155644801|155649303	chr1_rs821551_155688580_C_A	ENSG00000163374		0.526222	5.76293	1.51037e-08	9.999e-05
chr1:155644801|155649303	chr1_rs141265144_155581311_T_C	ENSG00000163374		0.730218	7.41439	5.86582e-13	9.999e-05
chr1:155644801|155649303	chr1_rs12048286_155552484_C_T	ENSG00000163374		0.724258	7.33894	9.73745e-13	9.999e-05
chr1:155644801|155649303	chr1_rs12758945_155643718_C_T	ENSG00000163374	flanking intron	0.727451	7.3948	6.69312e-13	9.999e-05
chr1:155644801|155649303	chr1_rs12047756_155624944_G_A	ENSG00000163374		0.732912	7.45635	4.41749e-13	9.999e-05
chr1:155644801|155649303	chr1_rs6427287_155723420_T_C	ENSG00000163374		0.52266	5.71966	1.91734e-08	9.999e-05
chr1:155644801|155649303	chr1_rs11264387_155563152_C_A	ENSG00000163374		0.722687	7.34343	9.44903e-13	9.999e-05
chr1:155644801|155649303	chr1_rs12022088_155614499_C_T	ENSG00000163374		0.7333	7.45093	4.58242e-13	9.999e-05
chr1:155644801|155649303	chr1_rs12047626_155606929_C_T	ENSG00000163374		0.733185	7.44635	4.72678e-13	9.999e-05
chr1:155644801|155649303	chr1_rs11264388_155570680_T_G	ENSG00000163374		-0.562048	-5.51726	5.73895e-08	0.00019998
chr1:155644801|155649303	chr1_rs12091730_155556971_G_A	ENSG00000163374		0.673952	6.45817	2.68364e-10	9.999e-05
chr1:155644801|155649303	chr1_rs2048431_155618630_G_A	ENSG00000163374		0.733286	7.45314	4.51439e-13	9.999e-05
chr1:155644801|155649303	chr1_rs114104743_155689813_T_C	ENSG00000163374		0.617239	3.81639	0.000153807	0.00829917
chr1:155644801|155649303	chr1_rs71628684_155685477_A_G	ENSG00000163374		0.589859	3.58451	0.000373555	0.0148985
chr1:155644801|155649303	chr1_rs11264383_155545346_C_T	ENSG00000163374		0.716478	7.26372	1.60763e-12	9.999e-05
chr1:155644801|155649303	chr1_rs11264393_155574471_C_A	ENSG00000163374		0.732169	7.44148	4.88494e-13	9.999e-05
chr1:155644801|155649303	chr1_rs12740629_155643922_A_G	ENSG00000163374	flanking intron	0.733159	7.46155	4.26461e-13	9.999e-05
chr1:155644801|155649303	chr1_rs41264243_155629116_G_A	ENSG00000163374		-0.469978	-3.34038	0.00090431	0.0286971
chr1:155644801|155649303	chr1_rs2297775_155735012_T_C	ENSG00000163374		0.654922	6.85272	2.31994e-11	9.999e-05
chr1:155644801|155649303	chr1_rs1058207_155658940_T_G	ENSG00000163374		0.68713	6.6142	1.03314e-10	9.999e-05
chr1:155644801|155649303	chr1_rs71628672_155573024_C_T	ENSG00000163374		0.510401	3.78673	0.000172743	0.00889911
chr1:155644801|155649303	chr1_rs822025_155748832_C_T	ENSG00000163374		-0.52539	-5.75087	1.6145e-08	9.999e-05
chr1:155644801|155753880	chr1_rs11264413_155788656_G_A	n/a		0.344982	5.78829	1.31243e-08	0.00019998
chr1:155644801|155753880	chr1_rs11264410_155745349_G_A	n/a	circR region	0.370988	6.23376	1.026e-09	9.999e-05
chr1:155644801|155753880	chr1_rs6662953_155754448_C_T	n/a	flanking intron	0.366133	6.19848	1.26242e-09	9.999e-05
chr1:155644801|155753880	chr1_rs12093350_155571609_A_G	n/a		0.429787	7.0929	4.94663e-12	9.999e-05
chr1:155644801|155753880	chr1_rs56346827_155741869_C_T	n/a	circR region	0.388632	4.51584	8.01212e-06	0.00149985
chr1:155644801|155753880	chr1_rs475550_155652081_T_A	n/a	circR region	0.432346	7.1532	3.33434e-12	9.999e-05
chr1:155644801|155753880	chr1_rs7541060_155728088_A_T	n/a	circR region	0.279869	4.95572	1.01249e-06	0.00059994
chr1:155644801|155753880	chr1_rs678157_155658341_T_C	n/a	circR region	0.394297	6.17621	1.43831e-09	9.999e-05
chr1:155644801|155753880	chr1_rs10908479_155643403_C_T	n/a	flanking intron	0.432461	7.15304	3.33802e-12	9.999e-05
chr1:155644801|155753880	chr1_rs4278368_155722557_G_A	n/a	circR region	0.36614	6.1988	1.26008e-09	9.999e-05
chr1:155644801|155753880	chr1_rs72706141_155728273_T_A	n/a	circR region	0.365968	4.41853	1.23889e-05	0.00179982
chr1:155644801|155753880	chr1_rs28582361_155753289_T_C	n/a	circR region	0.279331	4.94927	1.04488e-06	0.00059994
chr1:155644801|155753880	chr1_rs10908480_155699762_T_G	n/a	circR region	0.327907	5.64999	2.80653e-08	0.00029997
chr1:155644801|155753880	chr1_rs822025_155748832_C_T	n/a	circR region	-0.279855	-4.95537	1.01422e-06	0.00059994
chr1:155644801|155753880	chr1_rs3892792_155558665_G_T	n/a		0.42746	6.92922	1.42447e-11	9.999e-05
chr1:155644801|155753880	chr1_rs2666826_155658085_T_C	n/a	circR region	0.280774	4.70803	3.3097e-06	0.00109989
chr1:155644801|155753880	chr1_rs9426933_155702111_T_C	n/a	circR region	0.281598	5.05358	6.25339e-07	0.00059994
chr1:155644801|155753880	chr1_rs10908481_155713650_T_G	n/a	circR region	0.360903	6.10123	2.2252e-09	9.999e-05
chr1:155644801|155753880	chr1_rs11264393_155574471_C_A	n/a		0.431478	7.12379	4.04302e-12	9.999e-05
chr1:155644801|155753880	chr1_rs11264387_155563152_C_A	n/a		0.431183	7.12764	3.9424e-12	9.999e-05
chr1:155644801|155753880	chr1_rs708611_155743310_A_C	n/a	circR region	-0.279869	-4.95572	1.01249e-06	0.00059994
chr1:155644801|155753880	chr1_rs34620961_155649827_G_C	n/a	circR region	0.43098	7.1245	4.02437e-12	9.999e-05
chr1:155644801|155753880	chr1_rs7521594_155634957_T_C	n/a		0.432517	7.15277	3.34374e-12	9.999e-05
chr1:155644801|155753880	chr1_rs28662267_155680449_T_C	n/a	circR region	0.333846	5.73265	1.78513e-08	0.00029997
chr1:155644801|155753880	chr1_rs6427278_155562583_T_C	n/a		-0.432632	-7.1547	3.30174e-12	9.999e-05
chr1:155644801|155753880	chr1_rs12043132_155562367_T_C	n/a		0.432605	7.15225	3.3553e-12	9.999e-05
chr1:155644801|155753880	chr1_rs822527_155738053_A_G	n/a	circR region	-0.280107	-4.95965	9.93217e-07	0.00059994
chr1:155644801|155753880	chr1_rs11264398_155614245_C_T	n/a		0.431778	7.12579	3.99054e-12	9.999e-05
chr1:155644801|155753880	chr1_rs2948071_155750365_T_C	n/a	circR region	-0.251415	-4.44483	1.10207e-05	0.00159984
chr1:155644801|155753880	chr1_rs12024257_155780536_G_A	n/a		0.344991	5.78843	1.31139e-08	0.00019998
chr1:155644801|155753880	chr1_rs11264397_155611485_G_C	n/a		0.434511	7.15424	3.3117e-12	9.999e-05
chr1:155644801|155753880	chr1_rs11264401_155645306_G_A	n/a	circR region	0.433555	4.05276	5.93618e-05	0.00479952
chr1:155644801|155753880	chr1_rs12744132_155663326_C_T	n/a	circR region	0.394303	6.1763	1.43759e-09	9.999e-05
chr1:155644801|155753880	chr1_rs822508_155850558_T_C	n/a		-0.291465	-5.12643	4.34643e-07	0.00039996
chr1:155644801|155753880	chr1_rs12035524_155667102_G_A	n/a	circR region	0.393269	6.15161	1.66046e-09	9.999e-05
chr1:155644801|155753880	chr1_rs6665227_155710460_T_C	n/a	circR region	0.24823	4.46433	1.0101e-05	0.00159984
chr1:155644801|155753880	chr1_rs12040100_155611847_G_T	n/a		0.431841	7.12571	3.99263e-12	9.999e-05
chr1:155644801|155753880	chr1_rs822490_155822971_C_T	n/a		-0.269361	-4.73626	2.89927e-06	0.0009999
chr1:155644801|155753880	chr1_rs3820594_155829511_C_T	n/a		0.344973	5.78815	1.31346e-08	0.00019998
chr1:155644801|155753880	chr1_rs2175391_155625602_G_T	n/a		-0.432536	-7.15247	3.35046e-12	9.999e-05
chr1:155644801|155753880	chr1_rs12081192_155738044_A_G	n/a	circR region	0.376141	6.26864	8.35003e-10	9.999e-05
chr1:155644801|155753880	chr1_rs729022_155852123_C_T	n/a		-0.291539	-5.12743	4.32463e-07	0.00039996
chr1:155644801|155753880	chr1_rs10908473_155545591_A_T	n/a		0.487855	5.56367	4.47598e-08	0.00029997
chr1:155644801|155753880	chr1_rs2948072_155750326_G_T	n/a	circR region	-0.279538	-4.94758	1.05353e-06	0.00059994
chr1:155644801|155753880	chr1_rs10908482_155713873_T_C	n/a	circR region	0.279953	4.95826	9.99975e-07	0.00059994
chr1:155644801|155753880	chr1_rs7517204_155843935_C_G	n/a		-0.291324	-5.06864	5.80243e-07	0.00059994
chr1:155644801|155753880	chr1_rs348196_155666961_T_C	n/a	circR region	0.394297	6.17621	1.43831e-09	9.999e-05
chr1:155644801|155753880	chr1_rs11264386_155559170_G_T	n/a		0.431114	7.1117	4.37553e-12	9.999e-05
chr1:155644801|155753880	chr1_rs4971095_155606224_G_A	n/a		-0.433311	-7.15379	3.32147e-12	9.999e-05
chr1:155644801|155753880	chr1_rs822505_155846528_C_T	n/a		-0.288314	-5.05104	6.33279e-07	0.00059994
chr1:155644801|155753880	chr1_rs3851912_155586444_T_G	n/a		0.432513	7.1381	3.68147e-12	9.999e-05
chr1:155644801|155753880	chr1_rs822494_155825697_C_T	n/a		-0.269362	-4.73626	2.89921e-06	0.0009999
chr1:155644801|155753880	chr1_rs12039893_155614815_A_C	n/a		0.431749	7.12588	3.9881e-12	9.999e-05
chr1:155644801|155753880	chr1_rs34632540_155612197_G_T	n/a		-0.329782	-5.73461	1.76593e-08	0.00029997
chr1:155644801|155753880	chr1_rs35698157_155780314_C_T	n/a		0.345051	5.78851	1.31083e-08	0.00019998
chr1:155644801|155753880	chr1_rs12024187_155777840_T_A	n/a		0.333772	5.52344	5.55255e-08	0.00029997
chr1:155644801|155753880	chr1_rs7550402_155724898_T_C	n/a	circR region	0.279869	4.95572	1.01249e-06	0.00059994
chr1:155644801|155753880	chr1_rs12040894_155761508_A_G	n/a		0.354448	5.9573	5.0806e-09	9.999e-05
chr1:155644801|155753880	chr1_rs11264383_155545346_C_T	n/a		0.426498	7.03283	7.30883e-12	9.999e-05
chr1:155644801|155753880	chr1_rs11264388_155570680_T_G	n/a		-0.255916	-4.04012	6.25376e-05	0.00519948
chr1:155644801|155753880	chr1_rs822478_155793969_T_C	n/a		-0.26408	-4.64608	4.41576e-06	0.00119988
chr1:155644801|155753880	chr1_rs7556519_155827546_T_C	n/a		0.35444	5.9574	5.07771e-09	9.999e-05
chr1:155644801|155753880	chr1_rs348192_155668062_G_A	n/a	circR region	0.393695	6.14404	1.73531e-09	9.999e-05
chr1:155644801|155753880	chr1_rs2048431_155618630_G_A	n/a		0.431632	7.12562	3.99498e-12	9.999e-05
chr1:155644801|155753880	chr1_rs1749410_155844065_G_A	n/a		-0.293171	-5.10409	4.8615e-07	0.00059994
chr1:155644801|155753880	chr1_rs3738590_155630752_A_G	n/a		0.431135	7.12377	4.04342e-12	9.999e-05
chr1:155644801|155753880	chr1_rs34124416_155578049_C_G	n/a		0.43181	7.12813	3.92989e-12	9.999e-05
chr1:155644801|155753880	chr1_rs10796954_155794478_T_C	n/a		0.344982	5.78829	1.31243e-08	0.00019998
chr1:155644801|155753880	chr1_rs348186_155633307_T_C	n/a		0.432525	7.15267	3.34606e-12	9.999e-05
chr1:155644801|155753880	chr1_rs12022088_155614499_C_T	n/a		0.431765	7.12581	3.98998e-12	9.999e-05
chr1:155644801|155753880	chr1_rs6672128_155652398_T_C	n/a	circR region	0.43234	7.1532	3.33443e-12	9.999e-05
chr1:155644801|155753880	chr1_rs141265144_155581311_T_C	n/a		0.430698	7.10484	4.57612e-12	9.999e-05
chr1:155644801|155753880	chr1_rs12047756_155624944_G_A	n/a		0.431148	7.12381	4.04256e-12	9.999e-05
chr1:155644801|155753880	chr1_rs12047626_155606929_C_T	n/a		0.431897	7.12512	4.00793e-12	9.999e-05
chr1:155644801|155753880	chr1_rs12758945_155643718_C_T	n/a	flanking intron	0.428302	7.07226	5.65856e-12	9.999e-05
chr1:155644801|155753880	chr1_rs12091730_155556971_G_A	n/a		0.37913	5.88658	7.57802e-09	0.00019998
chr1:155644801|155753880	chr1_rs1058207_155658940_T_G	n/a	circR region	0.385448	6.00833	3.79811e-09	9.999e-05
chr1:155644801|155753880	chr1_rs490608_155682870_C_T	n/a	circR region	0.253689	4.55931	6.57775e-06	0.00149985
chr1:155644801|155753880	chr1_rs822509_155850811_G_A	n/a		-0.291474	-5.12657	4.34347e-07	0.00039996
chr1:155644801|155753880	chr1_rs2985707_155749870_G_A	n/a	circR region	-0.279855	-4.95537	1.01422e-06	0.00059994
chr1:155644801|155753880	chr1_rs860295_155767708_A_G	n/a		-0.269363	-4.73616	2.90054e-06	0.0009999
chr1:155644801|155753880	chr1_rs12740629_155643922_A_G	n/a	flanking intron	0.431054	7.12434	4.0286e-12	9.999e-05
chr1:155644801|155753880	chr1_rs6427287_155723420_T_C	n/a	circR region	0.281076	4.97883	9.04235e-07	0.00059994
chr1:155644801|155753880	chr1_rs821551_155688580_C_A	n/a	circR region	0.285632	5.06526	5.90101e-07	0.00059994
chr1:155644801|155753880	chr1_rs644853_155706217_T_G	n/a	circR region	0.227492	4.06885	5.55424e-05	0.00469953
chr1:155644801|155753880	chr1_rs66501532_155715641_G_A	n/a	circR region	0.325507	5.29318	1.85983e-07	0.00039996
chr1:155644801|155753880	chr1_rs7528441_155843256_T_G	n/a		0.310354	5.13457	4.17224e-07	0.00039996
chr1:155644801|155753880	chr1_rs72706163_155773337_T_C	n/a		0.360936	4.50653	8.35608e-06	0.00149985
chr1:155644801|155753880	chr1_rs2297775_155735012_T_C	n/a	circR region	0.36614	6.1988	1.26008e-09	9.999e-05
chr1:155644801|155753880	chr1_rs6427286_155723297_T_C	n/a	circR region	0.279869	4.95572	1.01249e-06	0.00059994
chr1:155644801|155753880	chr1_rs12048286_155552484_C_T	n/a		0.431013	7.10307	4.62922e-12	9.999e-05
chr1:155644801|155753880	chr1_rs193114838_155779640_A_C	n/a		0.301675	4.64847	4.36718e-06	0.00119988
chr1:155644801|155753880	chr1_rs4550031_155610999_G_A	n/a		-0.4346	-7.16044	3.17966e-12	9.999e-05
chr1:155644801|155753880	chr1_rs670876_155671678_T_G	n/a	circR region	0.392592	6.06166	2.79648e-09	9.999e-05
chr1:155644801|155753880	chr1_rs12407800_155760742_A_C	n/a		0.354457	5.95744	5.07647e-09	9.999e-05
chr1:155644801|155753880	chr1_rs6657670_155787867_C_T	n/a		0.344982	5.78829	1.31243e-08	0.00019998
chr1:155644801|155753880	chr1_rs1973768_155788737_T_C	n/a		-0.243361	-4.24304	2.66473e-05	0.00309969
chr1:155646339|155753880	chr1_rs12091730_155556971_G_A	n/a		0.561873	4.53789	7.25049e-06	0.0009999
chr1:155646339|155753880	chr1_rs34620961_155649827_G_C	n/a	circR region	0.668502	5.72855	1.82586e-08	9.999e-05
chr1:155646339|155753880	chr1_rs2948072_155750326_G_T	n/a	circR region	-0.461483	-4.28274	2.24592e-05	0.00229977
chr1:155646339|155753880	chr1_rs11264397_155611485_G_C	n/a		0.671471	5.72871	1.82425e-08	9.999e-05
chr1:155646339|155753880	chr1_rs822478_155793969_T_C	n/a		-0.433429	-4.00053	7.35631e-05	0.00539946
chr1:155646339|155753880	chr1_rs10908479_155643403_C_T	n/a	flanking intron	0.674572	5.78538	1.3338e-08	9.999e-05
chr1:155646339|155753880	chr1_rs822490_155822971_C_T	n/a		-0.456605	-4.21611	2.99007e-05	0.00259974
chr1:155646339|155753880	chr1_rs28582361_155753289_T_C	n/a	circR region	0.453543	4.21086	3.05789e-05	0.00259974
chr1:155646339|155753880	chr1_rs11264398_155614245_C_T	n/a		0.66752	5.70922	2.03045e-08	9.999e-05
chr1:155646339|155753880	chr1_rs822527_155738053_A_G	n/a	circR region	-0.461404	-4.28322	2.24121e-05	0.00229977
chr1:155646339|155753880	chr1_rs7541060_155728088_A_T	n/a	circR region	0.460423	4.27419	2.33043e-05	0.00229977
chr1:155646339|155753880	chr1_rs34632540_155612197_G_T	n/a		-0.534454	-4.85788	1.62633e-06	0.00029997
chr1:155646339|155753880	chr1_rs11264393_155574471_C_A	n/a		0.657908	5.62402	3.23162e-08	9.999e-05
chr1:155646339|155753880	chr1_rs1058207_155658940_T_G	n/a	circR region	0.580836	4.7105	3.27176e-06	0.00059994
chr1:155646339|155753880	chr1_rs475550_155652081_T_A	n/a	circR region	0.674562	5.78706	1.3214e-08	9.999e-05
chr1:155646339|155753880	chr1_rs708611_155743310_A_C	n/a	circR region	-0.460423	-4.27419	2.33043e-05	0.00229977
chr1:155646339|155753880	chr1_rs11264413_155788656_G_A	n/a		0.532419	4.6574	4.19027e-06	0.00069993
chr1:155646339|155753880	chr1_rs822494_155825697_C_T	n/a		-0.456611	-4.21616	2.98952e-05	0.00259974
chr1:155646339|155753880	chr1_rs729022_155852123_C_T	n/a		-0.413098	-3.7866	0.000172826	0.00929907
chr1:155646339|155753880	chr1_rs9426933_155702111_T_C	n/a	circR region	0.462904	4.35392	1.64743e-05	0.00159984
chr1:155646339|155753880	chr1_rs2175391_155625602_G_T	n/a		-0.674483	-5.78303	1.35128e-08	9.999e-05
chr1:155646339|155753880	chr1_rs12024187_155777840_T_A	n/a		0.534038	4.61982	4.98516e-06	0.00069993
chr1:155646339|155753880	chr1_rs6427286_155723297_T_C	n/a	circR region	0.460423	4.27419	2.33043e-05	0.00229977
chr1:155646339|155753880	chr1_rs2297775_155735012_T_C	n/a	circR region	0.548293	4.8236	1.91654e-06	0.00029997
chr1:155646339|155753880	chr1_rs6427278_155562583_T_C	n/a		-0.667301	-5.71744	1.94081e-08	9.999e-05
chr1:155646339|155753880	chr1_rs678157_155658341_T_C	n/a	circR region	0.593542	4.83293	1.83296e-06	0.00029997
chr1:155646339|155753880	chr1_rs11264410_155745349_G_A	n/a	circR region	0.554564	4.84091	1.76427e-06	0.00029997
chr1:155646339|155753880	chr1_rs12081192_155738044_A_G	n/a	circR region	0.545667	4.71645	3.18178e-06	0.00059994
chr1:155646339|155753880	chr1_rs6662953_155754448_C_T	n/a	flanking intron	0.548279	4.82333	1.91896e-06	0.00029997
chr1:155646339|155753880	chr1_rs3892792_155558665_G_T	n/a		0.661245	5.56068	4.54837e-08	9.999e-05
chr1:155646339|155753880	chr1_rs11264388_155570680_T_G	n/a		-0.560211	-4.69449	3.52608e-06	0.00059994
chr1:155646339|155753880	chr1_rs860295_155767708_A_G	n/a		-0.456599	-4.21593	2.99242e-05	0.00259974
chr1:155646339|155753880	chr1_rs12040894_155761508_A_G	n/a		0.543748	4.75988	2.59378e-06	0.00029997
chr1:155646339|155753880	chr1_rs4278368_155722557_G_A	n/a	circR region	0.548293	4.8236	1.91654e-06	0.00029997
chr1:155646339|155753880	chr1_rs7521594_155634957_T_C	n/a		0.674521	5.78389	1.34485e-08	9.999e-05
chr1:155646339|155753880	chr1_rs3820594_155829511_C_T	n/a		0.532412	4.65734	4.19131e-06	0.00069993
chr1:155646339|155753880	chr1_rs644853_155706217_T_G	n/a	circR region	0.440758	4.16313	3.74417e-05	0.00329967
chr1:155646339|155753880	chr1_rs6657670_155787867_C_T	n/a		0.532419	4.6574	4.19027e-06	0.00069993
chr1:155646339|155753880	chr1_rs12093350_155571609_A_G	n/a		0.658226	5.62698	3.18017e-08	9.999e-05
chr1:155646339|155753880	chr1_rs28662267_155680449_T_C	n/a	circR region	0.561771	5.05239	6.29059e-07	0.00019998
chr1:155646339|155753880	chr1_rs34124416_155578049_C_G	n/a		0.658983	5.63251	3.0862e-08	9.999e-05
chr1:155646339|155753880	chr1_rs7550402_155724898_T_C	n/a	circR region	0.460423	4.27419	2.33043e-05	0.00229977
chr1:155646339|155753880	chr1_rs1973768_155788737_T_C	n/a		-0.391948	-3.58661	0.000370642	0.0171983
chr1:155646339|155753880	chr1_rs10796954_155794478_T_C	n/a		0.532419	4.6574	4.19027e-06	0.00069993
chr1:155646339|155753880	chr1_rs822505_155846528_C_T	n/a		-0.420062	-3.84019	0.000140049	0.00829917
chr1:155646339|155753880	chr1_rs348196_155666961_T_C	n/a	circR region	0.593542	4.83293	1.83296e-06	0.00029997
chr1:155646339|155753880	chr1_rs4550031_155610999_G_A	n/a		-0.676859	-5.78154	1.36253e-08	9.999e-05
chr1:155646339|155753880	chr1_rs12022088_155614499_C_T	n/a		0.667582	5.70999	2.0219e-08	9.999e-05
chr1:155646339|155753880	chr1_rs12043132_155562367_T_C	n/a		0.659987	5.64895	2.8225e-08	9.999e-05
chr1:155646339|155753880	chr1_rs7556519_155827546_T_C	n/a		0.543713	4.75974	2.59548e-06	0.00029997
chr1:155646339|155753880	chr1_rs7528441_155843256_T_G	n/a		0.472941	4.08782	5.13359e-05	0.00409959
chr1:155646339|155753880	chr1_rs10908480_155699762_T_G	n/a	circR region	0.551388	4.97688	9.1291e-07	0.00019998
chr1:155646339|155753880	chr1_rs12024257_155780536_G_A	n/a		0.532427	4.65745	4.18923e-06	0.00069993
chr1:155646339|155753880	chr1_rs10908481_155713650_T_G	n/a	circR region	0.551396	4.85096	1.68126e-06	0.00029997
chr1:155646339|155753880	chr1_rs12744132_155663326_C_T	n/a	circR region	0.593534	4.83283	1.83377e-06	0.00029997
chr1:155646339|155753880	chr1_rs670876_155671678_T_G	n/a	circR region	0.552318	4.42183	1.22084e-05	0.00129987
chr1:155646339|155753880	chr1_rs6665227_155710460_T_C	n/a	circR region	0.467095	4.43138	1.1701e-05	0.00129987
chr1:155646339|155753880	chr1_rs12035524_155667102_G_A	n/a	circR region	0.587663	4.77727	2.38896e-06	0.00029997
chr1:155646339|155753880	chr1_rs7517204_155843935_C_G	n/a		-0.424407	-3.85291	0.000133185	0.00809919
chr1:155646339|155753880	chr1_rs490608_155682870_C_T	n/a	circR region	0.46933	4.44613	1.09567e-05	0.00119988
chr1:155646339|155753880	chr1_rs12040100_155611847_G_T	n/a		0.667297	5.70624	2.06398e-08	9.999e-05
chr1:155646339|155753880	chr1_rs12039893_155614815_A_C	n/a		0.66764	5.7108	2.01289e-08	9.999e-05
chr1:155646339|155753880	chr1_rs1749410_155844065_G_A	n/a		-0.426002	-3.86898	0.000124963	0.00789921
chr1:155646339|155753880	chr1_rs821551_155688580_C_A	n/a	circR region	0.44322	4.11006	4.67906e-05	0.00409959
chr1:155646339|155753880	chr1_rs6427287_155723420_T_C	n/a	circR region	0.457792	4.2493	2.59404e-05	0.00249975
chr1:155646339|155753880	chr1_rs2666826_155658085_T_C	n/a	circR region	0.465738	4.09799	4.92076e-05	0.00409959
chr1:155646339|155753880	chr1_rs3851912_155586444_T_G	n/a		0.66161	5.6543	2.74151e-08	9.999e-05
chr1:155646339|155753880	chr1_rs12758945_155643718_C_T	n/a	flanking intron	0.664086	5.68561	2.31088e-08	9.999e-05
chr1:155646339|155753880	chr1_rs12048286_155552484_C_T	n/a		0.65599	5.59725	3.73534e-08	9.999e-05
chr1:155646339|155753880	chr1_rs141265144_155581311_T_C	n/a		0.661202	5.65054	2.7981e-08	9.999e-05
chr1:155646339|155753880	chr1_rs193114838_155779640_A_C	n/a		0.498582	4.03143	6.48158e-05	0.00469953
chr1:155646339|155753880	chr1_rs348186_155633307_T_C	n/a		0.674508	5.78357	1.34723e-08	9.999e-05
chr1:155646339|155753880	chr1_rs822025_155748832_C_T	n/a	circR region	-0.460402	-4.2739	2.33332e-05	0.00229977
chr1:155646339|155753880	chr1_rs822508_155850558_T_C	n/a		-0.41277	-3.78377	0.000174745	0.00939906
chr1:155646339|155753880	chr1_rs2048431_155618630_G_A	n/a		0.667902	5.71466	1.97073e-08	9.999e-05
chr1:155646339|155753880	chr1_rs10908482_155713873_T_C	n/a	circR region	0.460062	4.27154	2.35719e-05	0.00229977
chr1:155646339|155753880	chr1_rs3738590_155630752_A_G	n/a		0.668409	5.72494	1.86249e-08	9.999e-05
chr1:155646339|155753880	chr1_rs12047626_155606929_C_T	n/a		0.666867	5.70105	2.12349e-08	9.999e-05
chr1:155646339|155753880	chr1_rs66501532_155715641_G_A	n/a	circR region	0.461995	3.91258	0.000105008	0.00769923
chr1:155646339|155753880	chr1_rs35698157_155780314_C_T	n/a		0.532694	4.65911	4.15705e-06	0.00069993
chr1:155646339|155753880	chr1_rs12047756_155624944_G_A	n/a		0.668392	5.72462	1.86577e-08	9.999e-05
chr1:155646339|155753880	chr1_rs11264386_155559170_G_T	n/a		0.660294	5.64167	2.93643e-08	9.999e-05
chr1:155646339|155753880	chr1_rs348192_155668062_G_A	n/a	circR region	0.598235	4.85623	1.63927e-06	0.00029997
chr1:155646339|155753880	chr1_rs12740629_155643922_A_G	n/a	flanking intron	0.668498	5.72735	1.83793e-08	9.999e-05
chr1:155646339|155753880	chr1_rs11264387_155563152_C_A	n/a		0.661127	5.66051	2.65023e-08	9.999e-05
chr1:155646339|155753880	chr1_rs2985707_155749870_G_A	n/a	circR region	-0.460402	-4.2739	2.33332e-05	0.00229977
chr1:155646339|155753880	chr1_rs12407800_155760742_A_C	n/a		0.543756	4.75993	2.59312e-06	0.00029997
chr1:155646339|155753880	chr1_rs4971095_155606224_G_A	n/a		-0.672891	-5.75837	1.54896e-08	9.999e-05
chr1:155646339|155753880	chr1_rs822509_155850811_G_A	n/a		-0.412823	-3.78426	0.000174415	0.00939906
chr1:155646339|155753880	chr1_rs6672128_155652398_T_C	n/a	circR region	0.67456	5.78713	1.32095e-08	9.999e-05
chr1:155724166|155730432	chr1_rs28582361_155753289_T_C	ENSG00000116580		-0.329428	-3.9028	0.000109205	0.00309969
chr1:155724166|155730432	chr1_rs12134456_155722506_C_G	ENSG00000116580		0.369066	4.32388	1.87859e-05	0.00069993
chr1:155724166|155730432	chr1_rs490608_155682870_C_T	ENSG00000116580		-0.325523	-3.92753	9.88893e-05	0.0029997
chr1:155724166|155730432	chr1_rs6427287_155723420_T_C	ENSG00000116580	flanking intron	-0.323276	-3.82532	0.000148506	0.0039996
chr1:155724166|155730432	chr1_rs7550402_155724898_T_C	ENSG00000116580	circR region	-0.324199	-3.83614	0.000142306	0.0039996
chr1:155724166|155730432	chr1_rs6427286_155723297_T_C	ENSG00000116580	flanking intron	-0.324199	-3.83614	0.000142306	0.0039996
chr1:155724166|155730432	chr1_rs821551_155688580_C_A	ENSG00000116580		-0.323162	-3.82489	0.000148755	0.0039996
chr1:155724166|155730432	chr1_rs2948071_155750365_T_C	ENSG00000116580		0.297879	3.52818	0.000460188	0.00979902
chr1:155724166|155730432	chr1_rs822527_155738053_A_G	ENSG00000116580		0.32497	3.84517	0.000137323	0.0039996
chr1:155724166|155730432	chr1_rs7541060_155728088_A_T	ENSG00000116580	circR region	-0.324199	-3.83614	0.000142306	0.0039996
chr1:155724166|155730432	chr1_rs6665227_155710460_T_C	ENSG00000116580		-0.328628	-3.97277	8.23673e-05	0.00289971
chr1:155724166|155730432	chr1_rs10908482_155713873_T_C	ENSG00000116580		-0.323459	-3.82785	0.000147033	0.0039996
chr1:155724166|155730432	chr1_rs2948072_155750326_G_T	ENSG00000116580		0.325863	3.85495	0.000132111	0.00379962
chr1:155724166|155730432	chr1_rs9426933_155702111_T_C	ENSG00000116580		-0.324222	-3.88581	0.00011687	0.00329967
chr1:155724166|155730432	chr1_rs2985707_155749870_G_A	ENSG00000116580		0.324285	3.83712	0.000141757	0.0039996
chr1:155724166|155730432	chr1_rs822025_155748832_C_T	ENSG00000116580		0.324285	3.83712	0.000141757	0.0039996
chr1:155724166|155730432	chr1_rs708611_155743310_A_C	ENSG00000116580		0.324199	3.83614	0.000142306	0.0039996
chr1:161748034|161753886	chr1_rs12032366_161802425_C_T	ENSG00000118217		0.61648	4.9679	9.53971e-07	0.00029997
chr1:161748034|161753886	chr1_rs6658423_161741486_T_C	ENSG00000118217	flanking intron	0.616418	4.97162	9.36755e-07	0.00029997
chr1:161748034|161753886	chr1_rs56310275_161788984_G_A	ENSG00000118217		0.748995	5.64419	2.89642e-08	9.999e-05
chr1:161748034|161753886	chr1_rs77487627_161831642_C_T	ENSG00000118217		0.616789	4.97468	9.22783e-07	0.00029997
chr1:161748034|161753886	chr1_rs1006311_161811588_T_G	ENSG00000118217		0.616789	4.97468	9.22783e-07	0.00029997
chr1:161748034|161753886	chr1_rs12032355_161802342_C_A	ENSG00000118217		0.748995	5.64419	2.89642e-08	9.999e-05
chr1:161748034|161753886	chr1_rs6664514_161843682_T_C	ENSG00000118217		0.604337	4.87741	1.48045e-06	0.00029997
chr1:161748034|161753886	chr1_rs12033716_161802426_A_G	ENSG00000118217		0.61648	4.9679	9.53971e-07	0.00029997
chr1:161748034|161753886	chr1_rs955852_161830810_A_C	ENSG00000118217		0.748995	5.64419	2.89642e-08	9.999e-05
chr1:161748034|161753886	chr1_rs114914091_161799012_C_T	ENSG00000118217		0.751124	5.64258	2.92189e-08	9.999e-05
chr1:161748034|161753886	chr1_rs12047724_161761062_T_G	ENSG00000118217	flanking intron	0.748995	5.64419	2.89642e-08	9.999e-05
chr1:161748034|161753886	chr1_rs55828249_161850399_G_T	ENSG00000118217		0.616783	4.97453	9.2347e-07	0.00029997
chr1:161748034|161753886	chr1_rs4657108_161779164_T_C	ENSG00000118217		0.749009	5.64424	2.89575e-08	9.999e-05
chr1:161748034|161753886	chr1_rs12031400_161803880_G_A	ENSG00000118217		0.749057	5.6442	2.89629e-08	9.999e-05
chr1:161748034|161753886	chr1_rs75975342_161825850_T_A	ENSG00000118217		0.616789	4.97468	9.22783e-07	0.00029997
chr1:161748034|161753886	chr1_rs59199825_161747671_C_G	ENSG00000118217	flanking intron	0.748958	5.64387	2.90151e-08	9.999e-05
chr1:161748034|161753886	chr1_rs6427630_161757627_A_G	ENSG00000118217	flanking intron	0.748995	5.64419	2.89642e-08	9.999e-05
chr1:161748034|161753886	chr1_rs10917955_161765995_T_C	ENSG00000118217		0.748995	5.64419	2.89642e-08	9.999e-05
chr1:161748034|161753886	chr1_rs1354370_161808429_T_G	ENSG00000118217		0.616787	4.97452	9.23516e-07	0.00029997
chr1:161748034|161753886	chr1_rs1553443_161771516_A_G	ENSG00000118217		0.733947	5.55381	4.71937e-08	9.999e-05
chr1:161748034|161753886	chr1_rs12403862_161797348_A_G	ENSG00000118217		0.748995	5.64419	2.89642e-08	9.999e-05
chr1:161748034|161753886	chr1_rs16846931_161769763_T_G	ENSG00000118217		0.616789	4.97468	9.22783e-07	0.00029997
chr1:161748034|161753886	chr1_rs12045333_161760708_C_T	ENSG00000118217	flanking intron	0.616789	4.97468	9.22783e-07	0.00029997
chr1:161748034|161753886	chr1_rs16844014_161747673_A_G	ENSG00000118217	flanking intron	0.748958	5.64387	2.90151e-08	9.999e-05
chr1:161748034|161753886	chr1_rs12045480_161761099_C_T	ENSG00000118217	flanking intron	0.616789	4.97468	9.22783e-07	0.00029997
chr1:161748034|161753886	chr1_rs12026254_161850536_C_T	ENSG00000118217		0.616783	4.97453	9.2347e-07	0.00029997
chr1:161748034|161753886	chr1_rs12407444_161818028_A_C	ENSG00000118217		0.616789	4.97468	9.22783e-07	0.00029997
chr1:161748034|161753886	chr1_rs6674081_161743772_G_C	ENSG00000118217	flanking intron	0.616553	4.9727	9.31786e-07	0.00029997
chr1:161748034|161753886	chr1_rs1135983_161761312_C_T	ENSG00000118217	flanking intron	0.748995	5.64419	2.89642e-08	9.999e-05
chr1:161748034|161753886	chr1_rs16864153_161737536_T_C	ENSG00000118217	flanking intron	0.604554	4.86199	1.5945e-06	0.00039996
chr1:161748034|161753886	chr1_rs111567043_161835159_A_G	ENSG00000118217		0.617062	4.97664	9.13992e-07	0.00029997
chr1:161748034|161753886	chr1_rs16863838_161735118_G_C	ENSG00000118217		0.742981	5.52026	5.64759e-08	9.999e-05
chr1:161748034|161753886	chr1_rs10917946_161762624_G_A	ENSG00000118217		0.748995	5.64419	2.89642e-08	9.999e-05
chr1:161748034|161753886	chr1_rs4657109_161784405_G_A	ENSG00000118217		0.616789	4.97468	9.22783e-07	0.00029997
chr1:161748034|161753886	chr1_rs4657102_161740414_T_A	ENSG00000118217	flanking intron	0.616339	4.97083	9.40383e-07	0.00029997
chr1:161748034|161753886	chr1_rs2134692_161752479_T_C	ENSG00000118217	circR region	0.616789	4.97468	9.22783e-07	0.00029997
chr1:161748034|161753886	chr1_rs76179126_161804554_C_T	ENSG00000118217		0.616789	4.97468	9.22783e-07	0.00029997
chr1:161748034|161753886	chr1_rs16849738_161788813_T_G	ENSG00000118217		0.616789	4.97468	9.22783e-07	0.00029997
chr1:161748034|161753886	chr1_rs16857524_161840820_G_T	ENSG00000118217		0.616789	4.97462	9.23085e-07	0.00029997
chr1:161748034|161753886	chr1_rs76771026_161799118_T_C	ENSG00000118217		0.617785	4.96968	9.45682e-07	0.00029997
chr1:161748034|161753886	chr1_rs10494358_161789034_G_A	ENSG00000118217		0.748995	5.64419	2.89642e-08	9.999e-05
chr1:161748034|161753886	chr1_rs2089085_161741892_A_G	ENSG00000118217	flanking intron	0.616428	4.97166	9.36561e-07	0.00029997
chr1:161748034|161753886	chr1_rs12026445_161714087_A_G	ENSG00000118217		0.623414	4.67174	3.92037e-06	0.00049995
chr1:161748034|161753886	chr1_rs2089083_161795393_G_A	ENSG00000118217		0.616789	4.97468	9.22783e-07	0.00029997
chr1:161748034|161753886	chr1_rs6669438_161751221_A_G	ENSG00000118217	circR region	0.616789	4.97468	9.22783e-07	0.00029997
chr1:161748034|161753886	chr1_rs12021822_161844943_A_G	ENSG00000118217		0.617112	4.97363	9.27541e-07	0.00029997
chr1:161748034|161753886	chr1_rs10918004_161785623_G_A	ENSG00000118217		0.748995	5.64419	2.89642e-08	9.999e-05
chr1:161748034|161753886	chr1_rs16858058_161843106_C_T	ENSG00000118217		0.616789	4.97462	9.23085e-07	0.00029997
chr1:161748034|161753886	chr1_rs16858113_161843476_G_A	ENSG00000118217		0.604337	4.87741	1.48045e-06	0.00029997
chr1:161748034|161753886	chr1_rs12022688_161841999_C_A	ENSG00000118217		0.616789	4.97462	9.23085e-07	0.00029997
chr1:161748034|161753886	chr1_rs59021559_161764304_A_G	ENSG00000118217		0.748995	5.64419	2.89642e-08	9.999e-05
chr1:161748034|161753886	chr1_rs12045431_161760945_C_A	ENSG00000118217	flanking intron	0.748995	5.64419	2.89642e-08	9.999e-05
chr1:161748034|161753886	chr1_rs1910480_161753917_G_C	ENSG00000118217	flanking intron	0.748995	5.64419	2.89642e-08	9.999e-05
chr1:161748034|161753886	chr1_rs12040648_161756476_C_T	ENSG00000118217	flanking intron	0.748995	5.64419	2.89642e-08	9.999e-05
chr1:161748034|161753886	chr1_rs61174548_161848079_T_C	ENSG00000118217		0.616783	4.97453	9.2347e-07	0.00029997
chr1:161748034|161753886	chr1_rs12401782_161839837_T_G	ENSG00000118217		0.616789	4.97462	9.23085e-07	0.00029997
chr1:161748034|161753886	chr1_rs12409812_161763729_G_A	ENSG00000118217		0.748995	5.64419	2.89642e-08	9.999e-05
chr1:161748034|161753886	chr1_rs4657114_161805387_T_G	ENSG00000118217		0.616789	4.97468	9.22783e-07	0.00029997
chr1:161748034|161753886	chr1_rs12407741_161750015_C_G	ENSG00000118217	circR region	0.748995	5.64419	2.89642e-08	9.999e-05
chr1:161748034|161753886	chr1_rs6680543_161751163_G_A	ENSG00000118217	circR region	0.616789	4.97468	9.22783e-07	0.00029997
chr1:161748034|161753886	chr1_rs16849963_161791247_G_A	ENSG00000118217		0.616789	4.97468	9.22783e-07	0.00029997
chr1:161748034|161753886	chr1_rs4657100_161738063_A_G	ENSG00000118217	flanking intron	0.527533	4.27164	2.35619e-05	0.00189981
chr1:161748034|161753886	chr1_rs4657099_161737733_C_T	ENSG00000118217	flanking intron	0.727304	5.47555	7.1648e-08	9.999e-05
chr1:161748034|161753886	chr1_rs2271012_161753841_G_A	ENSG00000118217	circR region	0.748995	5.64419	2.89642e-08	9.999e-05
chr1:161748034|161753886	chr1_rs149694269_161803455_G_A	ENSG00000118217		0.616821	4.9746	9.2317e-07	0.00029997
chr1:161748034|161753886	chr1_rs75466595_161801760_T_G	ENSG00000118217		0.622612	5.00099	8.10956e-07	0.00029997
chr1:161748034|161753886	chr1_rs55832042_161814033_T_C	ENSG00000118217		0.616789	4.97468	9.22783e-07	0.00029997
chr1:161748034|161753886	chr1_rs12036441_161824619_G_A	ENSG00000118217		0.748995	5.64419	2.89642e-08	9.999e-05
chr1:161748034|161753886	chr1_rs12036538_161739800_A_T	ENSG00000118217	flanking intron	0.748375	5.63921	2.97588e-08	9.999e-05
chr1:161748034|161753886	chr1_rs10918104_161842207_G_A	ENSG00000118217		0.616789	4.97462	9.23085e-07	0.00029997
chr1:161748034|161753886	chr1_rs12405289_161816108_G_T	ENSG00000118217		0.616789	4.97468	9.22783e-07	0.00029997
chr1:161748034|161753886	chr1_rs12405269_161790263_T_C	ENSG00000118217		0.616789	4.97468	9.22783e-07	0.00029997
chr1:161748034|161753886	chr1_rs2036495_161769355_C_G	ENSG00000118217		0.616789	4.97468	9.22783e-07	0.00029997
chr1:161748034|161753886	chr1_rs10918103_161842040_G_A	ENSG00000118217		0.616789	4.97462	9.23085e-07	0.00029997
chr1:161748034|161753886	chr1_rs4657110_161798239_C_T	ENSG00000118217		0.616789	4.97468	9.22783e-07	0.00029997
chr1:161748034|161753886	chr1_rs76577811_161801153_C_G	ENSG00000118217		0.620596	4.98234	8.88776e-07	0.00029997
chr1:161748034|161753886	chr1_rs4657104_161740626_A_G	ENSG00000118217	flanking intron	0.748464	5.64014	2.96098e-08	9.999e-05
chr1:161748034|161753886	chr1_rs78192567_161809407_C_T	ENSG00000118217		0.616789	4.97468	9.22783e-07	0.00029997
chr1:161748034|161753886	chr1_rs2070150_161761276_G_C	ENSG00000118217	flanking intron	0.748995	5.64419	2.89642e-08	9.999e-05
chr1:161748034|161753886	chr1_rs7554111_161810184_C_T	ENSG00000118217		0.616789	4.97468	9.22783e-07	0.00029997
chr1:161748034|161753886	chr1_rs16845827_161759848_G_A	ENSG00000118217	flanking intron	0.616789	4.97468	9.22783e-07	0.00029997
chr1:161748034|161753886	chr1_rs2070151_161748056_C_T	ENSG00000118217	circR region	0.748995	5.64419	2.89642e-08	9.999e-05
chr1:161748034|161753886	chr1_rs12405533_161790544_T_C	ENSG00000118217		0.616789	4.97468	9.22783e-07	0.00029997
chr1:161748034|161753886	chr1_rs4494120_161741400_C_T	ENSG00000118217	flanking intron	0.748516	5.64053	2.95463e-08	9.999e-05
chr1:161748034|161753886	chr1_rs12021568_161846506_C_T	ENSG00000118217		0.616794	4.97463	9.23006e-07	0.00029997
chr1:161748034|161753886	chr1_rs16851622_161802049_A_C	ENSG00000118217		0.616789	4.97468	9.22783e-07	0.00029997
chr1:161748034|161753886	chr1_rs10918079_161826936_G_A	ENSG00000118217		0.616789	4.97468	9.22783e-07	0.00029997
chr1:161748034|161753886	chr1_rs56371448_161737706_C_A	ENSG00000118217	flanking intron	0.727746	5.47649	7.12882e-08	9.999e-05
chr1:161748034|161753886	chr1_rs4657115_161831507_G_A	ENSG00000118217		0.616789	4.97468	9.22783e-07	0.00029997
chr1:161748034|161753886	chr1_rs6670606_161837762_G_A	ENSG00000118217		0.617067	4.97666	9.13912e-07	0.00029997
chr1:161748034|161753886	chr1_rs150671627_161803122_C_G	ENSG00000118217		0.616789	4.97468	9.22783e-07	0.00029997
chr1:161748034|161753886	chr1_rs12022305_161846529_C_T	ENSG00000118217		0.616794	4.97463	9.23006e-07	0.00029997
chr1:161748034|161753886	chr1_rs76508876_161820329_C_T	ENSG00000118217		0.616789	4.97468	9.22783e-07	0.00029997
chr1:161748034|161753886	chr1_rs16853714_161817591_A_G	ENSG00000118217		0.616789	4.97468	9.22783e-07	0.00029997
chr1:161748034|161753886	chr1_rs12405965_161792201_T_C	ENSG00000118217		0.616789	4.97468	9.22783e-07	0.00029997
chr1:161748034|161753886	chr1_rs12402256_161771172_T_C	ENSG00000118217		0.748995	5.64419	2.89642e-08	9.999e-05
chr1:161748034|161753886	chr1_rs2271013_161753802_T_C	ENSG00000118217	circR region	0.748995	5.64419	2.89642e-08	9.999e-05
chr1:161748034|161753886	chr1_rs905596_161815204_G_A	ENSG00000118217		0.616789	4.97468	9.22783e-07	0.00029997
chr1:161748034|161753886	chr1_rs7552420_161840544_A_C	ENSG00000118217		0.616789	4.97462	9.23085e-07	0.00029997
chr1:161748034|161753886	chr1_rs75840360_161845245_C_G	ENSG00000118217		0.616778	4.97451	9.2355e-07	0.00029997
chr1:161748034|161753886	chr1_rs2036494_161769136_T_G	ENSG00000118217		0.748995	5.64419	2.89642e-08	9.999e-05
chr1:161748034|161753886	chr1_rs2271010_161736473_A_G	ENSG00000118217	flanking intron	0.613788	4.89635	1.35112e-06	0.00029997
chr1:161748034|161753886	chr1_rs114002867_161767600_G_A	ENSG00000118217		0.748995	5.64419	2.89642e-08	9.999e-05
chr1:161748034|161753886	chr1_rs9729115_161836990_C_T	ENSG00000118217		0.617067	4.97666	9.13912e-07	0.00029997
chr1:161748034|161753886	chr1_rs10799979_161748652_C_T	ENSG00000118217	circR region	0.748995	5.64419	2.89642e-08	9.999e-05
chr1:161748034|161753886	chr1_rs1394067_161770646_T_C	ENSG00000118217		0.748995	5.64419	2.89642e-08	9.999e-05
chr1:161748034|161753886	chr1_rs12405964_161792199_T_C	ENSG00000118217		0.616789	4.97468	9.22783e-07	0.00029997
chr1:161748034|161753886	chr1_rs3817085_161789625_C_G	ENSG00000118217		0.616789	4.97468	9.22783e-07	0.00029997
chr1:161748034|161753886	chr1_rs6669440_161751226_A_G	ENSG00000118217	circR region	0.748995	5.64419	2.89642e-08	9.999e-05
chr1:161748034|161753886	chr1_rs4106114_161796784_C_T	ENSG00000118217		0.748995	5.64419	2.89642e-08	9.999e-05
chr1:161748034|161753886	chr1_rs139853752_161803398_T_C	ENSG00000118217		0.616789	4.97468	9.22783e-07	0.00029997
chr1:161748034|161753886	chr1_rs12028619_161850682_T_C	ENSG00000118217		0.616783	4.97453	9.2347e-07	0.00029997
chr1:161748034|161753886	chr1_rs12409482_161829170_A_G	ENSG00000118217		0.618409	4.96474	9.688e-07	0.00029997
chr1:161748034|161753886	chr1_rs12026369_161725732_C_G	ENSG00000118217		0.906561	5.25465	2.26747e-07	9.999e-05
chr1:161748034|161753886	chr1_rs12408365_161830456_G_A	ENSG00000118217		0.617262	4.97733	9.109e-07	0.00029997
chr1:161748034|161753886	chr1_rs12023770_161846468_T_C	ENSG00000118217		0.616794	4.97463	9.23006e-07	0.00029997
chr1:161748034|161753886	chr1_rs12037266_161745306_T_C	ENSG00000118217	flanking intron	0.616634	4.97339	9.28668e-07	0.00029997
chr1:161748034|161753886	chr1_rs7530997_161810151_G_A	ENSG00000118217		0.748995	5.64419	2.89642e-08	9.999e-05
chr1:161748034|161753886	chr1_rs4233378_161811449_T_C	ENSG00000118217		0.616789	4.97468	9.22783e-07	0.00029997
chr1:161748034|161753886	chr1_rs12044770_161823821_A_C	ENSG00000118217		0.748995	5.64419	2.89642e-08	9.999e-05
chr1:161748034|161753886	chr1_rs12028953_161852353_A_T	ENSG00000118217		0.748993	5.64405	2.89873e-08	9.999e-05
chr1:161748034|161753886	chr1_rs7513303_161806284_C_T	ENSG00000118217		0.616789	4.97468	9.22783e-07	0.00029997
chr1:161748034|161753886	chr1_rs7535349_161806356_G_C	ENSG00000118217		0.748995	5.64419	2.89642e-08	9.999e-05
chr1:161748034|161753886	chr1_rs3817084_161821235_T_C	ENSG00000118217		0.616789	4.97468	9.22783e-07	0.00029997
chr1:161748034|161753886	chr1_rs2340823_161746678_T_C	ENSG00000118217	flanking intron	0.748905	5.64348	2.90776e-08	9.999e-05
chr1:161748034|161753886	chr1_rs2340716_161815977_A_G	ENSG00000118217		0.616789	4.97468	9.22783e-07	0.00029997
chr1:161748034|161753886	chr1_rs3738326_161772242_G_A	ENSG00000118217		0.626061	4.84073	1.76577e-06	0.00039996
chr1:161748034|161753886	chr1_rs2340715_161805888_G_T	ENSG00000118217		0.616789	4.97468	9.22783e-07	0.00029997
chr1:161748034|161753886	chr1_rs12029110_161798671_C_T	ENSG00000118217		0.616789	4.97468	9.22783e-07	0.00029997
chr1:161748034|161753886	chr1_rs75309567_161764252_T_G	ENSG00000118217		0.748995	5.64419	2.89642e-08	9.999e-05
chr1:161748034|161753886	chr1_rs12038469_161826997_G_A	ENSG00000118217		0.616789	4.97468	9.22783e-07	0.00029997
chr1:161748034|161753886	chr1_rs60035080_161759870_T_C	ENSG00000118217	flanking intron	0.748995	5.64419	2.89642e-08	9.999e-05
chr1:161748034|161753886	chr1_rs76628156_161796059_A_T	ENSG00000118217		0.616789	4.97468	9.22783e-07	0.00029997
chr1:161748034|161753886	chr1_rs1394068_161812802_G_A	ENSG00000118217		0.74904	5.64446	2.89215e-08	9.999e-05
chr1:161748034|161753886	chr1_rs1394069_161812920_C_T	ENSG00000118217		0.748995	5.64419	2.89642e-08	9.999e-05
chr1:161748034|161753886	chr1_rs12029726_161787708_A_T	ENSG00000118217		0.748995	5.64419	2.89642e-08	9.999e-05
chr1:161748034|161753886	chr1_rs2879842_161815747_T_A	ENSG00000118217		0.750336	5.65183	2.77863e-08	9.999e-05
chr1:161748034|161753886	chr1_rs1503807_161754004_T_A	ENSG00000118217	flanking intron	0.616789	4.97468	9.22783e-07	0.00029997
chr1:161748034|161753886	chr1_rs4656333_161777818_T_C	ENSG00000118217		0.748995	5.64419	2.89642e-08	9.999e-05
chr1:161748034|161753886	chr1_rs16847602_161774764_G_A	ENSG00000118217		0.616789	4.97468	9.22783e-07	0.00029997
chr1:161748034|161753886	chr1_rs12042546_161823492_C_A	ENSG00000118217		0.616789	4.97468	9.22783e-07	0.00029997
chr1:161748034|161753886	chr1_rs12029558_161802487_G_A	ENSG00000118217		0.616789	4.97468	9.22783e-07	0.00029997
chr1:161748034|161753886	chr1_rs9729669_161837015_A_G	ENSG00000118217		0.617067	4.97666	9.13912e-07	0.00029997
chr1:161748034|161753886	chr1_rs12037837_161756068_G_A	ENSG00000118217	flanking intron	0.748995	5.64419	2.89642e-08	9.999e-05
chr1:161748034|161753886	chr1_rs55876359_161813934_G_A	ENSG00000118217		0.616789	4.97468	9.22783e-07	0.00029997
chr1:161748034|161753886	chr1_rs12025560_161847790_T_G	ENSG00000118217		0.748988	5.64403	2.89904e-08	9.999e-05
chr1:161748034|161753886	chr1_rs16856649_161835696_C_G	ENSG00000118217		0.617067	4.97666	9.13912e-07	0.00029997
chr1:161748034|161753886	chr1_rs16856629_161835487_C_G	ENSG00000118217		0.617051	4.97654	9.14451e-07	0.00029997
chr1:161748034|161753886	chr1_rs1503816_161850070_A_C	ENSG00000118217		0.616783	4.97453	9.2347e-07	0.00029997
chr1:161748034|161753886	chr1_rs148644936_161800638_C_G	ENSG00000118217		0.634001	4.88512	1.42642e-06	0.00029997
chr1:161748034|161753886	chr1_rs12405111_161791727_C_A	ENSG00000118217		0.616789	4.97468	9.22783e-07	0.00029997
chr1:161748034|161753886	chr1_rs6695284_161793760_A_G	ENSG00000118217		0.748995	5.64419	2.89642e-08	9.999e-05
chr1:161748034|161753886	chr1_rs4656334_161778694_G_A	ENSG00000118217		0.748995	5.64419	2.89642e-08	9.999e-05
chr1:161748034|161753886	chr1_rs12025039_161722504_G_A	ENSG00000118217		0.636801	4.67138	3.92692e-06	0.00049995
chr1:161748034|161753886	chr1_rs12401299_161834446_A_G	ENSG00000118217		0.617062	4.97664	9.13992e-07	0.00029997
chr1:161748034|161753886	chr1_rs16847590_161774572_T_C	ENSG00000118217		0.748995	5.64419	2.89642e-08	9.999e-05
chr1:161748034|161753886	chr1_rs6672690_161812337_A_G	ENSG00000118217		0.616789	4.97468	9.22783e-07	0.00029997
chr1:161748034|161753886	chr1_rs12401450_161839591_A_G	ENSG00000118217		0.617072	4.97667	9.13832e-07	0.00029997
chr1:161748034|161753886	chr1_rs6682575_161814755_A_G	ENSG00000118217		0.616789	4.97468	9.22783e-07	0.00029997
chr1:161748034|161753886	chr1_rs2340824_161746772_T_C	ENSG00000118217	flanking intron	0.616723	4.97416	9.25143e-07	0.00029997
chr1:161748034|161753886	chr1_rs12029924_161805065_C_T	ENSG00000118217		0.616789	4.97468	9.22783e-07	0.00029997
chr1:161748034|161753886	chr1_rs12046853_161760949_A_G	ENSG00000118217	flanking intron	0.748995	5.64419	2.89642e-08	9.999e-05
chr1:161748034|161753886	chr1_rs7534981_161806022_G_A	ENSG00000118217		0.616789	4.97468	9.22783e-07	0.00029997
chr1:161748034|161753886	chr1_rs957862_161849180_G_A	ENSG00000118217		0.616783	4.97453	9.2347e-07	0.00029997
chr1:161748034|161753886	chr1_rs2879841_161766821_G_A	ENSG00000118217		0.748995	5.64419	2.89642e-08	9.999e-05
chr1:161748034|161753886	chr1_rs12024729_161847370_T_A	ENSG00000118217		0.616794	4.97463	9.23006e-07	0.00029997
chr1:161748034|161753886	chr1_rs12040561_161744235_A_G	ENSG00000118217	flanking intron	0.616584	4.973	9.30414e-07	0.00029997
chr1:161748034|161772062	chr1_rs7537054_161859287_C_G	ENSG00000118217		0.649461	5.49754	6.3748e-08	9.999e-05
chr1:161748034|161772062	chr1_rs56310275_161788984_G_A	ENSG00000118217	flanking intron	0.683592	5.36118	1.30722e-07	9.999e-05
chr1:161748034|161772062	chr1_rs1135983_161761312_C_T	ENSG00000118217	circR region	0.683592	5.36118	1.30722e-07	9.999e-05
chr1:161748034|161772062	chr1_rs55828249_161850399_G_T	ENSG00000118217		0.648187	5.48795	6.70809e-08	9.999e-05
chr1:161748034|161772062	chr1_rs75975342_161825850_T_A	ENSG00000118217		0.648145	5.48768	6.71766e-08	9.999e-05
chr1:161748034|161772062	chr1_rs148706710_161864524_C_T	ENSG00000118217		0.685061	5.37143	1.23917e-07	9.999e-05
chr1:161748034|161772062	chr1_rs12031400_161803880_G_A	ENSG00000118217		0.683719	5.36178	1.3032e-07	9.999e-05
chr1:161748034|161772062	chr1_rs77487627_161831642_C_T	ENSG00000118217		0.648145	5.48768	6.71766e-08	9.999e-05
chr1:161748034|161772062	chr1_rs4657102_161740414_T_A	ENSG00000118217	flanking intron	0.648281	5.48888	6.6753e-08	9.999e-05
chr1:161748034|161772062	chr1_rs12034541_161863086_A_T	ENSG00000118217		0.685058	5.37147	1.23892e-07	9.999e-05
chr1:161748034|161772062	chr1_rs16846931_161769763_T_G	ENSG00000118217	circR region	0.648145	5.48768	6.71766e-08	9.999e-05
chr1:161748034|161772062	chr1_rs10918004_161785623_G_A	ENSG00000118217	flanking intron	0.683592	5.36118	1.30722e-07	9.999e-05
chr1:161748034|161772062	chr1_rs6669438_161751221_A_G	ENSG00000118217	circR region	0.648145	5.48768	6.71766e-08	9.999e-05
chr1:161748034|161772062	chr1_rs114914091_161799012_C_T	ENSG00000118217		0.686489	5.36759	1.26429e-07	9.999e-05
chr1:161748034|161772062	chr1_rs6680543_161751163_G_A	ENSG00000118217	circR region	0.648145	5.48768	6.71766e-08	9.999e-05
chr1:161748034|161772062	chr1_rs10917946_161762624_G_A	ENSG00000118217	circR region	0.683592	5.36118	1.30722e-07	9.999e-05
chr1:161748034|161772062	chr1_rs12022688_161841999_C_A	ENSG00000118217		0.648172	5.48786	6.71155e-08	9.999e-05
chr1:161748034|161772062	chr1_rs16849963_161791247_G_A	ENSG00000118217		0.648145	5.48768	6.71766e-08	9.999e-05
chr1:161748034|161772062	chr1_rs61174548_161848079_T_C	ENSG00000118217		0.648187	5.48795	6.70809e-08	9.999e-05
chr1:161748034|161772062	chr1_rs1553443_161771516_A_G	ENSG00000118217	circR region	0.666384	5.24686	2.35975e-07	9.999e-05
chr1:161748034|161772062	chr1_rs12405269_161790263_T_C	ENSG00000118217		0.648145	5.48768	6.71766e-08	9.999e-05
chr1:161748034|161772062	chr1_rs6674081_161743772_G_C	ENSG00000118217	flanking intron	0.648217	5.48837	6.69338e-08	9.999e-05
chr1:161748034|161772062	chr1_rs4657104_161740626_A_G	ENSG00000118217	flanking intron	0.683693	5.36223	1.30009e-07	9.999e-05
chr1:161748034|161772062	chr1_rs16864153_161737536_T_C	ENSG00000118217	flanking intron	0.648048	5.47666	7.12247e-08	9.999e-05
chr1:161748034|161772062	chr1_rs6658423_161741486_T_C	ENSG00000118217	flanking intron	0.648241	5.48865	6.68343e-08	9.999e-05
chr1:161748034|161772062	chr1_rs16845827_161759848_G_A	ENSG00000118217	circR region	0.648145	5.48768	6.71766e-08	9.999e-05
chr1:161748034|161772062	chr1_rs3820489_161857295_C_T	ENSG00000118217		0.685033	5.3715	1.23876e-07	9.999e-05
chr1:161748034|161772062	chr1_rs1354370_161808429_T_G	ENSG00000118217		0.648151	5.48757	6.72165e-08	9.999e-05
chr1:161748034|161772062	chr1_rs16863838_161735118_G_C	ENSG00000118217		0.67937	5.25457	2.26841e-07	9.999e-05
chr1:161748034|161772062	chr1_rs12032568_161860940_A_G	ENSG00000118217		0.649466	5.49758	6.37335e-08	9.999e-05
chr1:161748034|161772062	chr1_rs75840360_161845245_C_G	ENSG00000118217		0.648176	5.48788	6.71072e-08	9.999e-05
chr1:161748034|161772062	chr1_rs16844014_161747673_A_G	ENSG00000118217	flanking intron	0.683622	5.36141	1.30566e-07	9.999e-05
chr1:161748034|161772062	chr1_rs4657100_161738063_A_G	ENSG00000118217	flanking intron	0.595442	5.07281	5.68338e-07	9.999e-05
chr1:161748034|161772062	chr1_rs12036441_161824619_G_A	ENSG00000118217		0.683592	5.36118	1.30722e-07	9.999e-05
chr1:161748034|161772062	chr1_rs10918079_161826936_G_A	ENSG00000118217		0.648145	5.48768	6.71766e-08	9.999e-05
chr1:161748034|161772062	chr1_rs4657109_161784405_G_A	ENSG00000118217	flanking intron	0.648145	5.48768	6.71766e-08	9.999e-05
chr1:161748034|161772062	chr1_rs12045480_161761099_C_T	ENSG00000118217	circR region	0.648145	5.48768	6.71766e-08	9.999e-05
chr1:161748034|161772062	chr1_rs56371448_161737706_C_A	ENSG00000118217	flanking intron	0.681198	5.34412	1.42866e-07	9.999e-05
chr1:161748034|161772062	chr1_rs4657099_161737733_C_T	ENSG00000118217	flanking intron	0.681002	5.34501	1.42203e-07	9.999e-05
chr1:161748034|161772062	chr1_rs12032355_161802342_C_A	ENSG00000118217		0.683592	5.36118	1.30722e-07	9.999e-05
chr1:161748034|161772062	chr1_rs12026369_161725732_C_G	ENSG00000118217		0.702184	4.20604	3.12126e-05	0.00389961
chr1:161748034|161772062	chr1_rs10494358_161789034_G_A	ENSG00000118217	flanking intron	0.683592	5.36118	1.30722e-07	9.999e-05
chr1:161748034|161772062	chr1_rs10917955_161765995_T_C	ENSG00000118217	circR region	0.683592	5.36118	1.30722e-07	9.999e-05
chr1:161748034|161772062	chr1_rs12405533_161790544_T_C	ENSG00000118217		0.648145	5.48768	6.71766e-08	9.999e-05
chr1:161748034|161772062	chr1_rs59021559_161764304_A_G	ENSG00000118217	circR region	0.683592	5.36118	1.30722e-07	9.999e-05
chr1:161748034|161772062	chr1_rs4657116_161857873_A_T	ENSG00000118217		0.685038	5.37152	1.23861e-07	9.999e-05
chr1:161748034|161772062	chr1_rs76179126_161804554_C_T	ENSG00000118217		0.648145	5.48768	6.71766e-08	9.999e-05
chr1:161748034|161772062	chr1_rs150671627_161803122_C_G	ENSG00000118217		0.648145	5.48768	6.71766e-08	9.999e-05
chr1:161748034|161772062	chr1_rs12033716_161802426_A_G	ENSG00000118217		0.649809	5.49804	6.35793e-08	9.999e-05
chr1:161748034|161772062	chr1_rs16858113_161843476_G_A	ENSG00000118217		0.632468	5.35592	1.34355e-07	9.999e-05
chr1:161748034|161772062	chr1_rs12026254_161850536_C_T	ENSG00000118217		0.648187	5.48795	6.70809e-08	9.999e-05
chr1:161748034|161772062	chr1_rs2089085_161741892_A_G	ENSG00000118217	flanking intron	0.648255	5.48872	6.68081e-08	9.999e-05
chr1:161748034|161772062	chr1_rs12021568_161846506_C_T	ENSG00000118217		0.648183	5.48793	6.70892e-08	9.999e-05
chr1:161748034|161772062	chr1_rs59199825_161747671_C_G	ENSG00000118217	flanking intron	0.683622	5.36141	1.30566e-07	9.999e-05
chr1:161748034|161772062	chr1_rs10918103_161842040_G_A	ENSG00000118217		0.648172	5.48786	6.71155e-08	9.999e-05
chr1:161748034|161772062	chr1_rs2134692_161752479_T_C	ENSG00000118217	circR region	0.648145	5.48768	6.71766e-08	9.999e-05
chr1:161748034|161772062	chr1_rs6670606_161837762_G_A	ENSG00000118217		0.648202	5.48776	6.71481e-08	9.999e-05
chr1:161748034|161772062	chr1_rs2036494_161769136_T_G	ENSG00000118217	circR region	0.683592	5.36118	1.30722e-07	9.999e-05
chr1:161748034|161772062	chr1_rs76577811_161801153_C_G	ENSG00000118217		0.651349	5.48908	6.66809e-08	9.999e-05
chr1:161748034|161772062	chr1_rs6687850_161862118_A_G	ENSG00000118217		0.685058	5.37147	1.23892e-07	9.999e-05
chr1:161748034|161772062	chr1_rs6427635_161863923_T_C	ENSG00000118217		0.649473	5.49752	6.37538e-08	9.999e-05
chr1:161748034|161772062	chr1_rs76771026_161799118_T_C	ENSG00000118217		0.650312	5.49219	6.55877e-08	9.999e-05
chr1:161748034|161772062	chr1_rs16858058_161843106_C_T	ENSG00000118217		0.648172	5.48786	6.71155e-08	9.999e-05
chr1:161748034|161772062	chr1_rs55832042_161814033_T_C	ENSG00000118217		0.648145	5.48768	6.71766e-08	9.999e-05
chr1:161748034|161772062	chr1_rs12408365_161830456_G_A	ENSG00000118217		0.648524	5.48957	6.65075e-08	9.999e-05
chr1:161748034|161772062	chr1_rs4656334_161778694_G_A	ENSG00000118217	flanking intron	0.683592	5.36118	1.30722e-07	9.999e-05
chr1:161748034|161772062	chr1_rs6427637_161864153_A_G	ENSG00000118217		0.649454	5.49733	6.38183e-08	9.999e-05
chr1:161748034|161772062	chr1_rs4657114_161805387_T_G	ENSG00000118217		0.648145	5.48768	6.71766e-08	9.999e-05
chr1:161748034|161772062	chr1_rs2340823_161746678_T_C	ENSG00000118217	flanking intron	0.683614	5.36137	1.30595e-07	9.999e-05
chr1:161748034|161772062	chr1_rs114002867_161767600_G_A	ENSG00000118217	circR region	0.683592	5.36118	1.30722e-07	9.999e-05
chr1:161748034|161772062	chr1_rs6669440_161751226_A_G	ENSG00000118217	circR region	0.683592	5.36118	1.30722e-07	9.999e-05
chr1:161748034|161772062	chr1_rs2271012_161753841_G_A	ENSG00000118217	circR region	0.683592	5.36118	1.30722e-07	9.999e-05
chr1:161748034|161772062	chr1_rs12045431_161760945_C_A	ENSG00000118217	circR region	0.683592	5.36118	1.30722e-07	9.999e-05
chr1:161748034|161772062	chr1_rs6427634_161863898_A_G	ENSG00000118217		0.685061	5.37143	1.23917e-07	9.999e-05
chr1:161748034|161772062	chr1_rs6695284_161793760_A_G	ENSG00000118217		0.683592	5.36118	1.30722e-07	9.999e-05
chr1:161748034|161772062	chr1_rs6427638_161864301_G_A	ENSG00000118217		0.649473	5.49752	6.37538e-08	9.999e-05
chr1:161748034|161772062	chr1_rs12036425_161870506_A_G	ENSG00000118217		0.647507	5.45694	7.90658e-08	9.999e-05
chr1:161748034|161772062	chr1_rs10799979_161748652_C_T	ENSG00000118217	circR region	0.683592	5.36118	1.30722e-07	9.999e-05
chr1:161748034|161772062	chr1_rs2036495_161769355_C_G	ENSG00000118217	circR region	0.648145	5.48768	6.71766e-08	9.999e-05
chr1:161748034|161772062	chr1_rs4657110_161798239_C_T	ENSG00000118217		0.648145	5.48768	6.71766e-08	9.999e-05
chr1:161748034|161772062	chr1_rs905596_161815204_G_A	ENSG00000118217		0.648145	5.48768	6.71766e-08	9.999e-05
chr1:161748034|161772062	chr1_rs60035080_161759870_T_C	ENSG00000118217	circR region	0.683592	5.36118	1.30722e-07	9.999e-05
chr1:161748034|161772062	chr1_rs955852_161830810_A_C	ENSG00000118217		0.683592	5.36118	1.30722e-07	9.999e-05
chr1:161748034|161772062	chr1_rs2070150_161761276_G_C	ENSG00000118217	circR region	0.683592	5.36118	1.30722e-07	9.999e-05
chr1:161748034|161772062	chr1_rs12047724_161761062_T_G	ENSG00000118217	circR region	0.683592	5.36118	1.30722e-07	9.999e-05
chr1:161748034|161772062	chr1_rs12036538_161739800_A_T	ENSG00000118217	flanking intron	0.683739	5.36243	1.29879e-07	9.999e-05
chr1:161748034|161772062	chr1_rs1910480_161753917_G_C	ENSG00000118217	circR region	0.683592	5.36118	1.30722e-07	9.999e-05
chr1:161748034|161772062	chr1_rs6427636_161864107_A_G	ENSG00000118217		0.649473	5.49752	6.37538e-08	9.999e-05
chr1:161748034|161772062	chr1_rs75466595_161801760_T_G	ENSG00000118217		0.649932	5.47813	7.06725e-08	9.999e-05
chr1:161748034|161772062	chr1_rs7532457_161853988_A_C	ENSG00000118217		0.683649	5.36153	1.30484e-07	9.999e-05
chr1:161748034|161772062	chr1_rs2271013_161753802_T_C	ENSG00000118217	circR region	0.683592	5.36118	1.30722e-07	9.999e-05
chr1:161748034|161772062	chr1_rs111567043_161835159_A_G	ENSG00000118217		0.648191	5.48769	6.71745e-08	9.999e-05
chr1:161748034|161772062	chr1_rs148644936_161800638_C_G	ENSG00000118217		0.662207	5.35326	1.36229e-07	9.999e-05
chr1:161748034|161772062	chr1_rs12405289_161816108_G_T	ENSG00000118217		0.648145	5.48768	6.71766e-08	9.999e-05
chr1:161748034|161772062	chr1_rs10918104_161842207_G_A	ENSG00000118217		0.648172	5.48786	6.71155e-08	9.999e-05
chr1:161748034|161772062	chr1_rs12405111_161791727_C_A	ENSG00000118217		0.648145	5.48768	6.71766e-08	9.999e-05
chr1:161748034|161772062	chr1_rs4657108_161779164_T_C	ENSG00000118217	flanking intron	0.683594	5.36114	1.30753e-07	9.999e-05
chr1:161748034|161772062	chr1_rs2340716_161815977_A_G	ENSG00000118217		0.648145	5.48768	6.71766e-08	9.999e-05
chr1:161748034|161772062	chr1_rs7545293_161860426_G_C	ENSG00000118217		0.68505	5.37149	1.23882e-07	9.999e-05
chr1:161748034|161772062	chr1_rs6664514_161843682_T_C	ENSG00000118217		0.632468	5.35592	1.34355e-07	9.999e-05
chr1:161748034|161772062	chr1_rs6427630_161757627_A_G	ENSG00000118217	circR region	0.683592	5.36118	1.30722e-07	9.999e-05
chr1:161748034|161772062	chr1_rs16849738_161788813_T_G	ENSG00000118217	flanking intron	0.648145	5.48768	6.71766e-08	9.999e-05
chr1:161748034|161772062	chr1_rs139853752_161803398_T_C	ENSG00000118217		0.648145	5.48768	6.71766e-08	9.999e-05
chr1:161748034|161772062	chr1_rs2070151_161748056_C_T	ENSG00000118217	circR region	0.683592	5.36118	1.30722e-07	9.999e-05
chr1:161748034|161772062	chr1_rs12407741_161750015_C_G	ENSG00000118217	circR region	0.683592	5.36118	1.30722e-07	9.999e-05
chr1:161748034|161772062	chr1_rs10918124_161854750_T_C	ENSG00000118217		0.651896	5.51553	5.79217e-08	9.999e-05
chr1:161748034|161772062	chr1_rs12409482_161829170_A_G	ENSG00000118217		0.6519	5.49503	6.46029e-08	9.999e-05
chr1:161748034|161772062	chr1_rs4657117_161869959_A_G	ENSG00000118217		0.683626	5.33139	1.52628e-07	9.999e-05
chr1:161748034|161772062	chr1_rs3738326_161772242_G_A	ENSG00000118217	flanking intron	0.650303	5.27309	2.06262e-07	9.999e-05
chr1:161748034|161772062	chr1_rs12029110_161798671_C_T	ENSG00000118217		0.648145	5.48768	6.71766e-08	9.999e-05
chr1:161748034|161772062	chr1_rs6682575_161814755_A_G	ENSG00000118217		0.648145	5.48768	6.71766e-08	9.999e-05
chr1:161748034|161772062	chr1_rs12029558_161802487_G_A	ENSG00000118217		0.648145	5.48768	6.71766e-08	9.999e-05
chr1:161748034|161772062	chr1_rs12022305_161846529_C_T	ENSG00000118217		0.648183	5.48793	6.70892e-08	9.999e-05
chr1:161748034|161772062	chr1_rs2089083_161795393_G_A	ENSG00000118217		0.648145	5.48768	6.71766e-08	9.999e-05
chr1:161748034|161772062	chr1_rs1006311_161811588_T_G	ENSG00000118217		0.648145	5.48768	6.71766e-08	9.999e-05
chr1:161748034|161772062	chr1_rs78192567_161809407_C_T	ENSG00000118217		0.648145	5.48768	6.71766e-08	9.999e-05
chr1:161748034|161772062	chr1_rs12402256_161771172_T_C	ENSG00000118217	circR region	0.683592	5.36118	1.30722e-07	9.999e-05
chr1:161748034|161772062	chr1_rs12405965_161792201_T_C	ENSG00000118217		0.648145	5.48768	6.71766e-08	9.999e-05
chr1:161748034|161772062	chr1_rs12405964_161792199_T_C	ENSG00000118217		0.648145	5.48768	6.71766e-08	9.999e-05
chr1:161748034|161772062	chr1_rs12045333_161760708_C_T	ENSG00000118217	circR region	0.648145	5.48768	6.71766e-08	9.999e-05
chr1:161748034|161772062	chr1_rs16851622_161802049_A_C	ENSG00000118217		0.648145	5.48768	6.71766e-08	9.999e-05
chr1:161748034|161772062	chr1_rs76508876_161820329_C_T	ENSG00000118217		0.648145	5.48768	6.71766e-08	9.999e-05
chr1:161748034|161772062	chr1_rs12407444_161818028_A_C	ENSG00000118217		0.648145	5.48768	6.71766e-08	9.999e-05
chr1:161748034|161772062	chr1_rs12042546_161823492_C_A	ENSG00000118217		0.648145	5.48768	6.71766e-08	9.999e-05
chr1:161748034|161772062	chr1_rs2341469_161862021_G_A	ENSG00000118217		0.649472	5.49756	6.37397e-08	9.999e-05
chr1:161748034|161772062	chr1_rs7554111_161810184_C_T	ENSG00000118217		0.648145	5.48768	6.71766e-08	9.999e-05
chr1:161748034|161772062	chr1_rs12032366_161802425_C_T	ENSG00000118217		0.649809	5.49804	6.35793e-08	9.999e-05
chr1:161748034|161772062	chr1_rs16857524_161840820_G_T	ENSG00000118217		0.648172	5.48786	6.71155e-08	9.999e-05
chr1:161748034|161772062	chr1_rs144833012_161800785_G_A	ENSG00000118217		0.777033	4.29248	2.15317e-05	0.00279972
chr1:161748034|161772062	chr1_rs12046853_161760949_A_G	ENSG00000118217	circR region	0.683592	5.36118	1.30722e-07	9.999e-05
chr1:161748034|161772062	chr1_rs4233378_161811449_T_C	ENSG00000118217		0.648145	5.48768	6.71766e-08	9.999e-05
chr1:161748034|161772062	chr1_rs4657115_161831507_G_A	ENSG00000118217		0.648145	5.48768	6.71766e-08	9.999e-05
chr1:161748034|161772062	chr1_rs2271010_161736473_A_G	ENSG00000118217	flanking intron	0.650614	5.45043	8.18339e-08	9.999e-05
chr1:161748034|161772062	chr1_rs80095662_161865899_C_G	ENSG00000118217		0.647866	5.46001	7.77951e-08	9.999e-05
chr1:161748034|161772062	chr1_rs2340824_161746772_T_C	ENSG00000118217	flanking intron	0.64816	5.48786	6.71123e-08	9.999e-05
chr1:161748034|161772062	chr1_rs16856629_161835487_C_G	ENSG00000118217		0.648195	5.48771	6.71661e-08	9.999e-05
chr1:161748034|161772062	chr1_rs9729669_161837015_A_G	ENSG00000118217		0.648202	5.48776	6.71481e-08	9.999e-05
chr1:161748034|161772062	chr1_rs1503816_161850070_A_C	ENSG00000118217		0.648187	5.48795	6.70809e-08	9.999e-05
chr1:161748034|161772062	chr1_rs7530997_161810151_G_A	ENSG00000118217		0.683592	5.36118	1.30722e-07	9.999e-05
chr1:161748034|161772062	chr1_rs12021822_161844943_A_G	ENSG00000118217		0.649141	5.49244	6.55012e-08	9.999e-05
chr1:161748034|161772062	chr1_rs12403862_161797348_A_G	ENSG00000118217		0.683592	5.36118	1.30722e-07	9.999e-05
chr1:161748034|161772062	chr1_rs3817084_161821235_T_C	ENSG00000118217		0.648145	5.48768	6.71766e-08	9.999e-05
chr1:161748034|161772062	chr1_rs12030395_161858558_A_G	ENSG00000118217		0.649459	5.49758	6.3734e-08	9.999e-05
chr1:161748034|161772062	chr1_rs1394068_161812802_G_A	ENSG00000118217		0.683674	5.36178	1.3032e-07	9.999e-05
chr1:161748034|161772062	chr1_rs1394067_161770646_T_C	ENSG00000118217	circR region	0.683592	5.36118	1.30722e-07	9.999e-05
chr1:161748034|161772062	chr1_rs3817085_161789625_C_G	ENSG00000118217		0.648145	5.48768	6.71766e-08	9.999e-05
chr1:161748034|161772062	chr1_rs7523416_161860294_C_T	ENSG00000118217		0.68505	5.37149	1.23882e-07	9.999e-05
chr1:161748034|161772062	chr1_rs7513427_161858893_G_A	ENSG00000118217		0.649459	5.49758	6.3734e-08	9.999e-05
chr1:161748034|161772062	chr1_rs12026445_161714087_A_G	ENSG00000118217		0.642341	5.04422	6.55047e-07	9.999e-05
chr1:161748034|161772062	chr1_rs12023191_161855703_G_C	ENSG00000118217		0.649495	5.49758	6.37333e-08	9.999e-05
chr1:161748034|161772062	chr1_rs149694269_161803455_G_A	ENSG00000118217		0.648245	5.4882	6.69941e-08	9.999e-05
chr1:161748034|161772062	chr1_rs12037266_161745306_T_C	ENSG00000118217	flanking intron	0.648214	5.48833	6.69467e-08	9.999e-05
chr1:161748034|161772062	chr1_rs7552420_161840544_A_C	ENSG00000118217		0.648172	5.48786	6.71155e-08	9.999e-05
chr1:161748034|161772062	chr1_rs78671576_161861422_T_C	ENSG00000118217		0.649468	5.49754	6.37475e-08	9.999e-05
chr1:161748034|161772062	chr1_rs4656333_161777818_T_C	ENSG00000118217	flanking intron	0.683592	5.36118	1.30722e-07	9.999e-05
chr1:161748034|161772062	chr1_rs12028619_161850682_T_C	ENSG00000118217		0.648187	5.48795	6.70809e-08	9.999e-05
chr1:161748034|161772062	chr1_rs12029924_161805065_C_T	ENSG00000118217		0.648145	5.48768	6.71766e-08	9.999e-05
chr1:161748034|161772062	chr1_rs12040561_161744235_A_G	ENSG00000118217	flanking intron	0.648203	5.48828	6.6966e-08	9.999e-05
chr1:161748034|161772062	chr1_rs16860777_161858592_C_G	ENSG00000118217		0.649459	5.49758	6.3734e-08	9.999e-05
chr1:161748034|161772062	chr1_rs1394069_161812920_C_T	ENSG00000118217		0.683592	5.36118	1.30722e-07	9.999e-05
chr1:161748034|161772062	chr1_rs12401782_161839837_T_G	ENSG00000118217		0.648172	5.48786	6.71155e-08	9.999e-05
chr1:161748034|161772062	chr1_rs16853714_161817591_A_G	ENSG00000118217		0.648145	5.48768	6.71766e-08	9.999e-05
chr1:161748034|161772062	chr1_rs7535349_161806356_G_C	ENSG00000118217		0.683592	5.36118	1.30722e-07	9.999e-05
chr1:161748034|161772062	chr1_rs12044770_161823821_A_C	ENSG00000118217		0.683592	5.36118	1.30722e-07	9.999e-05
chr1:161748034|161772062	chr1_rs12025560_161847790_T_G	ENSG00000118217		0.683637	5.36146	1.30535e-07	9.999e-05
chr1:161748034|161772062	chr1_rs75309567_161764252_T_G	ENSG00000118217	circR region	0.683592	5.36118	1.30722e-07	9.999e-05
chr1:161748034|161772062	chr1_rs7542826_161854133_G_A	ENSG00000118217		0.648198	5.48803	6.70547e-08	9.999e-05
chr1:161748034|161772062	chr1_rs12038469_161826997_G_A	ENSG00000118217		0.648145	5.48768	6.71766e-08	9.999e-05
chr1:161748034|161772062	chr1_rs4147177_161858080_C_T	ENSG00000118217		0.649457	5.49762	6.372e-08	9.999e-05
chr1:161748034|161772062	chr1_rs12028953_161852353_A_T	ENSG00000118217		0.683649	5.36153	1.30484e-07	9.999e-05
chr1:161748034|161772062	chr1_rs2340715_161805888_G_T	ENSG00000118217		0.648145	5.48768	6.71766e-08	9.999e-05
chr1:161748034|161772062	chr1_rs1503807_161754004_T_A	ENSG00000118217	circR region	0.648145	5.48768	6.71766e-08	9.999e-05
chr1:161748034|161772062	chr1_rs12037837_161756068_G_A	ENSG00000118217	circR region	0.683592	5.36118	1.30722e-07	9.999e-05
chr1:161748034|161772062	chr1_rs16847602_161774764_G_A	ENSG00000118217	flanking intron	0.648145	5.48768	6.71766e-08	9.999e-05
chr1:161748034|161772062	chr1_rs7534981_161806022_G_A	ENSG00000118217		0.648145	5.48768	6.71766e-08	9.999e-05
chr1:161748034|161772062	chr1_rs957862_161849180_G_A	ENSG00000118217		0.648187	5.48795	6.70809e-08	9.999e-05
chr1:161748034|161772062	chr1_rs12401450_161839591_A_G	ENSG00000118217		0.648213	5.48784	6.71217e-08	9.999e-05
chr1:161748034|161772062	chr1_rs12033967_161871807_G_A	ENSG00000118217		0.647514	5.45694	7.90655e-08	9.999e-05
chr1:161748034|161772062	chr1_rs2879842_161815747_T_A	ENSG00000118217		0.683552	5.35787	1.33003e-07	9.999e-05
chr1:161748034|161772062	chr1_rs12401299_161834446_A_G	ENSG00000118217		0.648191	5.48769	6.71745e-08	9.999e-05
chr1:161748034|161772062	chr1_rs76628156_161796059_A_T	ENSG00000118217		0.648145	5.48768	6.71766e-08	9.999e-05
chr1:161748034|161772062	chr1_rs12023770_161846468_T_C	ENSG00000118217		0.648183	5.48793	6.70892e-08	9.999e-05
chr1:161748034|161772062	chr1_rs12040648_161756476_C_T	ENSG00000118217	circR region	0.683592	5.36118	1.30722e-07	9.999e-05
chr1:161748034|161772062	chr1_rs4147178_161858149_T_G	ENSG00000118217		0.685038	5.37152	1.23861e-07	9.999e-05
chr1:161748034|161772062	chr1_rs4625257_161870703_A_G	ENSG00000118217		0.647507	5.45694	7.90658e-08	9.999e-05
chr1:161748034|161772062	chr1_rs4494120_161741400_C_T	ENSG00000118217	flanking intron	0.683695	5.36223	1.30011e-07	9.999e-05
chr1:161748034|161772062	chr1_rs16847590_161774572_T_C	ENSG00000118217	flanking intron	0.683592	5.36118	1.30722e-07	9.999e-05
chr1:161748034|161772062	chr1_rs7513303_161806284_C_T	ENSG00000118217		0.648145	5.48768	6.71766e-08	9.999e-05
chr1:161748034|161772062	chr1_rs12409812_161763729_G_A	ENSG00000118217	circR region	0.683592	5.36118	1.30722e-07	9.999e-05
chr1:161748034|161772062	chr1_rs12024729_161847370_T_A	ENSG00000118217		0.648183	5.48793	6.70892e-08	9.999e-05
chr1:161748034|161772062	chr1_rs4106114_161796784_C_T	ENSG00000118217		0.683592	5.36118	1.30722e-07	9.999e-05
chr1:161748034|161772062	chr1_rs6672690_161812337_A_G	ENSG00000118217		0.648145	5.48768	6.71766e-08	9.999e-05
chr1:161748034|161772062	chr1_rs16856649_161835696_C_G	ENSG00000118217		0.648202	5.48776	6.71481e-08	9.999e-05
chr1:161748034|161772062	chr1_rs12029726_161787708_A_T	ENSG00000118217	flanking intron	0.683592	5.36118	1.30722e-07	9.999e-05
chr1:161748034|161772062	chr1_rs12025039_161722504_G_A	ENSG00000118217		0.685605	5.28373	1.95272e-07	9.999e-05
[truncated: 194,257 more rows]
