# Supplementary material for: Detection of circular RNA expression and related quantitative trait loci in the human dorsolateral prefrontal cortex
Source: Genome Biol. 2019 May 20;20:99. doi: 10.1186/s13059-019-1701-8 (PMC6528256; doi:10.1186/s13059-019-1701-8)
Supplement: Supplementary file 8 — Table S7. The detail of circQTL SNPs located in the splicing site. (XLSX 17 kb) [file 13059_2019_1701_MOESM8_ESM.xlsx]

## Sheet: Table S7
Additional file 8: Table S7. The details of circQTL SNPs located in the splicing site.
Type	SNP	Host gene	circRNA ID	Strand	Type	circQTL Beta	circQTL P-value	eQTL Beta	eQTL P-value	sQTL transcript	sQTL Beta	sQTL P-value
Back-splicing	chr8_rs10101626_124154697_G_T	ENSG00000156787	chr8:124089351|124154696	+	splice_donor	-0.867644	9.09886e-17	-0.05709	3.79128e-06	ENST00000287380	-0.158986	1.87901e-19
										ENST00000518577	-0.128121	0.00409465
										ENST00000327098	0.496172	4.07438e-27
										ENST00000518099	-0.213403	3.47955e-09
										ENST00000518866	-0.40778	1.05981e-21
										ENST00000522420	-1.05799	8.71176e-94
										ENST00000518805	-0.471349	2.25143e-25
	chr17_rs11077396_67175150_T_C	ENSG00000154263	chr17:67151160|67175149	-	splice_acceptor	1.78988	1.5931e-70	0.143313	4.03752e-25	ENST00000269081	-0.393628	2.13527e-24
										ENST00000522406	1.0602	2.28773e-96
	chr1_rs17127197_65460772_C_G	ENSG00000226891	chr1:65455118|65460771	-	splice_acceptor	-1.1355	9.26279e-10	-0.273685	1.46673e-08	ENST00000447748	-0.240013	1.06409e-05
	chr20_rs67112782_41671681_C_G	ENSG00000196090	chr20:41671682|41675650	-	splice_donor	-1.40671	2.96186e-35
	chr15_rs7170278_50457734_C_G	ENSG00000104043	chr15:50366324|50457733	-	splice_acceptor	-0.744049	1.16281e-07	0.117335	6.75994e-08	ENST00000284509	0.158997	0.00271789
			chr15:50399136|50457733			-0.597996	2.26157e-05
	chr17_rs961222_52827765_C_T	n/a	chr17:52759054|52827764	-	splice_acceptor	-1.03808	1.44758e-15
	chr7_rs2402923_128281256_G_A	n/a	chr7:128281257|128289036	+	splice_acceptor	-1.05992	2.38747e-37
Internal splicing	chr7_rs12533961_30612614_A_G	ENSG00000196295	chr7:30590252|30614497	-	splice_donor	-0.999798	2.2309e-33	-0.0877744	2.0586e-19	ENST00000578245	-0.139673	1.85598e-06
										ENST00000578994	0.261844	1.77844e-20
										ENST00000355837	0.119043	8.5766e-12
										ENST00000581794	0.157159	1.97894e-26
										ENST00000582145	-0.936601	2.0435e-75
										ENST00000584023	-0.352585	2.5675e-30
										ENST00000578293	-0.140537	1.18428e-06
										ENST00000579174	-0.310463	6.70541e-20
										ENST00000434399	-0.153762	7.06943e-10
										ENST00000580902	-0.0935072	0.000575691
	chr3_rs1550769_27296796_C_G	ENSG00000163491	chr3:27215930|27326452	-	splice_acceptor	-0.841331	4.95504e-21			ENST00000383770	0.21179	1.35967e-09
										ENST00000357467	-0.0650627	0.000217531
										ENST00000491627	-0.076542	0.00214756
	chr3_rs9876026_11849807_A_C	ENSG00000144559	chr3:11849307|11851156	-	splice_donor	-0.76768	3.10094e-22	-0.207422	5.59271e-56	ENST00000457498	-0.680709	7.7864e-84
								-0.207422		ENST00000455809	0.273022	1.99623e-19
								-0.207422		ENST00000486090	-0.654188	1.06154e-84
External splicing	chr7_rs10239200_66049330_G_A	ENSG00000232559	chr7:66038372|66041919	-	splice_donor	-0.499964	5.54654e-05	-0.101045	7.46241e-05
	chr17_rs11658717_53076986_G_A	ENSG00000166263	chr17:53108529|53124515	+	splice_acceptor	0.301981	1.67856e-05	0.0788475	1.11913e-10	ENST00000398391	-0.328955	2.5004e-16
										ENST00000299341	-0.887715	4.7501e-73
										ENST00000434978	0.373822	1.2189e-18
										ENST00000376352	0.17084	7.41306e-26
	chr4_rs11945078_141445816_G_A	ENSG00000179387	chr4:141456887|141464740	+	splice_donor	-0.621732	9.33426e-15	-0.061855	1.31124e-16	ENST00000323570	-0.0593318	8.20048e-15
										ENST00000502397	-0.399012	4.02987e-21
	chr1_rs2245425_179858444_G_A	ENSG00000143337	chr1:179869261|179877808	+	splice_acceptor	-0.471635	3.22037e-08	-0.0397227	2.07171e-06	ENST00000435319	0.476599	8.54104e-75
										ENST00000271583	-0.203069	8.42234e-65
										ENST00000528443	-0.531328	4.66753e-36
	chr2_rs2276611_170441001_G_A	ENSG00000138398	chr2:170460152|170471234	+	splice_donor	0.755218	1.36655e-18			ENST00000417938	0.187044	0.00291114
										ENST00000462903	1.24795	2.33864e-74
										ENST00000448752	0.28673	1.36772e-07
	chr14_rs3179969_88862529_G_A	ENSG00000042317	chr14:88883055|88904247	+	splice_donor	-1.35727	3.17578e-55	-0.34926	2.74312e-111	ENST00000045347	-1.055	4.66346e-82
										ENST00000356583	-0.307957	8.24817e-36
										ENST00000556666	-0.661113	2.61772e-64
										ENST00000556870	-0.18941	2.45559e-07
	chr16_rs3743953_71264561_A_G	ENSG00000157423	chr16:71186562|71220821	-	splice_donor	0.621164	2.7739e-05	0.136012	7.96509e-12	ENST00000393550	0.436554	5.07909e-19
										ENST00000448691	0.130756	0.00210852
										ENST00000321489	0.109654	1.15267e-09
	chr3_rs71318332_183354008_G_A	ENSG00000114796	chr3:183368084|183382827	+	splice_acceptor	0.775045	8.84606e-11	0.332612	5.41855e-68	ENST00000454495	0.384878	2.02915e-14
										ENST00000482138	0.349722	6.94593e-38
										ENST00000476808	1.02085	1.03802e-48
										ENST00000493074	0.843942	4.08023e-47
										ENST00000242810	0.444546	1.05129e-65
										ENST00000454652	-0.0263075	0.0037276
	chr8_rs75712986_59549792_C_T	ENSG00000035681	chr8:59535779|59548105	-	splice_donor	0.679348	7.18066e-05			ENST00000518229	-0.474006	8.60808e-10
	chr6_rs3055_170066512_C_T	ENSG00000184465	chr6:170072351|170089404	-	splice_donor	-0.774654	1.08882e-25	-0.0460428	2.55798e-06	ENST00000474018	-0.14053	1.79657e-12
										ENST00000546953	-0.0780038	1.56285e-09
										ENST00000546525	0.125015	3.52719e-07
										ENST00000467418	-0.299258	5.05069e-18
	chr10_rs41276068_32807434_G_T	ENSG00000216937	chr10:32740520|32806903	+	splice_donor	1.15349	4.08076e-15			ENST00000535327	0.128478	1.94386e-07
	chr13_rs60095226_42770097_T_C	ENSG00000102780	chr13:42742576|42761284	+	splice_donor	-0.721677	4.78998e-11	-0.0550212	0.000295579
	chr18_rs74823965_46847749_T_G	ENSG00000141627	chr18:46889531|46906128	-	splice_acceptor	1.47591	5.46314e-17	0.0637701	2.91306e-05	ENST00000269445	0.0702056	1.77766e-06
	chr2_rs925806_183996081_G_A	ENSG00000163002	chr2:183993015|183995273	+	splice_donor	-0.361237	2.57599e-06	-0.0722224	7.24547e-13	ENST00000295119	-0.0726446	7.10258e-10
