# Supplementary material for: Detection of circular RNA expression and related quantitative trait loci in the human dorsolateral prefrontal cortex
Source: Genome Biol. 2019 May 20;20:99. doi: 10.1186/s13059-019-1701-8 (PMC6528256; doi:10.1186/s13059-019-1701-8)
Supplement: Supplementary file 9 — Table S8. List of circQTL SNPs linked to GWAS signals in the NHGRI GWAS Catalog. Each index SNP is significantly associated with disease (P ≤ 5 × 10−8) in GWAS. circQTL SNPs in high linkage disequilibrium (r2 > 0.8) with index SNPs were extracted. (XLSX 290 kb) [file 13059_2019_1701_MOESM9_ESM.xlsx]

## Sheet: Table S8
Additional file 9: Table S8. List of circQTL SNPs linked to GWAS signals in the NHGRI GWAS Catalog.
SNP	circRNA ID	Index SNP	GWAS details	Disease
chr1_rs1058207_155658940_T_G	chr1:155644801|155649303	rs10796944;rs12091730;rs348196	ASH1L|breast carcinoma|29059683;LOC101929703 - LOC284620|breast carcinoma|29059683;DAP3|breast carcinoma|29059683	breast carcinoma
chr1_rs1058207_155658940_T_G	chr1:155644801|155753880	rs10796944;rs12091730;rs348196	ASH1L|breast carcinoma|29059683;LOC101929703 - LOC284620|breast carcinoma|29059683;DAP3|breast carcinoma|29059683	breast carcinoma
chr1_rs1060041_167973976_C_T	chr1:168073715|168074132	rs10489202	MPC2|schizophrenia|22037555	schizophrenia
chr1_rs10737481_20171514_T_G	chr1:20216878|20231480	rs6426833	RNF186 - LOC105376823|inflammatory bowel disease|19122664+RNF186 - LOC105376823|inflammatory bowel disease|26192919	inflammatory bowel disease
chr1_rs10737481_20171514_T_G	chr1:20216878|20234369	rs6426833	RNF186 - LOC105376823|inflammatory bowel disease|19122664+RNF186 - LOC105376823|inflammatory bowel disease|26192919	inflammatory bowel disease
chr1_rs10737693_197599030_T_C	chr1:197522152|197684204	rs2488389;rs2488397;rs17641524;rs12134279	DENND1B|inflammatory bowel disease|23128233+DENND1B|inflammatory bowel disease|26192919;DENND1B|inflammatory bowel disease|26192919+DENND1B|inflammatory bowel disease|28067908;DENND1B|primary biliary cirrhosis|26394269;DENND1B - C1orf53|biliary liver cirrhosis|21399635	inflammatory bowel disease;primary biliary cirrhosis;biliary liver cirrhosis
chr1_rs10737693_197599030_T_C	chr1:197552282|197684204	rs2488389;rs2488397;rs17641524;rs12134279	DENND1B|inflammatory bowel disease|23128233+DENND1B|inflammatory bowel disease|26192919;DENND1B|inflammatory bowel disease|26192919+DENND1B|inflammatory bowel disease|28067908;DENND1B|primary biliary cirrhosis|26394269;DENND1B - C1orf53|biliary liver cirrhosis|21399635	inflammatory bowel disease;primary biliary cirrhosis;biliary liver cirrhosis
chr1_rs10737693_197599030_T_C	chr1:197564338|197684204	rs2488389;rs2488397;rs17641524;rs12134279	DENND1B|inflammatory bowel disease|23128233+DENND1B|inflammatory bowel disease|26192919;DENND1B|inflammatory bowel disease|26192919+DENND1B|inflammatory bowel disease|28067908;DENND1B|primary biliary cirrhosis|26394269;DENND1B - C1orf53|biliary liver cirrhosis|21399635	inflammatory bowel disease;primary biliary cirrhosis;biliary liver cirrhosis
chr1_rs10745332_113189053_G_A	chr1:113098490|113140708	rs10745332	CAPZA1|hypertension|25249183	hypertension
chr1_rs10745332_113189053_G_A	chr1:113098490|113159517	rs10745332	CAPZA1|hypertension|25249183	hypertension
chr1_rs10745332_113189053_G_A	chr1:113119608|113140708	rs10745332	CAPZA1|hypertension|25249183	hypertension
chr1_rs10745332_113189053_G_A	chr1:113124614|113140708	rs10745332	CAPZA1|hypertension|25249183	hypertension
chr1_rs1074657_243746634_T_C	chr1:243708812|243736350	rs35978510	AKT3|schizophrenia|28991256	schizophrenia
chr1_rs10754797_236032494_C_T	chr1:235993526|235996967	rs9782955	LYST|systemic lupus erythematosus|26502338	systemic lupus erythematosus
chr1_rs10788928_50968097_T_A	chr1:51005264|51061888	rs4381241;rs10888690	FAF1|renal cell carcinoma|28598434;FAF1|androgenetic alopecia|29146897	renal cell carcinoma;androgenetic alopecia
chr1_rs10797576_232664611_C_T	chr1:232649603|232669329	rs10797576	SIPA1L2|Parkinson's disease|28892059	Parkinson's disease
chr1_rs10799591_20205418_A_G	chr1:20216878|20231480	rs4654903	LOC105376823|inflammatory bowel disease|23511034	inflammatory bowel disease
chr1_rs10799591_20205418_A_G	chr1:20216878|20234369	rs4654903	LOC105376823|inflammatory bowel disease|23511034	inflammatory bowel disease
chr1_rs10799593_20216860_G_A	chr1:20216878|20231480	rs4654903	LOC105376823|inflammatory bowel disease|23511034	inflammatory bowel disease
chr1_rs10799593_20216860_G_A	chr1:20216878|20234369	rs4654903	LOC105376823|inflammatory bowel disease|23511034	inflammatory bowel disease
chr1_rs10803116_236031654_G_T	chr1:235993526|235996967	rs9782955	LYST|systemic lupus erythematosus|26502338	systemic lupus erythematosus
chr1_rs10803119_236040792_T_C	chr1:235993526|235996967	rs9782955	LYST|systemic lupus erythematosus|26502338	systemic lupus erythematosus
chr1_rs10803150_243822600_C_T	chr1:243708812|243736350	rs12076373	AKT3|central nervous system cancer|28346443+AKT3|glioma|28346443	central nervous system cancer
chr1_rs10857969_113191184_T_C	chr1:113098490|113140708	rs10745332	CAPZA1|hypertension|25249183	hypertension
chr1_rs10857969_113191184_T_C	chr1:113098490|113159517	rs10745332	CAPZA1|hypertension|25249183	hypertension
chr1_rs10857969_113191184_T_C	chr1:113119608|113140708	rs10745332	CAPZA1|hypertension|25249183	hypertension
chr1_rs10857969_113191184_T_C	chr1:113124614|113140708	rs10745332	CAPZA1|hypertension|25249183	hypertension
chr1_rs10888690_50960521_T_C	chr1:51005264|51061888	rs4381241;rs10888690	FAF1|renal cell carcinoma|28598434;FAF1|androgenetic alopecia|29146897	renal cell carcinoma;androgenetic alopecia
chr1_rs10908479_155643403_C_T	chr1:155644801|155649303	rs12091730;rs348196	LOC101929703 - LOC284620|breast carcinoma|29059683;DAP3|breast carcinoma|29059683	breast carcinoma
chr1_rs10908479_155643403_C_T	chr1:155644801|155753880	rs12091730;rs348196	LOC101929703 - LOC284620|breast carcinoma|29059683;DAP3|breast carcinoma|29059683	breast carcinoma
chr1_rs10908479_155643403_C_T	chr1:155646339|155753880	rs12091730;rs348196	LOC101929703 - LOC284620|breast carcinoma|29059683;DAP3|breast carcinoma|29059683	breast carcinoma
chr1_rs10910548_232658436_A_G	chr1:232649603|232669329	rs10797576	SIPA1L2|Parkinson's disease|28892059	Parkinson's disease
chr1_rs10910550_232672841_G_C	chr1:232649603|232669329	rs10797576	SIPA1L2|Parkinson's disease|28892059	Parkinson's disease
chr1_rs10916664_20213965_A_G	chr1:20216878|20231480	rs4654903	LOC105376823|inflammatory bowel disease|23511034	inflammatory bowel disease
chr1_rs10916664_20213965_A_G	chr1:20216878|20234369	rs4654903	LOC105376823|inflammatory bowel disease|23511034	inflammatory bowel disease
chr1_rs10922247_197490942_T_G	chr1:197522152|197684204	rs1998598	DENND1B|inflammatory bowel disease|21102463	inflammatory bowel disease
chr1_rs10922247_197490942_T_G	chr1:197552282|197684204	rs1998598	DENND1B|inflammatory bowel disease|21102463	inflammatory bowel disease
chr1_rs10922247_197490942_T_G	chr1:197564338|197684204	rs1998598	DENND1B|inflammatory bowel disease|21102463	inflammatory bowel disease
chr1_rs10922249_197515981_T_C	chr1:197522152|197684204	rs1998598	DENND1B|inflammatory bowel disease|21102463	inflammatory bowel disease
chr1_rs10922249_197515981_T_C	chr1:197552282|197684204	rs1998598	DENND1B|inflammatory bowel disease|21102463	inflammatory bowel disease
chr1_rs10922249_197515981_T_C	chr1:197564338|197684204	rs1998598	DENND1B|inflammatory bowel disease|21102463	inflammatory bowel disease
chr1_rs10927044_243767493_G_A	chr1:243708812|243736350	rs35978510	AKT3|schizophrenia|28991256	schizophrenia
chr1_rs10927046_243801190_T_C	chr1:243708812|243736350	rs12076373	AKT3|central nervous system cancer|28346443+AKT3|glioma|28346443	central nervous system cancer
chr1_rs10927047_243803677_T_A	chr1:243708812|243736350	rs12076373	AKT3|central nervous system cancer|28346443+AKT3|glioma|28346443	central nervous system cancer
chr1_rs10927055_243815781_A_G	chr1:243708812|243736350	rs35978510	AKT3|schizophrenia|28991256	schizophrenia
chr1_rs11102494_113094022_G_A	chr1:113098490|113140708	rs10745332	CAPZA1|hypertension|25249183	hypertension
chr1_rs11102494_113094022_G_A	chr1:113098490|113159517	rs10745332	CAPZA1|hypertension|25249183	hypertension
chr1_rs11102494_113094022_G_A	chr1:113119608|113140708	rs10745332	CAPZA1|hypertension|25249183	hypertension
chr1_rs11102494_113094022_G_A	chr1:113124614|113140708	rs10745332	CAPZA1|hypertension|25249183	hypertension
chr1_rs11102508_113141175_T_C	chr1:113098490|113140708	rs10745332	CAPZA1|hypertension|25249183	hypertension
chr1_rs11102508_113141175_T_C	chr1:113098490|113159517	rs10745332	CAPZA1|hypertension|25249183	hypertension
chr1_rs11102508_113141175_T_C	chr1:113119608|113140708	rs10745332	CAPZA1|hypertension|25249183	hypertension
chr1_rs11102508_113141175_T_C	chr1:113124614|113140708	rs10745332	CAPZA1|hypertension|25249183	hypertension
chr1_rs11102510_113144012_C_T	chr1:113098490|113140708	rs10745332	CAPZA1|hypertension|25249183	hypertension
chr1_rs11102510_113144012_C_T	chr1:113098490|113159517	rs10745332	CAPZA1|hypertension|25249183	hypertension
chr1_rs11102510_113144012_C_T	chr1:113119608|113140708	rs10745332	CAPZA1|hypertension|25249183	hypertension
chr1_rs11102510_113144012_C_T	chr1:113124614|113140708	rs10745332	CAPZA1|hypertension|25249183	hypertension
chr1_rs11102517_113166235_G_A	chr1:113098490|113140708	rs10745332	CAPZA1|hypertension|25249183	hypertension
chr1_rs11102517_113166235_G_A	chr1:113098490|113159517	rs10745332	CAPZA1|hypertension|25249183	hypertension
chr1_rs11102517_113166235_G_A	chr1:113124614|113140708	rs10745332	CAPZA1|hypertension|25249183	hypertension
chr1_rs112363416_113107543_T_C	chr1:113098490|113140708	rs10745332	CAPZA1|hypertension|25249183	hypertension
chr1_rs112363416_113107543_T_C	chr1:113098490|113159517	rs10745332	CAPZA1|hypertension|25249183	hypertension
chr1_rs112363416_113107543_T_C	chr1:113119608|113140708	rs10745332	CAPZA1|hypertension|25249183	hypertension
chr1_rs112363416_113107543_T_C	chr1:113124614|113140708	rs10745332	CAPZA1|hypertension|25249183	hypertension
chr1_rs11264383_155545346_C_T	chr1:155644801|155649303	rs12091730;rs348196	LOC101929703 - LOC284620|breast carcinoma|29059683;DAP3|breast carcinoma|29059683	breast carcinoma
chr1_rs11264383_155545346_C_T	chr1:155644801|155753880	rs12091730;rs348196	LOC101929703 - LOC284620|breast carcinoma|29059683;DAP3|breast carcinoma|29059683	breast carcinoma
chr1_rs11264386_155559170_G_T	chr1:155644801|155649303	rs12091730;rs348196	LOC101929703 - LOC284620|breast carcinoma|29059683;DAP3|breast carcinoma|29059683	breast carcinoma
chr1_rs11264386_155559170_G_T	chr1:155644801|155753880	rs12091730;rs348196	LOC101929703 - LOC284620|breast carcinoma|29059683;DAP3|breast carcinoma|29059683	breast carcinoma
chr1_rs11264386_155559170_G_T	chr1:155646339|155753880	rs12091730;rs348196	LOC101929703 - LOC284620|breast carcinoma|29059683;DAP3|breast carcinoma|29059683	breast carcinoma
chr1_rs11264387_155563152_C_A	chr1:155644801|155649303	rs12091730;rs348196	LOC101929703 - LOC284620|breast carcinoma|29059683;DAP3|breast carcinoma|29059683	breast carcinoma
chr1_rs11264387_155563152_C_A	chr1:155644801|155753880	rs12091730;rs348196	LOC101929703 - LOC284620|breast carcinoma|29059683;DAP3|breast carcinoma|29059683	breast carcinoma
chr1_rs11264387_155563152_C_A	chr1:155646339|155753880	rs12091730;rs348196	LOC101929703 - LOC284620|breast carcinoma|29059683;DAP3|breast carcinoma|29059683	breast carcinoma
chr1_rs11264393_155574471_C_A	chr1:155644801|155649303	rs12091730;rs348196	LOC101929703 - LOC284620|breast carcinoma|29059683;DAP3|breast carcinoma|29059683	breast carcinoma
chr1_rs11264393_155574471_C_A	chr1:155644801|155753880	rs12091730;rs348196	LOC101929703 - LOC284620|breast carcinoma|29059683;DAP3|breast carcinoma|29059683	breast carcinoma
chr1_rs11264393_155574471_C_A	chr1:155646339|155753880	rs12091730;rs348196	LOC101929703 - LOC284620|breast carcinoma|29059683;DAP3|breast carcinoma|29059683	breast carcinoma
chr1_rs11264397_155611485_G_C	chr1:155644801|155649303	rs348196	DAP3|breast carcinoma|29059683	breast carcinoma
chr1_rs11264397_155611485_G_C	chr1:155644801|155753880	rs348196	DAP3|breast carcinoma|29059683	breast carcinoma
chr1_rs11264397_155611485_G_C	chr1:155646339|155753880	rs348196	DAP3|breast carcinoma|29059683	breast carcinoma
chr1_rs11264398_155614245_C_T	chr1:155644801|155649303	rs12091730;rs348196	LOC101929703 - LOC284620|breast carcinoma|29059683;DAP3|breast carcinoma|29059683	breast carcinoma
chr1_rs11264398_155614245_C_T	chr1:155644801|155753880	rs12091730;rs348196	LOC101929703 - LOC284620|breast carcinoma|29059683;DAP3|breast carcinoma|29059683	breast carcinoma
chr1_rs11264398_155614245_C_T	chr1:155646339|155753880	rs12091730;rs348196	LOC101929703 - LOC284620|breast carcinoma|29059683;DAP3|breast carcinoma|29059683	breast carcinoma
chr1_rs113555779_38362803_G_A	chr1:38332131|38339760	rs28411352	MTF1|rheumatoid arthritis|24390342	rheumatoid arthritis
chr1_rs114188880_197668565_C_G	chr1:197522152|197684204	rs2488389;rs2488397;rs17641524;rs12134279	DENND1B|inflammatory bowel disease|23128233+DENND1B|inflammatory bowel disease|26192919;DENND1B|inflammatory bowel disease|26192919+DENND1B|inflammatory bowel disease|28067908;DENND1B|primary biliary cirrhosis|26394269;DENND1B - C1orf53|biliary liver cirrhosis|21399635	inflammatory bowel disease;primary biliary cirrhosis;biliary liver cirrhosis
chr1_rs114188880_197668565_C_G	chr1:197552282|197684204	rs2488389;rs2488397;rs17641524;rs12134279	DENND1B|inflammatory bowel disease|23128233+DENND1B|inflammatory bowel disease|26192919;DENND1B|inflammatory bowel disease|26192919+DENND1B|inflammatory bowel disease|28067908;DENND1B|primary biliary cirrhosis|26394269;DENND1B - C1orf53|biliary liver cirrhosis|21399635	inflammatory bowel disease;primary biliary cirrhosis;biliary liver cirrhosis
chr1_rs114188880_197668565_C_G	chr1:197564338|197684204	rs2488389;rs2488397;rs17641524;rs12134279	DENND1B|inflammatory bowel disease|23128233+DENND1B|inflammatory bowel disease|26192919;DENND1B|inflammatory bowel disease|26192919+DENND1B|inflammatory bowel disease|28067908;DENND1B|primary biliary cirrhosis|26394269;DENND1B - C1orf53|biliary liver cirrhosis|21399635	inflammatory bowel disease;primary biliary cirrhosis;biliary liver cirrhosis
chr1_rs11578459_243770727_A_G	chr1:243708812|243736350	rs35978510	AKT3|schizophrenia|28991256	schizophrenia
chr1_rs11583319_197555860_A_G	chr1:197522152|197684204	rs2488389;rs2488397;rs17641524;rs12134279	DENND1B|inflammatory bowel disease|23128233+DENND1B|inflammatory bowel disease|26192919;DENND1B|inflammatory bowel disease|26192919+DENND1B|inflammatory bowel disease|28067908;DENND1B|primary biliary cirrhosis|26394269;DENND1B - C1orf53|biliary liver cirrhosis|21399635	inflammatory bowel disease;primary biliary cirrhosis;biliary liver cirrhosis
chr1_rs11583319_197555860_A_G	chr1:197552282|197684204	rs2488389;rs2488397;rs17641524;rs12134279	DENND1B|inflammatory bowel disease|23128233+DENND1B|inflammatory bowel disease|26192919;DENND1B|inflammatory bowel disease|26192919+DENND1B|inflammatory bowel disease|28067908;DENND1B|primary biliary cirrhosis|26394269;DENND1B - C1orf53|biliary liver cirrhosis|21399635	inflammatory bowel disease;primary biliary cirrhosis;biliary liver cirrhosis
chr1_rs11583319_197555860_A_G	chr1:197564338|197684204	rs2488389;rs2488397;rs17641524;rs12134279	DENND1B|inflammatory bowel disease|23128233+DENND1B|inflammatory bowel disease|26192919;DENND1B|inflammatory bowel disease|26192919+DENND1B|inflammatory bowel disease|28067908;DENND1B|primary biliary cirrhosis|26394269;DENND1B - C1orf53|biliary liver cirrhosis|21399635	inflammatory bowel disease;primary biliary cirrhosis;biliary liver cirrhosis
chr1_rs11585986_243792591_G_C	chr1:243708812|243736350	rs35978510	AKT3|schizophrenia|28991256	schizophrenia
chr1_rs11586522_168091031_C_A	chr1:168073715|168074132	rs10489202	MPC2|schizophrenia|22037555	schizophrenia
chr1_rs11587594_167989180_A_T	chr1:168073715|168074132	rs10489202	MPC2|schizophrenia|22037555	schizophrenia
chr1_rs11589828_232669272_T_A	chr1:232649603|232669329	rs10797576	SIPA1L2|Parkinson's disease|28892059	Parkinson's disease
chr1_rs11589907_243818260_T_C	chr1:243708812|243736350	rs35978510	AKT3|schizophrenia|28991256	schizophrenia
chr1_rs11799915_197582780_A_G	chr1:197522152|197684204	rs1998598	DENND1B|inflammatory bowel disease|21102463	inflammatory bowel disease
chr1_rs11799915_197582780_A_G	chr1:197552282|197684204	rs1998598	DENND1B|inflammatory bowel disease|21102463	inflammatory bowel disease
chr1_rs11799915_197582780_A_G	chr1:197564338|197684204	rs1998598	DENND1B|inflammatory bowel disease|21102463	inflammatory bowel disease
chr1_rs1200063_169314430_T_C	chr1:169138685|169256646	rs16861990	NME7|venous thromboembolism|22672568	venous thromboembolism
chr1_rs1200160_169103195_A_G	chr1:169138685|169256646	rs1892094	ATP1B1|coronary artery disease|29212778	coronary artery disease
chr1_rs1200160_169103195_A_G	chr1:169199956|169256646	rs1892094	ATP1B1|coronary artery disease|29212778	coronary artery disease
chr1_rs1200160_169103195_A_G	chr1:169199956|169279318	rs1892094	ATP1B1|coronary artery disease|29212778	coronary artery disease
chr1_rs12022088_155614499_C_T	chr1:155644801|155649303	rs12091730;rs348196	LOC101929703 - LOC284620|breast carcinoma|29059683;DAP3|breast carcinoma|29059683	breast carcinoma
chr1_rs12022088_155614499_C_T	chr1:155644801|155753880	rs12091730;rs348196	LOC101929703 - LOC284620|breast carcinoma|29059683;DAP3|breast carcinoma|29059683	breast carcinoma
chr1_rs12022088_155614499_C_T	chr1:155646339|155753880	rs12091730;rs348196	LOC101929703 - LOC284620|breast carcinoma|29059683;DAP3|breast carcinoma|29059683	breast carcinoma
chr1_rs12023642_243767826_T_G	chr1:243708812|243736350	rs12076373	AKT3|central nervous system cancer|28346443+AKT3|glioma|28346443	central nervous system cancer
chr1_rs12035524_155667102_G_A	chr1:155644801|155649303	rs12091730;rs348196	LOC101929703 - LOC284620|breast carcinoma|29059683;DAP3|breast carcinoma|29059683	breast carcinoma
chr1_rs12035524_155667102_G_A	chr1:155644801|155753880	rs12091730;rs348196	LOC101929703 - LOC284620|breast carcinoma|29059683;DAP3|breast carcinoma|29059683	breast carcinoma
chr1_rs12037013_243784207_G_A	chr1:243708812|243736350	rs12076373	AKT3|central nervous system cancer|28346443+AKT3|glioma|28346443	central nervous system cancer
chr1_rs12039893_155614815_A_C	chr1:155644801|155649303	rs348196	DAP3|breast carcinoma|29059683	breast carcinoma
chr1_rs12039893_155614815_A_C	chr1:155644801|155753880	rs348196	DAP3|breast carcinoma|29059683	breast carcinoma
chr1_rs12039893_155614815_A_C	chr1:155646339|155753880	rs348196	DAP3|breast carcinoma|29059683	breast carcinoma
chr1_rs12040100_155611847_G_T	chr1:155644801|155649303	rs12091730;rs348196	LOC101929703 - LOC284620|breast carcinoma|29059683;DAP3|breast carcinoma|29059683	breast carcinoma
chr1_rs12040100_155611847_G_T	chr1:155644801|155753880	rs12091730;rs348196	LOC101929703 - LOC284620|breast carcinoma|29059683;DAP3|breast carcinoma|29059683	breast carcinoma
chr1_rs12040100_155611847_G_T	chr1:155646339|155753880	rs12091730;rs348196	LOC101929703 - LOC284620|breast carcinoma|29059683;DAP3|breast carcinoma|29059683	breast carcinoma
chr1_rs12043132_155562367_T_C	chr1:155644801|155649303	rs12091730;rs348196	LOC101929703 - LOC284620|breast carcinoma|29059683;DAP3|breast carcinoma|29059683	breast carcinoma
chr1_rs12043132_155562367_T_C	chr1:155644801|155753880	rs12091730;rs348196	LOC101929703 - LOC284620|breast carcinoma|29059683;DAP3|breast carcinoma|29059683	breast carcinoma
chr1_rs12043132_155562367_T_C	chr1:155646339|155753880	rs12091730;rs348196	LOC101929703 - LOC284620|breast carcinoma|29059683;DAP3|breast carcinoma|29059683	breast carcinoma
chr1_rs12045932_243752619_A_G	chr1:243708812|243736350	rs12076373	AKT3|central nervous system cancer|28346443+AKT3|glioma|28346443	central nervous system cancer
chr1_rs12046961_236032287_T_G	chr1:235993526|235996967	rs9782955	LYST|systemic lupus erythematosus|26502338	systemic lupus erythematosus
chr1_rs12047756_155624944_G_A	chr1:155644801|155649303	rs12091730;rs348196	LOC101929703 - LOC284620|breast carcinoma|29059683;DAP3|breast carcinoma|29059683	breast carcinoma
chr1_rs12047756_155624944_G_A	chr1:155644801|155753880	rs12091730;rs348196	LOC101929703 - LOC284620|breast carcinoma|29059683;DAP3|breast carcinoma|29059683	breast carcinoma
chr1_rs12047756_155624944_G_A	chr1:155646339|155753880	rs12091730;rs348196	LOC101929703 - LOC284620|breast carcinoma|29059683;DAP3|breast carcinoma|29059683	breast carcinoma
chr1_rs12048528_113210534_A_C	chr1:113098490|113140708	rs10745332	CAPZA1|hypertension|25249183	hypertension
chr1_rs12048528_113210534_A_C	chr1:113098490|113159517	rs10745332	CAPZA1|hypertension|25249183	hypertension
chr1_rs12048528_113210534_A_C	chr1:113119608|113140708	rs10745332	CAPZA1|hypertension|25249183	hypertension
chr1_rs12048528_113210534_A_C	chr1:113124614|113140708	rs10745332	CAPZA1|hypertension|25249183	hypertension
chr1_rs12073680_232644654_A_G	chr1:232649603|232669329	rs10797576	SIPA1L2|Parkinson's disease|28892059	Parkinson's disease
chr1_rs1208327_169296864_C_T	chr1:169138685|169256646	rs16861990	NME7|venous thromboembolism|22672568	venous thromboembolism
chr1_rs12091730_155556971_G_A	chr1:155644801|155649303	rs10796944;rs12091730;rs348196	ASH1L|breast carcinoma|29059683;LOC101929703 - LOC284620|breast carcinoma|29059683;DAP3|breast carcinoma|29059683	breast carcinoma
chr1_rs12091730_155556971_G_A	chr1:155644801|155753880	rs10796944;rs12091730;rs348196	ASH1L|breast carcinoma|29059683;LOC101929703 - LOC284620|breast carcinoma|29059683;DAP3|breast carcinoma|29059683	breast carcinoma
chr1_rs12092948_197689967_T_C	chr1:197522152|197684204	rs1998598	DENND1B|inflammatory bowel disease|21102463	inflammatory bowel disease
chr1_rs12092948_197689967_T_C	chr1:197552282|197684204	rs1998598	DENND1B|inflammatory bowel disease|21102463	inflammatory bowel disease
chr1_rs12092948_197689967_T_C	chr1:197564338|197684204	rs1998598	DENND1B|inflammatory bowel disease|21102463	inflammatory bowel disease
chr1_rs12094095_232671213_C_T	chr1:232649603|232669329	rs10797576	SIPA1L2|Parkinson's disease|28892059	Parkinson's disease
chr1_rs12096229_232671405_A_G	chr1:232649603|232669329	rs10797576	SIPA1L2|Parkinson's disease|28892059	Parkinson's disease
chr1_rs12117045_197638716_G_A	chr1:197522152|197684204	rs2488389;rs2488397;rs17641524;rs12134279	DENND1B|inflammatory bowel disease|23128233+DENND1B|inflammatory bowel disease|26192919;DENND1B|inflammatory bowel disease|26192919+DENND1B|inflammatory bowel disease|28067908;DENND1B|primary biliary cirrhosis|26394269;DENND1B - C1orf53|biliary liver cirrhosis|21399635	inflammatory bowel disease;primary biliary cirrhosis;biliary liver cirrhosis
chr1_rs12117045_197638716_G_A	chr1:197552282|197684204	rs2488389;rs2488397;rs17641524;rs12134279	DENND1B|inflammatory bowel disease|23128233+DENND1B|inflammatory bowel disease|26192919;DENND1B|inflammatory bowel disease|26192919+DENND1B|inflammatory bowel disease|28067908;DENND1B|primary biliary cirrhosis|26394269;DENND1B - C1orf53|biliary liver cirrhosis|21399635	inflammatory bowel disease;primary biliary cirrhosis;biliary liver cirrhosis
chr1_rs12117045_197638716_G_A	chr1:197564338|197684204	rs2488389;rs2488397;rs17641524;rs12134279	DENND1B|inflammatory bowel disease|23128233+DENND1B|inflammatory bowel disease|26192919;DENND1B|inflammatory bowel disease|26192919+DENND1B|inflammatory bowel disease|28067908;DENND1B|primary biliary cirrhosis|26394269;DENND1B - C1orf53|biliary liver cirrhosis|21399635	inflammatory bowel disease;primary biliary cirrhosis;biliary liver cirrhosis
chr1_rs12118370_113148267_A_G	chr1:113098490|113140708	rs10745332	CAPZA1|hypertension|25249183	hypertension
chr1_rs12118370_113148267_A_G	chr1:113098490|113159517	rs10745332	CAPZA1|hypertension|25249183	hypertension
chr1_rs12118370_113148267_A_G	chr1:113119608|113140708	rs10745332	CAPZA1|hypertension|25249183	hypertension
chr1_rs12118370_113148267_A_G	chr1:113124614|113140708	rs10745332	CAPZA1|hypertension|25249183	hypertension
chr1_rs12118913_197512404_T_C	chr1:197522152|197684204	rs2488389;rs2488397;rs17641524	DENND1B|inflammatory bowel disease|23128233+DENND1B|inflammatory bowel disease|26192919;DENND1B|inflammatory bowel disease|26192919+DENND1B|inflammatory bowel disease|28067908;DENND1B|primary biliary cirrhosis|26394269	inflammatory bowel disease;primary biliary cirrhosis
chr1_rs12118913_197512404_T_C	chr1:197552282|197684204	rs2488389;rs2488397;rs17641524	DENND1B|inflammatory bowel disease|23128233+DENND1B|inflammatory bowel disease|26192919;DENND1B|inflammatory bowel disease|26192919+DENND1B|inflammatory bowel disease|28067908;DENND1B|primary biliary cirrhosis|26394269	inflammatory bowel disease;primary biliary cirrhosis
chr1_rs12118913_197512404_T_C	chr1:197564338|197684204	rs2488389;rs2488397;rs17641524	DENND1B|inflammatory bowel disease|23128233+DENND1B|inflammatory bowel disease|26192919;DENND1B|inflammatory bowel disease|26192919+DENND1B|inflammatory bowel disease|28067908;DENND1B|primary biliary cirrhosis|26394269	inflammatory bowel disease;primary biliary cirrhosis
chr1_rs12119489_113128286_C_T	chr1:113098490|113140708	rs10745332	CAPZA1|hypertension|25249183	hypertension
chr1_rs12119489_113128286_C_T	chr1:113098490|113159517	rs10745332	CAPZA1|hypertension|25249183	hypertension
chr1_rs12119489_113128286_C_T	chr1:113119608|113140708	rs10745332	CAPZA1|hypertension|25249183	hypertension
chr1_rs12119489_113128286_C_T	chr1:113124614|113140708	rs10745332	CAPZA1|hypertension|25249183	hypertension
chr1_rs12119594_243743379_C_G	chr1:243708812|243736350	rs35978510	AKT3|schizophrenia|28991256	schizophrenia
chr1_rs12123169_197780966_T_A	chr1:197522152|197684204	rs2488389;rs2488397;rs17641524;rs12134279	DENND1B|inflammatory bowel disease|23128233+DENND1B|inflammatory bowel disease|26192919;DENND1B|inflammatory bowel disease|26192919+DENND1B|inflammatory bowel disease|28067908;DENND1B|primary biliary cirrhosis|26394269;DENND1B - C1orf53|biliary liver cirrhosis|21399635	inflammatory bowel disease;primary biliary cirrhosis;biliary liver cirrhosis
chr1_rs12123169_197780966_T_A	chr1:197552282|197684204	rs2488389;rs2488397;rs17641524;rs12134279	DENND1B|inflammatory bowel disease|23128233+DENND1B|inflammatory bowel disease|26192919;DENND1B|inflammatory bowel disease|26192919+DENND1B|inflammatory bowel disease|28067908;DENND1B|primary biliary cirrhosis|26394269;DENND1B - C1orf53|biliary liver cirrhosis|21399635	inflammatory bowel disease;primary biliary cirrhosis;biliary liver cirrhosis
chr1_rs12123169_197780966_T_A	chr1:197564338|197684204	rs2488389;rs2488397;rs17641524;rs12134279	DENND1B|inflammatory bowel disease|23128233+DENND1B|inflammatory bowel disease|26192919;DENND1B|inflammatory bowel disease|26192919+DENND1B|inflammatory bowel disease|28067908;DENND1B|primary biliary cirrhosis|26394269;DENND1B - C1orf53|biliary liver cirrhosis|21399635	inflammatory bowel disease;primary biliary cirrhosis;biliary liver cirrhosis
chr1_rs12125361_113144779_C_T	chr1:113098490|113140708	rs10745332	CAPZA1|hypertension|25249183	hypertension
chr1_rs12125361_113144779_C_T	chr1:113098490|113159517	rs10745332	CAPZA1|hypertension|25249183	hypertension
chr1_rs12125361_113144779_C_T	chr1:113119608|113140708	rs10745332	CAPZA1|hypertension|25249183	hypertension
chr1_rs12125361_113144779_C_T	chr1:113124614|113140708	rs10745332	CAPZA1|hypertension|25249183	hypertension
chr1_rs12126494_113228623_G_A	chr1:113098490|113140708	rs10745332	CAPZA1|hypertension|25249183	hypertension
chr1_rs12126494_113228623_G_A	chr1:113098490|113159517	rs10745332	CAPZA1|hypertension|25249183	hypertension
chr1_rs12126494_113228623_G_A	chr1:113119608|113140708	rs10745332	CAPZA1|hypertension|25249183	hypertension
chr1_rs12126494_113228623_G_A	chr1:113124614|113140708	rs10745332	CAPZA1|hypertension|25249183	hypertension
chr1_rs12131588_197666111_G_A	chr1:197522152|197684204	rs2488389;rs2488397;rs17641524;rs12134279	DENND1B|inflammatory bowel disease|23128233+DENND1B|inflammatory bowel disease|26192919;DENND1B|inflammatory bowel disease|26192919+DENND1B|inflammatory bowel disease|28067908;DENND1B|primary biliary cirrhosis|26394269;DENND1B - C1orf53|biliary liver cirrhosis|21399635	inflammatory bowel disease;primary biliary cirrhosis;biliary liver cirrhosis
chr1_rs12131588_197666111_G_A	chr1:197552282|197684204	rs2488389;rs2488397;rs17641524;rs12134279	DENND1B|inflammatory bowel disease|23128233+DENND1B|inflammatory bowel disease|26192919;DENND1B|inflammatory bowel disease|26192919+DENND1B|inflammatory bowel disease|28067908;DENND1B|primary biliary cirrhosis|26394269;DENND1B - C1orf53|biliary liver cirrhosis|21399635	inflammatory bowel disease;primary biliary cirrhosis;biliary liver cirrhosis
chr1_rs12131588_197666111_G_A	chr1:197564338|197684204	rs2488389;rs2488397;rs17641524;rs12134279	DENND1B|inflammatory bowel disease|23128233+DENND1B|inflammatory bowel disease|26192919;DENND1B|inflammatory bowel disease|26192919+DENND1B|inflammatory bowel disease|28067908;DENND1B|primary biliary cirrhosis|26394269;DENND1B - C1orf53|biliary liver cirrhosis|21399635	inflammatory bowel disease;primary biliary cirrhosis;biliary liver cirrhosis
chr1_rs12134279_197781198_C_T	chr1:197522152|197684204	rs2488389;rs2488397;rs17641524;rs12134279	DENND1B|inflammatory bowel disease|23128233+DENND1B|inflammatory bowel disease|26192919;DENND1B|inflammatory bowel disease|26192919+DENND1B|inflammatory bowel disease|28067908;DENND1B|primary biliary cirrhosis|26394269;DENND1B - C1orf53|biliary liver cirrhosis|21399635	inflammatory bowel disease;primary biliary cirrhosis;biliary liver cirrhosis
chr1_rs12134279_197781198_C_T	chr1:197552282|197684204	rs2488389;rs2488397;rs17641524;rs12134279	DENND1B|inflammatory bowel disease|23128233+DENND1B|inflammatory bowel disease|26192919;DENND1B|inflammatory bowel disease|26192919+DENND1B|inflammatory bowel disease|28067908;DENND1B|primary biliary cirrhosis|26394269;DENND1B - C1orf53|biliary liver cirrhosis|21399635	inflammatory bowel disease;primary biliary cirrhosis;biliary liver cirrhosis
chr1_rs12134279_197781198_C_T	chr1:197564338|197684204	rs2488389;rs2488397;rs17641524;rs12134279	DENND1B|inflammatory bowel disease|23128233+DENND1B|inflammatory bowel disease|26192919;DENND1B|inflammatory bowel disease|26192919+DENND1B|inflammatory bowel disease|28067908;DENND1B|primary biliary cirrhosis|26394269;DENND1B - C1orf53|biliary liver cirrhosis|21399635	inflammatory bowel disease;primary biliary cirrhosis;biliary liver cirrhosis
chr1_rs12136781_113090655_C_T	chr1:113098490|113140708	rs10745332	CAPZA1|hypertension|25249183	hypertension
chr1_rs12136781_113090655_C_T	chr1:113098490|113159517	rs10745332	CAPZA1|hypertension|25249183	hypertension
chr1_rs12136781_113090655_C_T	chr1:113119608|113140708	rs10745332	CAPZA1|hypertension|25249183	hypertension
chr1_rs12136781_113090655_C_T	chr1:113124614|113140708	rs10745332	CAPZA1|hypertension|25249183	hypertension
chr1_rs12136847_243747358_A_G	chr1:243708812|243736350	rs35978510	AKT3|schizophrenia|28991256	schizophrenia
chr1_rs12137107_113127437_A_G	chr1:113098490|113140708	rs10745332	CAPZA1|hypertension|25249183	hypertension
chr1_rs12137107_113127437_A_G	chr1:113098490|113159517	rs10745332	CAPZA1|hypertension|25249183	hypertension
chr1_rs12137107_113127437_A_G	chr1:113119608|113140708	rs10745332	CAPZA1|hypertension|25249183	hypertension
chr1_rs12137107_113127437_A_G	chr1:113124614|113140708	rs10745332	CAPZA1|hypertension|25249183	hypertension
chr1_rs12138335_113122760_T_C	chr1:113098490|113140708	rs10745332	CAPZA1|hypertension|25249183	hypertension
chr1_rs12138335_113122760_T_C	chr1:113098490|113159517	rs10745332	CAPZA1|hypertension|25249183	hypertension
chr1_rs12138335_113122760_T_C	chr1:113119608|113140708	rs10745332	CAPZA1|hypertension|25249183	hypertension
chr1_rs12138335_113122760_T_C	chr1:113124614|113140708	rs10745332	CAPZA1|hypertension|25249183	hypertension
chr1_rs12138722_243802639_T_A	chr1:243708812|243736350	rs35978510	AKT3|schizophrenia|28991256	schizophrenia
chr1_rs12138753_243795607_G_A	chr1:243708812|243736350	rs35978510	AKT3|schizophrenia|28991256	schizophrenia
chr1_rs12141028_197562511_G_A	chr1:197522152|197684204	rs2488389;rs2488397;rs17641524;rs12134279	DENND1B|inflammatory bowel disease|23128233+DENND1B|inflammatory bowel disease|26192919;DENND1B|inflammatory bowel disease|26192919+DENND1B|inflammatory bowel disease|28067908;DENND1B|primary biliary cirrhosis|26394269;DENND1B - C1orf53|biliary liver cirrhosis|21399635	inflammatory bowel disease;primary biliary cirrhosis;biliary liver cirrhosis
chr1_rs12141028_197562511_G_A	chr1:197552282|197684204	rs2488389;rs2488397;rs17641524;rs12134279	DENND1B|inflammatory bowel disease|23128233+DENND1B|inflammatory bowel disease|26192919;DENND1B|inflammatory bowel disease|26192919+DENND1B|inflammatory bowel disease|28067908;DENND1B|primary biliary cirrhosis|26394269;DENND1B - C1orf53|biliary liver cirrhosis|21399635	inflammatory bowel disease;primary biliary cirrhosis;biliary liver cirrhosis
chr1_rs12141028_197562511_G_A	chr1:197564338|197684204	rs2488389;rs2488397;rs17641524;rs12134279	DENND1B|inflammatory bowel disease|23128233+DENND1B|inflammatory bowel disease|26192919;DENND1B|inflammatory bowel disease|26192919+DENND1B|inflammatory bowel disease|28067908;DENND1B|primary biliary cirrhosis|26394269;DENND1B - C1orf53|biliary liver cirrhosis|21399635	inflammatory bowel disease;primary biliary cirrhosis;biliary liver cirrhosis
chr1_rs12141946_243811634_T_G	chr1:243708812|243736350	rs35978510	AKT3|schizophrenia|28991256	schizophrenia
chr1_rs12142127_197480927_C_T	chr1:197522152|197684204	rs1998598	DENND1B|inflammatory bowel disease|21102463	inflammatory bowel disease
chr1_rs12142127_197480927_C_T	chr1:197552282|197684204	rs1998598	DENND1B|inflammatory bowel disease|21102463	inflammatory bowel disease
chr1_rs12142127_197480927_C_T	chr1:197564338|197684204	rs1998598	DENND1B|inflammatory bowel disease|21102463	inflammatory bowel disease
chr1_rs12143068_113138110_A_G	chr1:113098490|113140708	rs10745332	CAPZA1|hypertension|25249183	hypertension
chr1_rs12143068_113138110_A_G	chr1:113098490|113159517	rs10745332	CAPZA1|hypertension|25249183	hypertension
chr1_rs12143068_113138110_A_G	chr1:113119608|113140708	rs10745332	CAPZA1|hypertension|25249183	hypertension
chr1_rs12143068_113138110_A_G	chr1:113124614|113140708	rs10745332	CAPZA1|hypertension|25249183	hypertension
chr1_rs12143602_243744904_G_A	chr1:243708812|243736350	rs35978510	AKT3|schizophrenia|28991256	schizophrenia
chr1_rs12144559_243723214_C_A	chr1:243708812|243736350	rs35978510	AKT3|schizophrenia|28991256	schizophrenia
chr1_rs12354257_197674344_T_C	chr1:197522152|197684204	rs1998598	DENND1B|inflammatory bowel disease|21102463	inflammatory bowel disease
chr1_rs12354257_197674344_T_C	chr1:197552282|197684204	rs1998598	DENND1B|inflammatory bowel disease|21102463	inflammatory bowel disease
chr1_rs12354257_197674344_T_C	chr1:197564338|197684204	rs1998598	DENND1B|inflammatory bowel disease|21102463	inflammatory bowel disease
chr1_rs1238_113214097_G_A	chr1:113098490|113140708	rs10745332;rs16887244;rs112537273;rs896854;rs885518;rs10818576;rs885150;rs7025486	CAPZA1|hypertension|25249183;LSM1|schizophrenia|22037555;LETM2|schizophrenia|28991256;TP53INP1, NDUFAF6|type II diabetes mellitus|20581827;MTAP|lung adenocarcinoma|28604730;DAB2IP|coronary artery disease|29212778;DAB2IP|coronary artery disease|29212778;DAB2IP|Abdominal Aortic Aneurysm|20622881	hypertension;schizophrenia;type II diabetes mellitus;lung adenocarcinoma;coronary artery disease;Abdominal Aortic Aneurysm
chr1_rs1238_113214097_G_A	chr1:113098490|113159517	rs10745332;rs16887244;rs112537273;rs896854;rs885518;rs10818576;rs885150;rs7025486	CAPZA1|hypertension|25249183;LSM1|schizophrenia|22037555;LETM2|schizophrenia|28991256;TP53INP1, NDUFAF6|type II diabetes mellitus|20581827;MTAP|lung adenocarcinoma|28604730;DAB2IP|coronary artery disease|29212778;DAB2IP|coronary artery disease|29212778;DAB2IP|Abdominal Aortic Aneurysm|20622881	hypertension;schizophrenia;type II diabetes mellitus;lung adenocarcinoma;coronary artery disease;Abdominal Aortic Aneurysm
chr1_rs1238_113214097_G_A	chr1:113119608|113140708	rs10745332;rs16887244;rs112537273;rs896854;rs885518;rs10818576;rs885150;rs7025486	CAPZA1|hypertension|25249183;LSM1|schizophrenia|22037555;LETM2|schizophrenia|28991256;TP53INP1, NDUFAF6|type II diabetes mellitus|20581827;MTAP|lung adenocarcinoma|28604730;DAB2IP|coronary artery disease|29212778;DAB2IP|coronary artery disease|29212778;DAB2IP|Abdominal Aortic Aneurysm|20622881	hypertension;schizophrenia;type II diabetes mellitus;lung adenocarcinoma;coronary artery disease;Abdominal Aortic Aneurysm
chr1_rs1238_113214097_G_A	chr1:113124614|113140708	rs10745332;rs16887244;rs112537273;rs896854;rs885518;rs10818576;rs885150;rs7025486	CAPZA1|hypertension|25249183;LSM1|schizophrenia|22037555;LETM2|schizophrenia|28991256;TP53INP1, NDUFAF6|type II diabetes mellitus|20581827;MTAP|lung adenocarcinoma|28604730;DAB2IP|coronary artery disease|29212778;DAB2IP|coronary artery disease|29212778;DAB2IP|Abdominal Aortic Aneurysm|20622881	hypertension;schizophrenia;type II diabetes mellitus;lung adenocarcinoma;coronary artery disease;Abdominal Aortic Aneurysm
chr1_rs12395_38268836_T_C	chr1:38332131|38339760	rs28411352	MTF1|rheumatoid arthritis|24390342	rheumatoid arthritis
chr1_rs12401734_113071834_T_C	chr1:113098490|113140708	rs10745332	CAPZA1|hypertension|25249183	hypertension
chr1_rs12401734_113071834_T_C	chr1:113098490|113159517	rs10745332	CAPZA1|hypertension|25249183	hypertension
chr1_rs12401734_113071834_T_C	chr1:113119608|113140708	rs10745332	CAPZA1|hypertension|25249183	hypertension
chr1_rs12401734_113071834_T_C	chr1:113124614|113140708	rs10745332	CAPZA1|hypertension|25249183	hypertension
chr1_rs12402469_113076625_G_A	chr1:113098490|113140708	rs10745332	CAPZA1|hypertension|25249183	hypertension
chr1_rs12402469_113076625_G_A	chr1:113098490|113159517	rs10745332	CAPZA1|hypertension|25249183	hypertension
chr1_rs12402469_113076625_G_A	chr1:113119608|113140708	rs10745332	CAPZA1|hypertension|25249183	hypertension
chr1_rs12402469_113076625_G_A	chr1:113124614|113140708	rs10745332	CAPZA1|hypertension|25249183	hypertension
chr1_rs12402929_113072293_G_C	chr1:113098490|113140708	rs10745332	CAPZA1|hypertension|25249183	hypertension
chr1_rs12402929_113072293_G_C	chr1:113098490|113159517	rs10745332	CAPZA1|hypertension|25249183	hypertension
chr1_rs12402929_113072293_G_C	chr1:113119608|113140708	rs10745332	CAPZA1|hypertension|25249183	hypertension
chr1_rs12402929_113072293_G_C	chr1:113124614|113140708	rs10745332	CAPZA1|hypertension|25249183	hypertension
chr1_rs12403023_168086999_A_G	chr1:168073715|168074132	rs10489202	MPC2|schizophrenia|22037555	schizophrenia
chr1_rs12406906_113117900_T_G	chr1:113098490|113140708	rs10745332	CAPZA1|hypertension|25249183	hypertension
chr1_rs12406906_113117900_T_G	chr1:113098490|113159517	rs10745332	CAPZA1|hypertension|25249183	hypertension
chr1_rs12406906_113117900_T_G	chr1:113119608|113140708	rs10745332	CAPZA1|hypertension|25249183	hypertension
chr1_rs12406906_113117900_T_G	chr1:113124614|113140708	rs10745332	CAPZA1|hypertension|25249183	hypertension
chr1_rs12408205_167982332_A_G	chr1:168073715|168074132	rs10489202	MPC2|schizophrenia|22037555	schizophrenia
chr1_rs12691547_243819070_A_G	chr1:243708812|243736350	rs35978510	AKT3|schizophrenia|28991256	schizophrenia
chr1_rs12691548_243820128_A_G	chr1:243708812|243736350	rs35978510	AKT3|schizophrenia|28991256	schizophrenia
chr1_rs12724239_197532378_C_T	chr1:197522152|197684204	rs2488389;rs2488397;rs17641524;rs12134279	DENND1B|inflammatory bowel disease|23128233+DENND1B|inflammatory bowel disease|26192919;DENND1B|inflammatory bowel disease|26192919+DENND1B|inflammatory bowel disease|28067908;DENND1B|primary biliary cirrhosis|26394269;DENND1B - C1orf53|biliary liver cirrhosis|21399635	inflammatory bowel disease;primary biliary cirrhosis;biliary liver cirrhosis
chr1_rs12724239_197532378_C_T	chr1:197552282|197684204	rs2488389;rs2488397;rs17641524;rs12134279	DENND1B|inflammatory bowel disease|23128233+DENND1B|inflammatory bowel disease|26192919;DENND1B|inflammatory bowel disease|26192919+DENND1B|inflammatory bowel disease|28067908;DENND1B|primary biliary cirrhosis|26394269;DENND1B - C1orf53|biliary liver cirrhosis|21399635	inflammatory bowel disease;primary biliary cirrhosis;biliary liver cirrhosis
chr1_rs12724239_197532378_C_T	chr1:197564338|197684204	rs2488389;rs2488397;rs17641524;rs12134279	DENND1B|inflammatory bowel disease|23128233+DENND1B|inflammatory bowel disease|26192919;DENND1B|inflammatory bowel disease|26192919+DENND1B|inflammatory bowel disease|28067908;DENND1B|primary biliary cirrhosis|26394269;DENND1B - C1orf53|biliary liver cirrhosis|21399635	inflammatory bowel disease;primary biliary cirrhosis;biliary liver cirrhosis
chr1_rs12726977_38285556_G_A	chr1:38332131|38339760	rs28411352	MTF1|rheumatoid arthritis|24390342	rheumatoid arthritis
chr1_rs12735854_243748184_G_C	chr1:243708812|243736350	rs35978510	AKT3|schizophrenia|28991256	schizophrenia
chr1_rs12739344_243791312_G_C	chr1:243708812|243736350	rs35978510	AKT3|schizophrenia|28991256	schizophrenia
chr1_rs12739994_113131159_T_C	chr1:113098490|113140708	rs10745332	CAPZA1|hypertension|25249183	hypertension
chr1_rs12739994_113131159_T_C	chr1:113098490|113159517	rs10745332	CAPZA1|hypertension|25249183	hypertension
chr1_rs12739994_113131159_T_C	chr1:113119608|113140708	rs10745332	CAPZA1|hypertension|25249183	hypertension
chr1_rs12739994_113131159_T_C	chr1:113124614|113140708	rs10745332	CAPZA1|hypertension|25249183	hypertension
chr1_rs12740629_155643922_A_G	chr1:155644801|155649303	rs348196	DAP3|breast carcinoma|29059683	breast carcinoma
chr1_rs12740629_155643922_A_G	chr1:155644801|155753880	rs348196	DAP3|breast carcinoma|29059683	breast carcinoma
chr1_rs12740629_155643922_A_G	chr1:155646339|155753880	rs348196	DAP3|breast carcinoma|29059683	breast carcinoma
chr1_rs12744132_155663326_C_T	chr1:155644801|155649303	rs10796944;rs12091730;rs348196	ASH1L|breast carcinoma|29059683;LOC101929703 - LOC284620|breast carcinoma|29059683;DAP3|breast carcinoma|29059683	breast carcinoma
chr1_rs12744132_155663326_C_T	chr1:155644801|155753880	rs10796944;rs12091730;rs348196	ASH1L|breast carcinoma|29059683;LOC101929703 - LOC284620|breast carcinoma|29059683;DAP3|breast carcinoma|29059683	breast carcinoma
chr1_rs12744297_243734296_G_A	chr1:243708812|243736350	rs35978510	AKT3|schizophrenia|28991256	schizophrenia
chr1_rs12748009_197532369_T_C	chr1:197522152|197684204	rs2488389;rs2488397;rs17641524;rs12134279	DENND1B|inflammatory bowel disease|23128233+DENND1B|inflammatory bowel disease|26192919;DENND1B|inflammatory bowel disease|26192919+DENND1B|inflammatory bowel disease|28067908;DENND1B|primary biliary cirrhosis|26394269;DENND1B - C1orf53|biliary liver cirrhosis|21399635	inflammatory bowel disease;primary biliary cirrhosis;biliary liver cirrhosis
chr1_rs12748009_197532369_T_C	chr1:197552282|197684204	rs2488389;rs2488397;rs17641524;rs12134279	DENND1B|inflammatory bowel disease|23128233+DENND1B|inflammatory bowel disease|26192919;DENND1B|inflammatory bowel disease|26192919+DENND1B|inflammatory bowel disease|28067908;DENND1B|primary biliary cirrhosis|26394269;DENND1B - C1orf53|biliary liver cirrhosis|21399635	inflammatory bowel disease;primary biliary cirrhosis;biliary liver cirrhosis
chr1_rs12748009_197532369_T_C	chr1:197564338|197684204	rs2488389;rs2488397;rs17641524;rs12134279	DENND1B|inflammatory bowel disease|23128233+DENND1B|inflammatory bowel disease|26192919;DENND1B|inflammatory bowel disease|26192919+DENND1B|inflammatory bowel disease|28067908;DENND1B|primary biliary cirrhosis|26394269;DENND1B - C1orf53|biliary liver cirrhosis|21399635	inflammatory bowel disease;primary biliary cirrhosis;biliary liver cirrhosis
chr1_rs12749316_243792781_G_A	chr1:243708812|243736350	rs35978510	AKT3|schizophrenia|28991256	schizophrenia
chr1_rs12750023_113118329_G_A	chr1:113098490|113140708	rs10745332	CAPZA1|hypertension|25249183	hypertension
chr1_rs12750023_113118329_G_A	chr1:113098490|113159517	rs10745332	CAPZA1|hypertension|25249183	hypertension
chr1_rs12750023_113118329_G_A	chr1:113119608|113140708	rs10745332	CAPZA1|hypertension|25249183	hypertension
chr1_rs12750023_113118329_G_A	chr1:113124614|113140708	rs10745332	CAPZA1|hypertension|25249183	hypertension
chr1_rs12750621_113206502_G_C	chr1:113098490|113140708	rs10745332	CAPZA1|hypertension|25249183	hypertension
chr1_rs12750621_113206502_G_C	chr1:113098490|113159517	rs10745332	CAPZA1|hypertension|25249183	hypertension
chr1_rs12750621_113206502_G_C	chr1:113119608|113140708	rs10745332	CAPZA1|hypertension|25249183	hypertension
chr1_rs12750621_113206502_G_C	chr1:113124614|113140708	rs10745332	CAPZA1|hypertension|25249183	hypertension
chr1_rs12758377_113137221_C_A	chr1:113098490|113140708	rs10745332	CAPZA1|hypertension|25249183	hypertension
chr1_rs12758377_113137221_C_A	chr1:113098490|113159517	rs10745332	CAPZA1|hypertension|25249183	hypertension
chr1_rs12758377_113137221_C_A	chr1:113119608|113140708	rs10745332	CAPZA1|hypertension|25249183	hypertension
chr1_rs12758377_113137221_C_A	chr1:113124614|113140708	rs10745332	CAPZA1|hypertension|25249183	hypertension
chr1_rs12758945_155643718_C_T	chr1:155644801|155649303	rs12091730;rs348196	LOC101929703 - LOC284620|breast carcinoma|29059683;DAP3|breast carcinoma|29059683	breast carcinoma
chr1_rs12758945_155643718_C_T	chr1:155644801|155753880	rs12091730;rs348196	LOC101929703 - LOC284620|breast carcinoma|29059683;DAP3|breast carcinoma|29059683	breast carcinoma
chr1_rs12758945_155643718_C_T	chr1:155646339|155753880	rs12091730;rs348196	LOC101929703 - LOC284620|breast carcinoma|29059683;DAP3|breast carcinoma|29059683	breast carcinoma
chr1_rs12760154_38284616_G_C	chr1:38332131|38339760	rs28411352	MTF1|rheumatoid arthritis|24390342	rheumatoid arthritis
chr1_rs1326293_232669682_G_T	chr1:232649603|232669329	rs10797576	SIPA1L2|Parkinson's disease|28892059	Parkinson's disease
chr1_rs13376709_243690491_T_C	chr1:243708812|243736350	rs35978510	AKT3|schizophrenia|28991256	schizophrenia
chr1_rs1352162_243717682_A_G	chr1:243708812|243736350	rs35978510	AKT3|schizophrenia|28991256	schizophrenia
chr1_rs141265144_155581311_T_C	chr1:155644801|155649303	rs12091730;rs348196	LOC101929703 - LOC284620|breast carcinoma|29059683;DAP3|breast carcinoma|29059683	breast carcinoma
chr1_rs141265144_155581311_T_C	chr1:155644801|155753880	rs12091730;rs348196	LOC101929703 - LOC284620|breast carcinoma|29059683;DAP3|breast carcinoma|29059683	breast carcinoma
chr1_rs141265144_155581311_T_C	chr1:155646339|155753880	rs12091730;rs348196	LOC101929703 - LOC284620|breast carcinoma|29059683;DAP3|breast carcinoma|29059683	breast carcinoma
chr1_rs1421399_197566842_C_T	chr1:197522152|197684204	rs1998598	DENND1B|inflammatory bowel disease|21102463	inflammatory bowel disease
chr1_rs1421399_197566842_C_T	chr1:197552282|197684204	rs1998598	DENND1B|inflammatory bowel disease|21102463	inflammatory bowel disease
chr1_rs1421399_197566842_C_T	chr1:197564338|197684204	rs1998598	DENND1B|inflammatory bowel disease|21102463	inflammatory bowel disease
chr1_rs150788669_38344602_G_A	chr1:38332131|38339760	rs28411352	MTF1|rheumatoid arthritis|24390342	rheumatoid arthritis
chr1_rs1539414_197743506_G_A	chr1:197522152|197684204	rs2488389;rs2488397;rs17641524;rs12134279	DENND1B|inflammatory bowel disease|23128233+DENND1B|inflammatory bowel disease|26192919;DENND1B|inflammatory bowel disease|26192919+DENND1B|inflammatory bowel disease|28067908;DENND1B|primary biliary cirrhosis|26394269;DENND1B - C1orf53|biliary liver cirrhosis|21399635	inflammatory bowel disease;primary biliary cirrhosis;biliary liver cirrhosis
chr1_rs1539414_197743506_G_A	chr1:197552282|197684204	rs2488389;rs2488397;rs17641524;rs12134279	DENND1B|inflammatory bowel disease|23128233+DENND1B|inflammatory bowel disease|26192919;DENND1B|inflammatory bowel disease|26192919+DENND1B|inflammatory bowel disease|28067908;DENND1B|primary biliary cirrhosis|26394269;DENND1B - C1orf53|biliary liver cirrhosis|21399635	inflammatory bowel disease;primary biliary cirrhosis;biliary liver cirrhosis
chr1_rs1539414_197743506_G_A	chr1:197564338|197684204	rs2488389;rs2488397;rs17641524;rs12134279	DENND1B|inflammatory bowel disease|23128233+DENND1B|inflammatory bowel disease|26192919;DENND1B|inflammatory bowel disease|26192919+DENND1B|inflammatory bowel disease|28067908;DENND1B|primary biliary cirrhosis|26394269;DENND1B - C1orf53|biliary liver cirrhosis|21399635	inflammatory bowel disease;primary biliary cirrhosis;biliary liver cirrhosis
chr1_rs1573100_197693782_T_C	chr1:197522152|197684204	rs1998598	DENND1B|inflammatory bowel disease|21102463	inflammatory bowel disease
chr1_rs1573100_197693782_T_C	chr1:197552282|197684204	rs1998598	DENND1B|inflammatory bowel disease|21102463	inflammatory bowel disease
chr1_rs1573100_197693782_T_C	chr1:197564338|197684204	rs1998598	DENND1B|inflammatory bowel disease|21102463	inflammatory bowel disease
chr1_rs16841842_197611682_C_A	chr1:197522152|197684204	rs2488389;rs2488397;rs17641524;rs12134279	DENND1B|inflammatory bowel disease|23128233+DENND1B|inflammatory bowel disease|26192919;DENND1B|inflammatory bowel disease|26192919+DENND1B|inflammatory bowel disease|28067908;DENND1B|primary biliary cirrhosis|26394269;DENND1B - C1orf53|biliary liver cirrhosis|21399635	inflammatory bowel disease;primary biliary cirrhosis;biliary liver cirrhosis
chr1_rs16841842_197611682_C_A	chr1:197552282|197684204	rs2488389;rs2488397;rs17641524;rs12134279	DENND1B|inflammatory bowel disease|23128233+DENND1B|inflammatory bowel disease|26192919;DENND1B|inflammatory bowel disease|26192919+DENND1B|inflammatory bowel disease|28067908;DENND1B|primary biliary cirrhosis|26394269;DENND1B - C1orf53|biliary liver cirrhosis|21399635	inflammatory bowel disease;primary biliary cirrhosis;biliary liver cirrhosis
chr1_rs16841842_197611682_C_A	chr1:197564338|197684204	rs2488389;rs2488397;rs17641524;rs12134279	DENND1B|inflammatory bowel disease|23128233+DENND1B|inflammatory bowel disease|26192919;DENND1B|inflammatory bowel disease|26192919+DENND1B|inflammatory bowel disease|28067908;DENND1B|primary biliary cirrhosis|26394269;DENND1B - C1orf53|biliary liver cirrhosis|21399635	inflammatory bowel disease;primary biliary cirrhosis;biliary liver cirrhosis
chr1_rs16841904_197701992_C_T	chr1:197522152|197684204	rs2488389;rs2488397;rs17641524;rs12134279	DENND1B|inflammatory bowel disease|23128233+DENND1B|inflammatory bowel disease|26192919;DENND1B|inflammatory bowel disease|26192919+DENND1B|inflammatory bowel disease|28067908;DENND1B|primary biliary cirrhosis|26394269;DENND1B - C1orf53|biliary liver cirrhosis|21399635	inflammatory bowel disease;primary biliary cirrhosis;biliary liver cirrhosis
chr1_rs16841904_197701992_C_T	chr1:197552282|197684204	rs2488389;rs2488397;rs17641524;rs12134279	DENND1B|inflammatory bowel disease|23128233+DENND1B|inflammatory bowel disease|26192919;DENND1B|inflammatory bowel disease|26192919+DENND1B|inflammatory bowel disease|28067908;DENND1B|primary biliary cirrhosis|26394269;DENND1B - C1orf53|biliary liver cirrhosis|21399635	inflammatory bowel disease;primary biliary cirrhosis;biliary liver cirrhosis
chr1_rs16841904_197701992_C_T	chr1:197564338|197684204	rs2488389;rs2488397;rs17641524;rs12134279	DENND1B|inflammatory bowel disease|23128233+DENND1B|inflammatory bowel disease|26192919;DENND1B|inflammatory bowel disease|26192919+DENND1B|inflammatory bowel disease|28067908;DENND1B|primary biliary cirrhosis|26394269;DENND1B - C1orf53|biliary liver cirrhosis|21399635	inflammatory bowel disease;primary biliary cirrhosis;biliary liver cirrhosis
chr1_rs16841912_197702476_G_C	chr1:197522152|197684204	rs2488389;rs2488397;rs17641524;rs12134279	DENND1B|inflammatory bowel disease|23128233+DENND1B|inflammatory bowel disease|26192919;DENND1B|inflammatory bowel disease|26192919+DENND1B|inflammatory bowel disease|28067908;DENND1B|primary biliary cirrhosis|26394269;DENND1B - C1orf53|biliary liver cirrhosis|21399635	inflammatory bowel disease;primary biliary cirrhosis;biliary liver cirrhosis
chr1_rs16841912_197702476_G_C	chr1:197552282|197684204	rs2488389;rs2488397;rs17641524;rs12134279	DENND1B|inflammatory bowel disease|23128233+DENND1B|inflammatory bowel disease|26192919;DENND1B|inflammatory bowel disease|26192919+DENND1B|inflammatory bowel disease|28067908;DENND1B|primary biliary cirrhosis|26394269;DENND1B - C1orf53|biliary liver cirrhosis|21399635	inflammatory bowel disease;primary biliary cirrhosis;biliary liver cirrhosis
chr1_rs16841912_197702476_G_C	chr1:197564338|197684204	rs2488389;rs2488397;rs17641524;rs12134279	DENND1B|inflammatory bowel disease|23128233+DENND1B|inflammatory bowel disease|26192919;DENND1B|inflammatory bowel disease|26192919+DENND1B|inflammatory bowel disease|28067908;DENND1B|primary biliary cirrhosis|26394269;DENND1B - C1orf53|biliary liver cirrhosis|21399635	inflammatory bowel disease;primary biliary cirrhosis;biliary liver cirrhosis
chr1_rs16857578_232669231_C_T	chr1:232649603|232669329	rs10797576	SIPA1L2|Parkinson's disease|28892059	Parkinson's disease
chr1_rs16861990_169135127_A_C	chr1:169138685|169256646	rs16861990	NME7|venous thromboembolism|22672568	venous thromboembolism
chr1_rs17438324_113100573_C_T	chr1:113098490|113140708	rs10745332	CAPZA1|hypertension|25249183	hypertension
chr1_rs17438324_113100573_C_T	chr1:113098490|113159517	rs10745332	CAPZA1|hypertension|25249183	hypertension
chr1_rs17438324_113100573_C_T	chr1:113119608|113140708	rs10745332	CAPZA1|hypertension|25249183	hypertension
chr1_rs17438324_113100573_C_T	chr1:113124614|113140708	rs10745332	CAPZA1|hypertension|25249183	hypertension
chr1_rs17485889_168018840_G_T	chr1:168073715|168074132	rs10489202	MPC2|schizophrenia|22037555	schizophrenia
chr1_rs17557135_167985888_A_G	chr1:168073715|168074132	rs10489202	MPC2|schizophrenia|22037555	schizophrenia
chr1_rs17557162_167985950_T_A	chr1:168073715|168074132	rs10489202	MPC2|schizophrenia|22037555	schizophrenia
chr1_rs17564924_197574134_T_C	chr1:197522152|197684204	rs1998598	DENND1B|inflammatory bowel disease|21102463	inflammatory bowel disease
chr1_rs17564924_197574134_T_C	chr1:197552282|197684204	rs1998598	DENND1B|inflammatory bowel disease|21102463	inflammatory bowel disease
chr1_rs17564924_197574134_T_C	chr1:197564338|197684204	rs1998598	DENND1B|inflammatory bowel disease|21102463	inflammatory bowel disease
chr1_rs17621130_197477498_G_A	chr1:197522152|197684204	rs2488389;rs2488397;rs17641524	DENND1B|inflammatory bowel disease|23128233+DENND1B|inflammatory bowel disease|26192919;DENND1B|inflammatory bowel disease|26192919+DENND1B|inflammatory bowel disease|28067908;DENND1B|primary biliary cirrhosis|26394269	inflammatory bowel disease;primary biliary cirrhosis
chr1_rs17621130_197477498_G_A	chr1:197552282|197684204	rs2488389;rs2488397;rs17641524	DENND1B|inflammatory bowel disease|23128233+DENND1B|inflammatory bowel disease|26192919;DENND1B|inflammatory bowel disease|26192919+DENND1B|inflammatory bowel disease|28067908;DENND1B|primary biliary cirrhosis|26394269	inflammatory bowel disease;primary biliary cirrhosis
chr1_rs17621130_197477498_G_A	chr1:197564338|197684204	rs2488389;rs2488397;rs17641524	DENND1B|inflammatory bowel disease|23128233+DENND1B|inflammatory bowel disease|26192919;DENND1B|inflammatory bowel disease|26192919+DENND1B|inflammatory bowel disease|28067908;DENND1B|primary biliary cirrhosis|26394269	inflammatory bowel disease;primary biliary cirrhosis
chr1_rs17641524_197704717_C_T	chr1:197522152|197684204	rs2488389;rs2488397;rs17641524;rs12134279	DENND1B|inflammatory bowel disease|23128233+DENND1B|inflammatory bowel disease|26192919;DENND1B|inflammatory bowel disease|26192919+DENND1B|inflammatory bowel disease|28067908;DENND1B|primary biliary cirrhosis|26394269;DENND1B - C1orf53|biliary liver cirrhosis|21399635	inflammatory bowel disease;primary biliary cirrhosis;biliary liver cirrhosis
chr1_rs17641524_197704717_C_T	chr1:197552282|197684204	rs2488389;rs2488397;rs17641524;rs12134279	DENND1B|inflammatory bowel disease|23128233+DENND1B|inflammatory bowel disease|26192919;DENND1B|inflammatory bowel disease|26192919+DENND1B|inflammatory bowel disease|28067908;DENND1B|primary biliary cirrhosis|26394269;DENND1B - C1orf53|biliary liver cirrhosis|21399635	inflammatory bowel disease;primary biliary cirrhosis;biliary liver cirrhosis
chr1_rs17641524_197704717_C_T	chr1:197564338|197684204	rs2488389;rs2488397;rs17641524;rs12134279	DENND1B|inflammatory bowel disease|23128233+DENND1B|inflammatory bowel disease|26192919;DENND1B|inflammatory bowel disease|26192919+DENND1B|inflammatory bowel disease|28067908;DENND1B|primary biliary cirrhosis|26394269;DENND1B - C1orf53|biliary liver cirrhosis|21399635	inflammatory bowel disease;primary biliary cirrhosis;biliary liver cirrhosis
chr1_rs1775448_197615130_A_G	chr1:197522152|197684204	rs1998598	DENND1B|inflammatory bowel disease|21102463	inflammatory bowel disease
chr1_rs1775448_197615130_A_G	chr1:197552282|197684204	rs1998598	DENND1B|inflammatory bowel disease|21102463	inflammatory bowel disease
chr1_rs1775448_197615130_A_G	chr1:197564338|197684204	rs1998598	DENND1B|inflammatory bowel disease|21102463	inflammatory bowel disease
chr1_rs1775452_197628029_T_A	chr1:197522152|197684204	rs1998598	DENND1B|inflammatory bowel disease|21102463	inflammatory bowel disease
chr1_rs1775452_197628029_T_A	chr1:197552282|197684204	rs1998598	DENND1B|inflammatory bowel disease|21102463	inflammatory bowel disease
chr1_rs1775452_197628029_T_A	chr1:197564338|197684204	rs1998598	DENND1B|inflammatory bowel disease|21102463	inflammatory bowel disease
chr1_rs1998598_197727642_A_G	chr1:197522152|197684204	rs1998598	DENND1B|inflammatory bowel disease|21102463	inflammatory bowel disease
chr1_rs1998598_197727642_A_G	chr1:197552282|197684204	rs1998598	DENND1B|inflammatory bowel disease|21102463	inflammatory bowel disease
chr1_rs1998598_197727642_A_G	chr1:197564338|197684204	rs1998598	DENND1B|inflammatory bowel disease|21102463	inflammatory bowel disease
chr1_rs2011390_235945502_A_G	chr1:235993526|235996967	rs9782955	LYST|systemic lupus erythematosus|26502338	systemic lupus erythematosus
chr1_rs2042097_197471350_G_A	chr1:197522152|197684204	rs2488389;rs2488397;rs17641524	DENND1B|inflammatory bowel disease|23128233+DENND1B|inflammatory bowel disease|26192919;DENND1B|inflammatory bowel disease|26192919+DENND1B|inflammatory bowel disease|28067908;DENND1B|primary biliary cirrhosis|26394269	inflammatory bowel disease;primary biliary cirrhosis
chr1_rs2042097_197471350_G_A	chr1:197552282|197684204	rs2488389;rs2488397;rs17641524	DENND1B|inflammatory bowel disease|23128233+DENND1B|inflammatory bowel disease|26192919;DENND1B|inflammatory bowel disease|26192919+DENND1B|inflammatory bowel disease|28067908;DENND1B|primary biliary cirrhosis|26394269	inflammatory bowel disease;primary biliary cirrhosis
chr1_rs2042097_197471350_G_A	chr1:197564338|197684204	rs2488389;rs2488397;rs17641524	DENND1B|inflammatory bowel disease|23128233+DENND1B|inflammatory bowel disease|26192919;DENND1B|inflammatory bowel disease|26192919+DENND1B|inflammatory bowel disease|28067908;DENND1B|primary biliary cirrhosis|26394269	inflammatory bowel disease;primary biliary cirrhosis
chr1_rs2048431_155618630_G_A	chr1:155644801|155649303	rs12091730;rs348196	LOC101929703 - LOC284620|breast carcinoma|29059683;DAP3|breast carcinoma|29059683	breast carcinoma
chr1_rs2048431_155618630_G_A	chr1:155644801|155753880	rs12091730;rs348196	LOC101929703 - LOC284620|breast carcinoma|29059683;DAP3|breast carcinoma|29059683	breast carcinoma
chr1_rs2048431_155618630_G_A	chr1:155646339|155753880	rs12091730;rs348196	LOC101929703 - LOC284620|breast carcinoma|29059683;DAP3|breast carcinoma|29059683	breast carcinoma
chr1_rs2085555_243744321_T_C	chr1:243708812|243736350	rs35978510	AKT3|schizophrenia|28991256	schizophrenia
chr1_rs2087072_243829549_G_A	chr1:243708812|243736350	rs35978510	AKT3|schizophrenia|28991256	schizophrenia
chr1_rs2104125_236000305_A_G	chr1:235993526|235996967	rs9782955	LYST|systemic lupus erythematosus|26502338	systemic lupus erythematosus
chr1_rs2125231_243762299_T_C	chr1:243708812|243736350	rs35978510	AKT3|schizophrenia|28991256	schizophrenia
chr1_rs2125232_243759210_C_T	chr1:243708812|243736350	rs35978510	AKT3|schizophrenia|28991256	schizophrenia
chr1_rs2125233_243748629_C_T	chr1:243708812|243736350	rs35978510	AKT3|schizophrenia|28991256	schizophrenia
chr1_rs2145786_236035298_G_A	chr1:235993526|235996967	rs9782955	LYST|systemic lupus erythematosus|26502338	systemic lupus erythematosus
chr1_rs2175391_155625602_G_T	chr1:155644801|155649303	rs12091730;rs348196	LOC101929703 - LOC284620|breast carcinoma|29059683;DAP3|breast carcinoma|29059683	breast carcinoma
chr1_rs2175391_155625602_G_T	chr1:155644801|155753880	rs12091730;rs348196	LOC101929703 - LOC284620|breast carcinoma|29059683;DAP3|breast carcinoma|29059683	breast carcinoma
chr1_rs2175391_155625602_G_T	chr1:155646339|155753880	rs12091730;rs348196	LOC101929703 - LOC284620|breast carcinoma|29059683;DAP3|breast carcinoma|29059683	breast carcinoma
chr1_rs2180759_235939803_T_C	chr1:235993526|235996967	rs9782955	LYST|systemic lupus erythematosus|26502338	systemic lupus erythematosus
chr1_rs2182431_232660040_A_G	chr1:232649603|232669329	rs10797576	SIPA1L2|Parkinson's disease|28892059	Parkinson's disease
chr1_rs2220276_243717592_A_T	chr1:243708812|243736350	rs35978510	AKT3|schizophrenia|28991256	schizophrenia
chr1_rs2224873_197645449_T_A	chr1:197522152|197684204	rs2488389;rs2488397;rs17641524;rs12134279	DENND1B|inflammatory bowel disease|23128233+DENND1B|inflammatory bowel disease|26192919;DENND1B|inflammatory bowel disease|26192919+DENND1B|inflammatory bowel disease|28067908;DENND1B|primary biliary cirrhosis|26394269;DENND1B - C1orf53|biliary liver cirrhosis|21399635	inflammatory bowel disease;primary biliary cirrhosis;biliary liver cirrhosis
chr1_rs2224873_197645449_T_A	chr1:197552282|197684204	rs2488389;rs2488397;rs17641524;rs12134279	DENND1B|inflammatory bowel disease|23128233+DENND1B|inflammatory bowel disease|26192919;DENND1B|inflammatory bowel disease|26192919+DENND1B|inflammatory bowel disease|28067908;DENND1B|primary biliary cirrhosis|26394269;DENND1B - C1orf53|biliary liver cirrhosis|21399635	inflammatory bowel disease;primary biliary cirrhosis;biliary liver cirrhosis
chr1_rs2224873_197645449_T_A	chr1:197564338|197684204	rs2488389;rs2488397;rs17641524;rs12134279	DENND1B|inflammatory bowel disease|23128233+DENND1B|inflammatory bowel disease|26192919;DENND1B|inflammatory bowel disease|26192919+DENND1B|inflammatory bowel disease|28067908;DENND1B|primary biliary cirrhosis|26394269;DENND1B - C1orf53|biliary liver cirrhosis|21399635	inflammatory bowel disease;primary biliary cirrhosis;biliary liver cirrhosis
chr1_rs2273369_113072477_A_G	chr1:113098490|113140708	rs10745332	CAPZA1|hypertension|25249183	hypertension
chr1_rs2273369_113072477_A_G	chr1:113098490|113159517	rs10745332	CAPZA1|hypertension|25249183	hypertension
chr1_rs2273369_113072477_A_G	chr1:113119608|113140708	rs10745332	CAPZA1|hypertension|25249183	hypertension
chr1_rs2273369_113072477_A_G	chr1:113124614|113140708	rs10745332	CAPZA1|hypertension|25249183	hypertension
chr1_rs2290753_243806438_G_A	chr1:243708812|243736350	rs35978510	AKT3|schizophrenia|28991256	schizophrenia
chr1_rs2291161_38355103_G_T	chr1:38332131|38339760	rs28411352	MTF1|rheumatoid arthritis|24390342	rheumatoid arthritis
chr1_rs2291409_243732197_G_A	chr1:243708812|243736350	rs35978510	AKT3|schizophrenia|28991256	schizophrenia
chr1_rs2306627_38260503_C_T	chr1:38332131|38339760	rs28411352	MTF1|rheumatoid arthritis|24390342	rheumatoid arthritis
chr1_rs2385028_236035805_T_C	chr1:235993526|235996967	rs9782955	LYST|systemic lupus erythematosus|26502338	systemic lupus erythematosus
chr1_rs2477059_197700895_T_C	chr1:197522152|197684204	rs1998598	DENND1B|inflammatory bowel disease|21102463	inflammatory bowel disease
chr1_rs2477059_197700895_T_C	chr1:197552282|197684204	rs1998598	DENND1B|inflammatory bowel disease|21102463	inflammatory bowel disease
chr1_rs2477059_197700895_T_C	chr1:197564338|197684204	rs1998598	DENND1B|inflammatory bowel disease|21102463	inflammatory bowel disease
chr1_rs2477073_197622528_C_A	chr1:197522152|197684204	rs1998598	DENND1B|inflammatory bowel disease|21102463	inflammatory bowel disease
chr1_rs2477073_197622528_C_A	chr1:197552282|197684204	rs1998598	DENND1B|inflammatory bowel disease|21102463	inflammatory bowel disease
chr1_rs2477073_197622528_C_A	chr1:197564338|197684204	rs1998598	DENND1B|inflammatory bowel disease|21102463	inflammatory bowel disease
chr1_rs2477077_197671115_C_T	chr1:197522152|197684204	rs2488389;rs2488397;rs17641524;rs12134279	DENND1B|inflammatory bowel disease|23128233+DENND1B|inflammatory bowel disease|26192919;DENND1B|inflammatory bowel disease|26192919+DENND1B|inflammatory bowel disease|28067908;DENND1B|primary biliary cirrhosis|26394269;DENND1B - C1orf53|biliary liver cirrhosis|21399635	inflammatory bowel disease;primary biliary cirrhosis;biliary liver cirrhosis
chr1_rs2477077_197671115_C_T	chr1:197552282|197684204	rs2488389;rs2488397;rs17641524;rs12134279	DENND1B|inflammatory bowel disease|23128233+DENND1B|inflammatory bowel disease|26192919;DENND1B|inflammatory bowel disease|26192919+DENND1B|inflammatory bowel disease|28067908;DENND1B|primary biliary cirrhosis|26394269;DENND1B - C1orf53|biliary liver cirrhosis|21399635	inflammatory bowel disease;primary biliary cirrhosis;biliary liver cirrhosis
chr1_rs2477077_197671115_C_T	chr1:197564338|197684204	rs2488389;rs2488397;rs17641524;rs12134279	DENND1B|inflammatory bowel disease|23128233+DENND1B|inflammatory bowel disease|26192919;DENND1B|inflammatory bowel disease|26192919+DENND1B|inflammatory bowel disease|28067908;DENND1B|primary biliary cirrhosis|26394269;DENND1B - C1orf53|biliary liver cirrhosis|21399635	inflammatory bowel disease;primary biliary cirrhosis;biliary liver cirrhosis
chr1_rs2488389_197631141_G_A	chr1:197522152|197684204	rs2488389;rs2488397;rs17641524;rs12134279	DENND1B|inflammatory bowel disease|23128233+DENND1B|inflammatory bowel disease|26192919;DENND1B|inflammatory bowel disease|26192919+DENND1B|inflammatory bowel disease|28067908;DENND1B|primary biliary cirrhosis|26394269;DENND1B - C1orf53|biliary liver cirrhosis|21399635	inflammatory bowel disease;primary biliary cirrhosis;biliary liver cirrhosis
chr1_rs2488389_197631141_G_A	chr1:197552282|197684204	rs2488389;rs2488397;rs17641524;rs12134279	DENND1B|inflammatory bowel disease|23128233+DENND1B|inflammatory bowel disease|26192919;DENND1B|inflammatory bowel disease|26192919+DENND1B|inflammatory bowel disease|28067908;DENND1B|primary biliary cirrhosis|26394269;DENND1B - C1orf53|biliary liver cirrhosis|21399635	inflammatory bowel disease;primary biliary cirrhosis;biliary liver cirrhosis
chr1_rs2488389_197631141_G_A	chr1:197564338|197684204	rs2488389;rs2488397;rs17641524;rs12134279	DENND1B|inflammatory bowel disease|23128233+DENND1B|inflammatory bowel disease|26192919;DENND1B|inflammatory bowel disease|26192919+DENND1B|inflammatory bowel disease|28067908;DENND1B|primary biliary cirrhosis|26394269;DENND1B - C1orf53|biliary liver cirrhosis|21399635	inflammatory bowel disease;primary biliary cirrhosis;biliary liver cirrhosis
chr1_rs2488393_197722240_C_T	chr1:197522152|197684204	rs2488389;rs2488397;rs17641524;rs12134279	DENND1B|inflammatory bowel disease|23128233+DENND1B|inflammatory bowel disease|26192919;DENND1B|inflammatory bowel disease|26192919+DENND1B|inflammatory bowel disease|28067908;DENND1B|primary biliary cirrhosis|26394269;DENND1B - C1orf53|biliary liver cirrhosis|21399635	inflammatory bowel disease;primary biliary cirrhosis;biliary liver cirrhosis
chr1_rs2488393_197722240_C_T	chr1:197552282|197684204	rs2488389;rs2488397;rs17641524;rs12134279	DENND1B|inflammatory bowel disease|23128233+DENND1B|inflammatory bowel disease|26192919;DENND1B|inflammatory bowel disease|26192919+DENND1B|inflammatory bowel disease|28067908;DENND1B|primary biliary cirrhosis|26394269;DENND1B - C1orf53|biliary liver cirrhosis|21399635	inflammatory bowel disease;primary biliary cirrhosis;biliary liver cirrhosis
chr1_rs2488393_197722240_C_T	chr1:197564338|197684204	rs2488389;rs2488397;rs17641524;rs12134279	DENND1B|inflammatory bowel disease|23128233+DENND1B|inflammatory bowel disease|26192919;DENND1B|inflammatory bowel disease|26192919+DENND1B|inflammatory bowel disease|28067908;DENND1B|primary biliary cirrhosis|26394269;DENND1B - C1orf53|biliary liver cirrhosis|21399635	inflammatory bowel disease;primary biliary cirrhosis;biliary liver cirrhosis
chr1_rs2488397_197701279_G_C	chr1:197522152|197684204	rs2488389;rs2488397;rs17641524;rs12134279	DENND1B|inflammatory bowel disease|23128233+DENND1B|inflammatory bowel disease|26192919;DENND1B|inflammatory bowel disease|26192919+DENND1B|inflammatory bowel disease|28067908;DENND1B|primary biliary cirrhosis|26394269;DENND1B - C1orf53|biliary liver cirrhosis|21399635	inflammatory bowel disease;primary biliary cirrhosis;biliary liver cirrhosis
chr1_rs2488397_197701279_G_C	chr1:197552282|197684204	rs2488389;rs2488397;rs17641524;rs12134279	DENND1B|inflammatory bowel disease|23128233+DENND1B|inflammatory bowel disease|26192919;DENND1B|inflammatory bowel disease|26192919+DENND1B|inflammatory bowel disease|28067908;DENND1B|primary biliary cirrhosis|26394269;DENND1B - C1orf53|biliary liver cirrhosis|21399635	inflammatory bowel disease;primary biliary cirrhosis;biliary liver cirrhosis
chr1_rs2488397_197701279_G_C	chr1:197564338|197684204	rs2488389;rs2488397;rs17641524;rs12134279	DENND1B|inflammatory bowel disease|23128233+DENND1B|inflammatory bowel disease|26192919;DENND1B|inflammatory bowel disease|26192919+DENND1B|inflammatory bowel disease|28067908;DENND1B|primary biliary cirrhosis|26394269;DENND1B - C1orf53|biliary liver cirrhosis|21399635	inflammatory bowel disease;primary biliary cirrhosis;biliary liver cirrhosis
chr1_rs2488398_197701376_G_C	chr1:197522152|197684204	rs2488389;rs2488397;rs17641524;rs12134279	DENND1B|inflammatory bowel disease|23128233+DENND1B|inflammatory bowel disease|26192919;DENND1B|inflammatory bowel disease|26192919+DENND1B|inflammatory bowel disease|28067908;DENND1B|primary biliary cirrhosis|26394269;DENND1B - C1orf53|biliary liver cirrhosis|21399635	inflammatory bowel disease;primary biliary cirrhosis;biliary liver cirrhosis
chr1_rs2488398_197701376_G_C	chr1:197552282|197684204	rs2488389;rs2488397;rs17641524;rs12134279	DENND1B|inflammatory bowel disease|23128233+DENND1B|inflammatory bowel disease|26192919;DENND1B|inflammatory bowel disease|26192919+DENND1B|inflammatory bowel disease|28067908;DENND1B|primary biliary cirrhosis|26394269;DENND1B - C1orf53|biliary liver cirrhosis|21399635	inflammatory bowel disease;primary biliary cirrhosis;biliary liver cirrhosis
chr1_rs2488398_197701376_G_C	chr1:197564338|197684204	rs2488389;rs2488397;rs17641524;rs12134279	DENND1B|inflammatory bowel disease|23128233+DENND1B|inflammatory bowel disease|26192919;DENND1B|inflammatory bowel disease|26192919+DENND1B|inflammatory bowel disease|28067908;DENND1B|primary biliary cirrhosis|26394269;DENND1B - C1orf53|biliary liver cirrhosis|21399635	inflammatory bowel disease;primary biliary cirrhosis;biliary liver cirrhosis
chr1_rs2488401_197702401_C_T	chr1:197522152|197684204	rs2488389;rs2488397;rs17641524;rs12134279	DENND1B|inflammatory bowel disease|23128233+DENND1B|inflammatory bowel disease|26192919;DENND1B|inflammatory bowel disease|26192919+DENND1B|inflammatory bowel disease|28067908;DENND1B|primary biliary cirrhosis|26394269;DENND1B - C1orf53|biliary liver cirrhosis|21399635	inflammatory bowel disease;primary biliary cirrhosis;biliary liver cirrhosis
chr1_rs2488401_197702401_C_T	chr1:197552282|197684204	rs2488389;rs2488397;rs17641524;rs12134279	DENND1B|inflammatory bowel disease|23128233+DENND1B|inflammatory bowel disease|26192919;DENND1B|inflammatory bowel disease|26192919+DENND1B|inflammatory bowel disease|28067908;DENND1B|primary biliary cirrhosis|26394269;DENND1B - C1orf53|biliary liver cirrhosis|21399635	inflammatory bowel disease;primary biliary cirrhosis;biliary liver cirrhosis
chr1_rs2488401_197702401_C_T	chr1:197564338|197684204	rs2488389;rs2488397;rs17641524;rs12134279	DENND1B|inflammatory bowel disease|23128233+DENND1B|inflammatory bowel disease|26192919;DENND1B|inflammatory bowel disease|26192919+DENND1B|inflammatory bowel disease|28067908;DENND1B|primary biliary cirrhosis|26394269;DENND1B - C1orf53|biliary liver cirrhosis|21399635	inflammatory bowel disease;primary biliary cirrhosis;biliary liver cirrhosis
chr1_rs275157_168064178_T_C	chr1:168073715|168074132	rs10489202	MPC2|schizophrenia|22037555	schizophrenia
chr1_rs2799442_235927137_G_A	chr1:235993526|235996967	rs9782955	LYST|systemic lupus erythematosus|26502338	systemic lupus erythematosus
chr1_rs28378413_38301220_G_A	chr1:38332131|38339760	rs28411352	MTF1|rheumatoid arthritis|24390342	rheumatoid arthritis
chr1_rs28411352_38278579_C_T	chr1:38332131|38339760	rs28411352	MTF1|rheumatoid arthritis|24390342	rheumatoid arthritis
chr1_rs28489009_38267253_G_A	chr1:38332131|38339760	rs28411352	MTF1|rheumatoid arthritis|24390342	rheumatoid arthritis
chr1_rs28544343_38294626_C_T	chr1:38332131|38339760	rs28411352	MTF1|rheumatoid arthritis|24390342	rheumatoid arthritis
chr1_rs28593140_38335152_T_C	chr1:38332131|38339760	rs28411352	MTF1|rheumatoid arthritis|24390342	rheumatoid arthritis
chr1_rs2884629_197552034_T_G	chr1:197522152|197684204	rs1998598	DENND1B|inflammatory bowel disease|21102463	inflammatory bowel disease
chr1_rs2884629_197552034_T_G	chr1:197552282|197684204	rs1998598	DENND1B|inflammatory bowel disease|21102463	inflammatory bowel disease
chr1_rs2884629_197552034_T_G	chr1:197564338|197684204	rs1998598	DENND1B|inflammatory bowel disease|21102463	inflammatory bowel disease
chr1_rs2891663_236034274_T_C	chr1:235993526|235996967	rs9782955	LYST|systemic lupus erythematosus|26502338	systemic lupus erythematosus
chr1_rs2932529_113193364_G_A	chr1:113098490|113140708	rs10745332	CAPZA1|hypertension|25249183	hypertension
chr1_rs2932529_113193364_G_A	chr1:113098490|113159517	rs10745332	CAPZA1|hypertension|25249183	hypertension
chr1_rs2932529_113193364_G_A	chr1:113119608|113140708	rs10745332	CAPZA1|hypertension|25249183	hypertension
chr1_rs2932529_113193364_G_A	chr1:113124614|113140708	rs10745332	CAPZA1|hypertension|25249183	hypertension
chr1_rs2932534_113200797_G_A	chr1:113098490|113140708	rs10745332	CAPZA1|hypertension|25249183	hypertension
chr1_rs2932534_113200797_G_A	chr1:113098490|113159517	rs10745332	CAPZA1|hypertension|25249183	hypertension
chr1_rs2932534_113200797_G_A	chr1:113119608|113140708	rs10745332	CAPZA1|hypertension|25249183	hypertension
chr1_rs2932534_113200797_G_A	chr1:113124614|113140708	rs10745332	CAPZA1|hypertension|25249183	hypertension
chr1_rs2932535_113201412_G_C	chr1:113098490|113140708	rs10745332	CAPZA1|hypertension|25249183	hypertension
chr1_rs2932535_113201412_G_C	chr1:113098490|113159517	rs10745332	CAPZA1|hypertension|25249183	hypertension
chr1_rs2932535_113201412_G_C	chr1:113119608|113140708	rs10745332	CAPZA1|hypertension|25249183	hypertension
chr1_rs2932535_113201412_G_C	chr1:113124614|113140708	rs10745332	CAPZA1|hypertension|25249183	hypertension
chr1_rs2932538_113216543_A_G	chr1:113098490|113140708	rs10745332	CAPZA1|hypertension|25249183	hypertension
chr1_rs2932538_113216543_A_G	chr1:113098490|113159517	rs10745332	CAPZA1|hypertension|25249183	hypertension
chr1_rs2932538_113216543_A_G	chr1:113124614|113140708	rs10745332	CAPZA1|hypertension|25249183	hypertension
chr1_rs2932539_113215786_A_G	chr1:113098490|113140708	rs10745332	CAPZA1|hypertension|25249183	hypertension
chr1_rs2932539_113215786_A_G	chr1:113098490|113159517	rs10745332	CAPZA1|hypertension|25249183	hypertension
chr1_rs2932539_113215786_A_G	chr1:113119608|113140708	rs10745332	CAPZA1|hypertension|25249183	hypertension
chr1_rs2932539_113215786_A_G	chr1:113124614|113140708	rs10745332	CAPZA1|hypertension|25249183	hypertension
chr1_rs3013433_113224914_T_C	chr1:113098490|113140708	rs10745332	CAPZA1|hypertension|25249183	hypertension
chr1_rs3013433_113224914_T_C	chr1:113098490|113159517	rs10745332	CAPZA1|hypertension|25249183	hypertension
chr1_rs3013433_113224914_T_C	chr1:113124614|113140708	rs10745332	CAPZA1|hypertension|25249183	hypertension
chr1_rs3013441_113192605_G_A	chr1:113098490|113140708	rs10745332	CAPZA1|hypertension|25249183	hypertension
chr1_rs3013441_113192605_G_A	chr1:113098490|113159517	rs10745332	CAPZA1|hypertension|25249183	hypertension
chr1_rs3013441_113192605_G_A	chr1:113119608|113140708	rs10745332	CAPZA1|hypertension|25249183	hypertension
chr1_rs3013441_113192605_G_A	chr1:113124614|113140708	rs10745332	CAPZA1|hypertension|25249183	hypertension
chr1_rs34058770_168057399_C_A	chr1:168073715|168074132	rs10489202	MPC2|schizophrenia|22037555	schizophrenia
chr1_rs34124416_155578049_C_G	chr1:155644801|155649303	rs12091730;rs348196	LOC101929703 - LOC284620|breast carcinoma|29059683;DAP3|breast carcinoma|29059683	breast carcinoma
chr1_rs34124416_155578049_C_G	chr1:155644801|155753880	rs12091730;rs348196	LOC101929703 - LOC284620|breast carcinoma|29059683;DAP3|breast carcinoma|29059683	breast carcinoma
chr1_rs34124416_155578049_C_G	chr1:155646339|155753880	rs12091730;rs348196	LOC101929703 - LOC284620|breast carcinoma|29059683;DAP3|breast carcinoma|29059683	breast carcinoma
chr1_rs34192847_168064317_A_T	chr1:168073715|168074132	rs10489202	MPC2|schizophrenia|22037555	schizophrenia
chr1_rs34331262_232657733_A_G	chr1:232649603|232669329	rs10797576	SIPA1L2|Parkinson's disease|28892059	Parkinson's disease
chr1_rs34349547_38356870_G_C	chr1:38332131|38339760	rs28411352	MTF1|rheumatoid arthritis|24390342	rheumatoid arthritis
chr1_rs34531155_113141550_C_T	chr1:113098490|113140708	rs10745332	CAPZA1|hypertension|25249183	hypertension
chr1_rs34531155_113141550_C_T	chr1:113098490|113159517	rs10745332	CAPZA1|hypertension|25249183	hypertension
chr1_rs34531155_113141550_C_T	chr1:113119608|113140708	rs10745332	CAPZA1|hypertension|25249183	hypertension
chr1_rs34531155_113141550_C_T	chr1:113124614|113140708	rs10745332	CAPZA1|hypertension|25249183	hypertension
chr1_rs34620961_155649827_G_C	chr1:155644801|155649303	rs348196	DAP3|breast carcinoma|29059683	breast carcinoma
chr1_rs34620961_155649827_G_C	chr1:155644801|155753880	rs348196	DAP3|breast carcinoma|29059683	breast carcinoma
chr1_rs34620961_155649827_G_C	chr1:155646339|155753880	rs348196	DAP3|breast carcinoma|29059683	breast carcinoma
chr1_rs34774552_168032245_G_A	chr1:168073715|168074132	rs10489202	MPC2|schizophrenia|22037555	schizophrenia
chr1_rs348186_155633307_T_C	chr1:155644801|155649303	rs348196	DAP3|breast carcinoma|29059683	breast carcinoma
chr1_rs348186_155633307_T_C	chr1:155644801|155753880	rs348196	DAP3|breast carcinoma|29059683	breast carcinoma
chr1_rs348186_155633307_T_C	chr1:155646339|155753880	rs348196	DAP3|breast carcinoma|29059683	breast carcinoma
chr1_rs348192_155668062_G_A	chr1:155644801|155649303	rs12091730;rs348196	LOC101929703 - LOC284620|breast carcinoma|29059683;DAP3|breast carcinoma|29059683	breast carcinoma
chr1_rs348192_155668062_G_A	chr1:155644801|155753880	rs12091730;rs348196	LOC101929703 - LOC284620|breast carcinoma|29059683;DAP3|breast carcinoma|29059683	breast carcinoma
chr1_rs348196_155666961_T_C	chr1:155644801|155649303	rs12091730;rs348196	LOC101929703 - LOC284620|breast carcinoma|29059683;DAP3|breast carcinoma|29059683	breast carcinoma
chr1_rs348196_155666961_T_C	chr1:155644801|155753880	rs12091730;rs348196	LOC101929703 - LOC284620|breast carcinoma|29059683;DAP3|breast carcinoma|29059683	breast carcinoma
chr1_rs34888157_38290103_C_T	chr1:38332131|38339760	rs28411352	MTF1|rheumatoid arthritis|24390342	rheumatoid arthritis
chr1_rs35186494_232657647_T_C	chr1:232649603|232669329	rs10797576	SIPA1L2|Parkinson's disease|28892059	Parkinson's disease
chr1_rs35424499_232671890_G_A	chr1:232649603|232669329	rs10797576	SIPA1L2|Parkinson's disease|28892059	Parkinson's disease
chr1_rs35482634_113113721_G_A	chr1:113098490|113140708	rs10745332	CAPZA1|hypertension|25249183	hypertension
chr1_rs35482634_113113721_G_A	chr1:113098490|113159517	rs10745332	CAPZA1|hypertension|25249183	hypertension
chr1_rs35482634_113113721_G_A	chr1:113119608|113140708	rs10745332	CAPZA1|hypertension|25249183	hypertension
chr1_rs35482634_113113721_G_A	chr1:113124614|113140708	rs10745332	CAPZA1|hypertension|25249183	hypertension
chr1_rs35624964_197493644_G_A	chr1:197522152|197684204	rs2488389;rs2488397;rs17641524	DENND1B|inflammatory bowel disease|23128233+DENND1B|inflammatory bowel disease|26192919;DENND1B|inflammatory bowel disease|26192919+DENND1B|inflammatory bowel disease|28067908;DENND1B|primary biliary cirrhosis|26394269	inflammatory bowel disease;primary biliary cirrhosis
chr1_rs35624964_197493644_G_A	chr1:197552282|197684204	rs2488389;rs2488397;rs17641524	DENND1B|inflammatory bowel disease|23128233+DENND1B|inflammatory bowel disease|26192919;DENND1B|inflammatory bowel disease|26192919+DENND1B|inflammatory bowel disease|28067908;DENND1B|primary biliary cirrhosis|26394269	inflammatory bowel disease;primary biliary cirrhosis
chr1_rs35624964_197493644_G_A	chr1:197564338|197684204	rs2488389;rs2488397;rs17641524	DENND1B|inflammatory bowel disease|23128233+DENND1B|inflammatory bowel disease|26192919;DENND1B|inflammatory bowel disease|26192919+DENND1B|inflammatory bowel disease|28067908;DENND1B|primary biliary cirrhosis|26394269	inflammatory bowel disease;primary biliary cirrhosis
chr1_rs35939830_197561510_C_T	chr1:197522152|197684204	rs2488389;rs2488397;rs17641524;rs12134279	DENND1B|inflammatory bowel disease|23128233+DENND1B|inflammatory bowel disease|26192919;DENND1B|inflammatory bowel disease|26192919+DENND1B|inflammatory bowel disease|28067908;DENND1B|primary biliary cirrhosis|26394269;DENND1B - C1orf53|biliary liver cirrhosis|21399635	inflammatory bowel disease;primary biliary cirrhosis;biliary liver cirrhosis
chr1_rs35939830_197561510_C_T	chr1:197552282|197684204	rs2488389;rs2488397;rs17641524;rs12134279	DENND1B|inflammatory bowel disease|23128233+DENND1B|inflammatory bowel disease|26192919;DENND1B|inflammatory bowel disease|26192919+DENND1B|inflammatory bowel disease|28067908;DENND1B|primary biliary cirrhosis|26394269;DENND1B - C1orf53|biliary liver cirrhosis|21399635	inflammatory bowel disease;primary biliary cirrhosis;biliary liver cirrhosis
chr1_rs35939830_197561510_C_T	chr1:197564338|197684204	rs2488389;rs2488397;rs17641524;rs12134279	DENND1B|inflammatory bowel disease|23128233+DENND1B|inflammatory bowel disease|26192919;DENND1B|inflammatory bowel disease|26192919+DENND1B|inflammatory bowel disease|28067908;DENND1B|primary biliary cirrhosis|26394269;DENND1B - C1orf53|biliary liver cirrhosis|21399635	inflammatory bowel disease;primary biliary cirrhosis;biliary liver cirrhosis
chr1_rs35978510_243776117_T_C	chr1:243708812|243736350	rs35978510	AKT3|schizophrenia|28991256	schizophrenia
chr1_rs36029940_113106444_T_G	chr1:113098490|113140708	rs10745332	CAPZA1|hypertension|25249183	hypertension
chr1_rs36029940_113106444_T_G	chr1:113098490|113159517	rs10745332	CAPZA1|hypertension|25249183	hypertension
chr1_rs36029940_113106444_T_G	chr1:113119608|113140708	rs10745332	CAPZA1|hypertension|25249183	hypertension
chr1_rs36029940_113106444_T_G	chr1:113124614|113140708	rs10745332	CAPZA1|hypertension|25249183	hypertension
chr1_rs3738590_155630752_A_G	chr1:155644801|155649303	rs12091730;rs348196	LOC101929703 - LOC284620|breast carcinoma|29059683;DAP3|breast carcinoma|29059683	breast carcinoma
chr1_rs3738590_155630752_A_G	chr1:155644801|155753880	rs12091730;rs348196	LOC101929703 - LOC284620|breast carcinoma|29059683;DAP3|breast carcinoma|29059683	breast carcinoma
chr1_rs3738590_155630752_A_G	chr1:155646339|155753880	rs12091730;rs348196	LOC101929703 - LOC284620|breast carcinoma|29059683;DAP3|breast carcinoma|29059683	breast carcinoma
chr1_rs3762335_113100548_C_T	chr1:113098490|113140708	rs10745332	CAPZA1|hypertension|25249183	hypertension
chr1_rs3762335_113100548_C_T	chr1:113098490|113159517	rs10745332	CAPZA1|hypertension|25249183	hypertension
chr1_rs3762335_113100548_C_T	chr1:113119608|113140708	rs10745332	CAPZA1|hypertension|25249183	hypertension
chr1_rs3762335_113100548_C_T	chr1:113124614|113140708	rs10745332	CAPZA1|hypertension|25249183	hypertension
chr1_rs3767474_168062398_C_T	chr1:168073715|168074132	rs10489202	MPC2|schizophrenia|22037555	schizophrenia
chr1_rs3768056_235907825_G_A	chr1:235993526|235996967	rs9782955	LYST|systemic lupus erythematosus|26502338	systemic lupus erythematosus
chr1_rs3790611_113067792_A_G	chr1:113098490|113140708	rs10745332	CAPZA1|hypertension|25249183	hypertension
chr1_rs3790611_113067792_A_G	chr1:113098490|113159517	rs10745332	CAPZA1|hypertension|25249183	hypertension
chr1_rs3790611_113067792_A_G	chr1:113119608|113140708	rs10745332	CAPZA1|hypertension|25249183	hypertension
chr1_rs3790611_113067792_A_G	chr1:113124614|113140708	rs10745332	CAPZA1|hypertension|25249183	hypertension
chr1_rs3790612_113084146_G_A	chr1:113098490|113140708	rs10745332	CAPZA1|hypertension|25249183	hypertension
chr1_rs3790612_113084146_G_A	chr1:113098490|113159517	rs10745332	CAPZA1|hypertension|25249183	hypertension
chr1_rs3790612_113084146_G_A	chr1:113119608|113140708	rs10745332	CAPZA1|hypertension|25249183	hypertension
chr1_rs3790612_113084146_G_A	chr1:113124614|113140708	rs10745332	CAPZA1|hypertension|25249183	hypertension
chr1_rs3795820_113163042_C_A	chr1:113098490|113140708	rs10745332	CAPZA1|hypertension|25249183	hypertension
chr1_rs3795820_113163042_C_A	chr1:113098490|113159517	rs10745332	CAPZA1|hypertension|25249183	hypertension
chr1_rs3795820_113163042_C_A	chr1:113119608|113140708	rs10745332	CAPZA1|hypertension|25249183	hypertension
chr1_rs3795820_113163042_C_A	chr1:113124614|113140708	rs10745332	CAPZA1|hypertension|25249183	hypertension
chr1_rs380753_168035273_G_T	chr1:168073715|168074132	rs10489202	MPC2|schizophrenia|22037555	schizophrenia
chr1_rs3820399_168062053_C_T	chr1:168073715|168074132	rs10489202	MPC2|schizophrenia|22037555	schizophrenia
chr1_rs3851912_155586444_T_G	chr1:155644801|155649303	rs12091730;rs348196	LOC101929703 - LOC284620|breast carcinoma|29059683;DAP3|breast carcinoma|29059683	breast carcinoma
chr1_rs3851912_155586444_T_G	chr1:155644801|155753880	rs12091730;rs348196	LOC101929703 - LOC284620|breast carcinoma|29059683;DAP3|breast carcinoma|29059683	breast carcinoma
chr1_rs3851912_155586444_T_G	chr1:155646339|155753880	rs12091730;rs348196	LOC101929703 - LOC284620|breast carcinoma|29059683;DAP3|breast carcinoma|29059683	breast carcinoma
chr1_rs3856231_243768906_T_C	chr1:243708812|243736350	rs35978510	AKT3|schizophrenia|28991256	schizophrenia
chr1_rs3892792_155558665_G_T	chr1:155644801|155649303	rs12091730	LOC101929703 - LOC284620|breast carcinoma|29059683	breast carcinoma
chr1_rs3892792_155558665_G_T	chr1:155644801|155753880	rs12091730	LOC101929703 - LOC284620|breast carcinoma|29059683	breast carcinoma
chr1_rs3900909_197757846_C_G	chr1:197522152|197684204	rs2488389;rs2488397;rs17641524;rs12134279	DENND1B|inflammatory bowel disease|23128233+DENND1B|inflammatory bowel disease|26192919;DENND1B|inflammatory bowel disease|26192919+DENND1B|inflammatory bowel disease|28067908;DENND1B|primary biliary cirrhosis|26394269;DENND1B - C1orf53|biliary liver cirrhosis|21399635	inflammatory bowel disease;primary biliary cirrhosis;biliary liver cirrhosis
chr1_rs3900909_197757846_C_G	chr1:197552282|197684204	rs2488389;rs2488397;rs17641524;rs12134279	DENND1B|inflammatory bowel disease|23128233+DENND1B|inflammatory bowel disease|26192919;DENND1B|inflammatory bowel disease|26192919+DENND1B|inflammatory bowel disease|28067908;DENND1B|primary biliary cirrhosis|26394269;DENND1B - C1orf53|biliary liver cirrhosis|21399635	inflammatory bowel disease;primary biliary cirrhosis;biliary liver cirrhosis
chr1_rs3900909_197757846_C_G	chr1:197564338|197684204	rs2488389;rs2488397;rs17641524;rs12134279	DENND1B|inflammatory bowel disease|23128233+DENND1B|inflammatory bowel disease|26192919;DENND1B|inflammatory bowel disease|26192919+DENND1B|inflammatory bowel disease|28067908;DENND1B|primary biliary cirrhosis|26394269;DENND1B - C1orf53|biliary liver cirrhosis|21399635	inflammatory bowel disease;primary biliary cirrhosis;biliary liver cirrhosis
chr1_rs3902818_232658704_G_A	chr1:232649603|232669329	rs10797576	SIPA1L2|Parkinson's disease|28892059	Parkinson's disease
chr1_rs4240534_113175429_T_A	chr1:113098490|113140708	rs10745332	CAPZA1|hypertension|25249183	hypertension
chr1_rs4240534_113175429_T_A	chr1:113098490|113159517	rs10745332	CAPZA1|hypertension|25249183	hypertension
chr1_rs4240534_113175429_T_A	chr1:113119608|113140708	rs10745332	CAPZA1|hypertension|25249183	hypertension
chr1_rs4240534_113175429_T_A	chr1:113124614|113140708	rs10745332	CAPZA1|hypertension|25249183	hypertension
chr1_rs4281294_38360972_A_G	chr1:38332131|38339760	rs28411352	MTF1|rheumatoid arthritis|24390342	rheumatoid arthritis
chr1_rs4316387_197595569_T_C	chr1:197522152|197684204	rs2488389;rs2488397;rs17641524;rs12134279	DENND1B|inflammatory bowel disease|23128233+DENND1B|inflammatory bowel disease|26192919;DENND1B|inflammatory bowel disease|26192919+DENND1B|inflammatory bowel disease|28067908;DENND1B|primary biliary cirrhosis|26394269;DENND1B - C1orf53|biliary liver cirrhosis|21399635	inflammatory bowel disease;primary biliary cirrhosis;biliary liver cirrhosis
chr1_rs4316387_197595569_T_C	chr1:197552282|197684204	rs2488389;rs2488397;rs17641524;rs12134279	DENND1B|inflammatory bowel disease|23128233+DENND1B|inflammatory bowel disease|26192919;DENND1B|inflammatory bowel disease|26192919+DENND1B|inflammatory bowel disease|28067908;DENND1B|primary biliary cirrhosis|26394269;DENND1B - C1orf53|biliary liver cirrhosis|21399635	inflammatory bowel disease;primary biliary cirrhosis;biliary liver cirrhosis
chr1_rs4316387_197595569_T_C	chr1:197564338|197684204	rs2488389;rs2488397;rs17641524;rs12134279	DENND1B|inflammatory bowel disease|23128233+DENND1B|inflammatory bowel disease|26192919;DENND1B|inflammatory bowel disease|26192919+DENND1B|inflammatory bowel disease|28067908;DENND1B|primary biliary cirrhosis|26394269;DENND1B - C1orf53|biliary liver cirrhosis|21399635	inflammatory bowel disease;primary biliary cirrhosis;biliary liver cirrhosis
chr1_rs4652969_38332737_T_G	chr1:38332131|38339760	rs28411352	MTF1|rheumatoid arthritis|24390342	rheumatoid arthritis
chr1_rs4652970_38354246_G_A	chr1:38332131|38339760	rs28411352	MTF1|rheumatoid arthritis|24390342	rheumatoid arthritis
chr1_rs4653329_38285893_G_T	chr1:38332131|38339760	rs28411352	MTF1|rheumatoid arthritis|24390342	rheumatoid arthritis
chr1_rs4654903_20200990_A_G	chr1:20216878|20231480	rs4654903	LOC105376823|inflammatory bowel disease|23511034	inflammatory bowel disease
chr1_rs4654903_20200990_A_G	chr1:20216878|20234369	rs4654903	LOC105376823|inflammatory bowel disease|23511034	inflammatory bowel disease
chr1_rs4654925_20227723_G_C	chr1:20216878|20231480	rs4654925	OTUD3|inflammatory bowel disease|20228798	inflammatory bowel disease
chr1_rs4654925_20227723_G_C	chr1:20216878|20234369	rs4654925	OTUD3|inflammatory bowel disease|20228798	inflammatory bowel disease
chr1_rs4658401_243803979_G_T	chr1:243708812|243736350	rs35978510	AKT3|schizophrenia|28991256	schizophrenia
chr1_rs4658585_243803922_G_A	chr1:243708812|243736350	rs35978510	AKT3|schizophrenia|28991256	schizophrenia
chr1_rs4659611_236033115_A_T	chr1:235993526|235996967	rs9782955	LYST|systemic lupus erythematosus|26502338	systemic lupus erythematosus
chr1_rs4659612_236033290_G_A	chr1:235993526|235996967	rs9782955	LYST|systemic lupus erythematosus|26502338	systemic lupus erythematosus
chr1_rs4659613_236033329_T_C	chr1:235993526|235996967	rs9782955	LYST|systemic lupus erythematosus|26502338	systemic lupus erythematosus
chr1_rs4660115_236012331_A_C	chr1:235993526|235996967	rs9782955	LYST|systemic lupus erythematosus|26502338	systemic lupus erythematosus
chr1_rs4660116_236028841_T_C	chr1:235993526|235996967	rs9782955	LYST|systemic lupus erythematosus|26502338	systemic lupus erythematosus
chr1_rs4660117_236031533_C_G	chr1:235993526|235996967	rs9782955	LYST|systemic lupus erythematosus|26502338	systemic lupus erythematosus
chr1_rs475550_155652081_T_A	chr1:155644801|155649303	rs12091730;rs348196	LOC101929703 - LOC284620|breast carcinoma|29059683;DAP3|breast carcinoma|29059683	breast carcinoma
chr1_rs475550_155652081_T_A	chr1:155644801|155753880	rs12091730;rs348196	LOC101929703 - LOC284620|breast carcinoma|29059683;DAP3|breast carcinoma|29059683	breast carcinoma
chr1_rs475550_155652081_T_A	chr1:155646339|155753880	rs12091730;rs348196	LOC101929703 - LOC284620|breast carcinoma|29059683;DAP3|breast carcinoma|29059683	breast carcinoma
chr1_rs4838960_113163632_G_T	chr1:113098490|113140708	rs10745332	CAPZA1|hypertension|25249183	hypertension
chr1_rs4838960_113163632_G_T	chr1:113098490|113159517	rs10745332	CAPZA1|hypertension|25249183	hypertension
chr1_rs4838960_113163632_G_T	chr1:113124614|113140708	rs10745332	CAPZA1|hypertension|25249183	hypertension
chr1_rs4838961_113163967_T_C	chr1:113098490|113140708	rs10745332	CAPZA1|hypertension|25249183	hypertension
chr1_rs4838961_113163967_T_C	chr1:113098490|113159517	rs10745332	CAPZA1|hypertension|25249183	hypertension
chr1_rs4838961_113163967_T_C	chr1:113119608|113140708	rs10745332	CAPZA1|hypertension|25249183	hypertension
chr1_rs4838961_113163967_T_C	chr1:113124614|113140708	rs10745332	CAPZA1|hypertension|25249183	hypertension
chr1_rs4839257_113219388_A_T	chr1:113098490|113140708	rs10745332	CAPZA1|hypertension|25249183	hypertension
chr1_rs4839257_113219388_A_T	chr1:113098490|113159517	rs10745332	CAPZA1|hypertension|25249183	hypertension
chr1_rs4839257_113219388_A_T	chr1:113124614|113140708	rs10745332	CAPZA1|hypertension|25249183	hypertension
chr1_rs4926555_50933830_A_G	chr1:51005264|51061888	rs4381241	FAF1|renal cell carcinoma|28598434	renal cell carcinoma
chr1_rs4971095_155606224_G_A	chr1:155644801|155649303	rs12091730;rs348196	LOC101929703 - LOC284620|breast carcinoma|29059683;DAP3|breast carcinoma|29059683	breast carcinoma
chr1_rs4971095_155606224_G_A	chr1:155644801|155753880	rs12091730;rs348196	LOC101929703 - LOC284620|breast carcinoma|29059683;DAP3|breast carcinoma|29059683	breast carcinoma
chr1_rs4971095_155606224_G_A	chr1:155646339|155753880	rs12091730;rs348196	LOC101929703 - LOC284620|breast carcinoma|29059683;DAP3|breast carcinoma|29059683	breast carcinoma
chr1_rs55699901_38284147_C_A	chr1:38332131|38339760	rs28411352	MTF1|rheumatoid arthritis|24390342	rheumatoid arthritis
chr1_rs55778834_243753910_T_C	chr1:243708812|243736350	rs35978510	AKT3|schizophrenia|28991256	schizophrenia
chr1_rs56023437_38353403_C_T	chr1:38332131|38339760	rs28411352	MTF1|rheumatoid arthritis|24390342	rheumatoid arthritis
chr1_rs56121826_38342416_C_T	chr1:38332131|38339760	rs28411352	MTF1|rheumatoid arthritis|24390342	rheumatoid arthritis
chr1_rs58359414_20190947_G_T	chr1:20216878|20231480	rs4654903	LOC105376823|inflammatory bowel disease|23511034	inflammatory bowel disease
chr1_rs58359414_20190947_G_T	chr1:20216878|20234369	rs4654903	LOC105376823|inflammatory bowel disease|23511034	inflammatory bowel disease
chr1_rs58428083_20190931_T_C	chr1:20216878|20231480	rs4654903	LOC105376823|inflammatory bowel disease|23511034	inflammatory bowel disease
chr1_rs58428083_20190931_T_C	chr1:20216878|20234369	rs4654903	LOC105376823|inflammatory bowel disease|23511034	inflammatory bowel disease
chr1_rs61809580_168091602_A_C	chr1:168073715|168074132	rs10489202	MPC2|schizophrenia|22037555	schizophrenia
chr1_rs61818772_113102143_C_G	chr1:113098490|113140708	rs10745332	CAPZA1|hypertension|25249183	hypertension
chr1_rs61818772_113102143_C_G	chr1:113098490|113159517	rs10745332	CAPZA1|hypertension|25249183	hypertension
chr1_rs61818772_113102143_C_G	chr1:113119608|113140708	rs10745332	CAPZA1|hypertension|25249183	hypertension
chr1_rs61818772_113102143_C_G	chr1:113124614|113140708	rs10745332	CAPZA1|hypertension|25249183	hypertension
chr1_rs61818800_113148571_A_G	chr1:113098490|113140708	rs10745332	CAPZA1|hypertension|25249183	hypertension
chr1_rs61818800_113148571_A_G	chr1:113098490|113159517	rs10745332	CAPZA1|hypertension|25249183	hypertension
chr1_rs61818800_113148571_A_G	chr1:113119608|113140708	rs10745332	CAPZA1|hypertension|25249183	hypertension
chr1_rs61818800_113148571_A_G	chr1:113124614|113140708	rs10745332	CAPZA1|hypertension|25249183	hypertension
chr1_rs61833200_243779250_C_G	chr1:243708812|243736350	rs35978510	AKT3|schizophrenia|28991256	schizophrenia
chr1_rs6426833_20171860_G_A	chr1:20216878|20231480	rs6426833	RNF186 - LOC105376823|inflammatory bowel disease|19122664+RNF186 - LOC105376823|inflammatory bowel disease|26192919	inflammatory bowel disease
chr1_rs6426833_20171860_G_A	chr1:20216878|20234369	rs6426833	RNF186 - LOC105376823|inflammatory bowel disease|19122664+RNF186 - LOC105376823|inflammatory bowel disease|26192919	inflammatory bowel disease
chr1_rs6427278_155562583_T_C	chr1:155644801|155649303	rs12091730	LOC101929703 - LOC284620|breast carcinoma|29059683	breast carcinoma
chr1_rs6427278_155562583_T_C	chr1:155644801|155753880	rs12091730	LOC101929703 - LOC284620|breast carcinoma|29059683	breast carcinoma
chr1_rs6427278_155562583_T_C	chr1:155646339|155753880	rs12091730	LOC101929703 - LOC284620|breast carcinoma|29059683	breast carcinoma
chr1_rs6537740_113080084_T_G	chr1:113098490|113140708	rs10745332	CAPZA1|hypertension|25249183	hypertension
chr1_rs6537740_113080084_T_G	chr1:113098490|113159517	rs10745332	CAPZA1|hypertension|25249183	hypertension
chr1_rs6537740_113080084_T_G	chr1:113119608|113140708	rs10745332	CAPZA1|hypertension|25249183	hypertension
chr1_rs6537740_113080084_T_G	chr1:113124614|113140708	rs10745332	CAPZA1|hypertension|25249183	hypertension
chr1_rs6537744_113096746_C_G	chr1:113098490|113140708	rs10745332	CAPZA1|hypertension|25249183	hypertension
chr1_rs6537744_113096746_C_G	chr1:113098490|113159517	rs10745332	CAPZA1|hypertension|25249183	hypertension
chr1_rs6537744_113096746_C_G	chr1:113119608|113140708	rs10745332	CAPZA1|hypertension|25249183	hypertension
chr1_rs6537744_113096746_C_G	chr1:113124614|113140708	rs10745332	CAPZA1|hypertension|25249183	hypertension
chr1_rs6537745_113154080_T_C	chr1:113098490|113140708	rs10745332	CAPZA1|hypertension|25249183	hypertension
chr1_rs6537745_113154080_T_C	chr1:113098490|113159517	rs10745332	CAPZA1|hypertension|25249183	hypertension
chr1_rs6537745_113154080_T_C	chr1:113119608|113140708	rs10745332	CAPZA1|hypertension|25249183	hypertension
chr1_rs6537745_113154080_T_C	chr1:113124614|113140708	rs10745332	CAPZA1|hypertension|25249183	hypertension
chr1_rs6537746_113163529_G_A	chr1:113098490|113140708	rs10745332	CAPZA1|hypertension|25249183	hypertension
chr1_rs6537746_113163529_G_A	chr1:113098490|113159517	rs10745332	CAPZA1|hypertension|25249183	hypertension
chr1_rs6537746_113163529_G_A	chr1:113119608|113140708	rs10745332	CAPZA1|hypertension|25249183	hypertension
chr1_rs6537746_113163529_G_A	chr1:113124614|113140708	rs10745332	CAPZA1|hypertension|25249183	hypertension
chr1_rs6537747_113179597_C_T	chr1:113098490|113140708	rs10745332	CAPZA1|hypertension|25249183	hypertension
chr1_rs6537747_113179597_C_T	chr1:113098490|113159517	rs10745332	CAPZA1|hypertension|25249183	hypertension
chr1_rs6537747_113179597_C_T	chr1:113124614|113140708	rs10745332	CAPZA1|hypertension|25249183	hypertension
chr1_rs66501532_155715641_G_A	chr1:155644801|155649303	rs348196	DAP3|breast carcinoma|29059683	breast carcinoma
chr1_rs6658406_236029475_T_C	chr1:235993526|235996967	rs9782955	LYST|systemic lupus erythematosus|26502338	systemic lupus erythematosus
chr1_rs6658555_113098534_C_T	chr1:113098490|113140708	rs10745332	CAPZA1|hypertension|25249183	hypertension
chr1_rs6658555_113098534_C_T	chr1:113098490|113159517	rs10745332	CAPZA1|hypertension|25249183	hypertension
chr1_rs6658555_113098534_C_T	chr1:113119608|113140708	rs10745332	CAPZA1|hypertension|25249183	hypertension
chr1_rs6658555_113098534_C_T	chr1:113124614|113140708	rs10745332	CAPZA1|hypertension|25249183	hypertension
chr1_rs6659677_113087076_G_C	chr1:113098490|113140708	rs10745332	CAPZA1|hypertension|25249183	hypertension
chr1_rs6659677_113087076_G_C	chr1:113098490|113159517	rs10745332	CAPZA1|hypertension|25249183	hypertension
chr1_rs6659677_113087076_G_C	chr1:113119608|113140708	rs10745332	CAPZA1|hypertension|25249183	hypertension
chr1_rs6659677_113087076_G_C	chr1:113124614|113140708	rs10745332	CAPZA1|hypertension|25249183	hypertension
chr1_rs6661642_113090109_T_C	chr1:113098490|113140708	rs10745332	CAPZA1|hypertension|25249183	hypertension
chr1_rs6661642_113090109_T_C	chr1:113098490|113159517	rs10745332	CAPZA1|hypertension|25249183	hypertension
chr1_rs6661642_113090109_T_C	chr1:113119608|113140708	rs10745332	CAPZA1|hypertension|25249183	hypertension
chr1_rs6661642_113090109_T_C	chr1:113124614|113140708	rs10745332	CAPZA1|hypertension|25249183	hypertension
chr1_rs6663922_113095948_T_C	chr1:113098490|113140708	rs10745332	CAPZA1|hypertension|25249183	hypertension
chr1_rs6663922_113095948_T_C	chr1:113098490|113159517	rs10745332	CAPZA1|hypertension|25249183	hypertension
chr1_rs6663922_113095948_T_C	chr1:113119608|113140708	rs10745332	CAPZA1|hypertension|25249183	hypertension
chr1_rs6663922_113095948_T_C	chr1:113124614|113140708	rs10745332	CAPZA1|hypertension|25249183	hypertension
chr1_rs6667256_20194682_A_C	chr1:20216878|20231480	rs4654903	LOC105376823|inflammatory bowel disease|23511034	inflammatory bowel disease
chr1_rs6667256_20194682_A_C	chr1:20216878|20234369	rs4654903	LOC105376823|inflammatory bowel disease|23511034	inflammatory bowel disease
chr1_rs6668242_236001779_T_C	chr1:235993526|235996967	rs9782955	LYST|systemic lupus erythematosus|26502338	systemic lupus erythematosus
chr1_rs6668533_113064468_G_A	chr1:113098490|113140708	rs10745332	CAPZA1|hypertension|25249183	hypertension
chr1_rs6668533_113064468_G_A	chr1:113098490|113159517	rs10745332	CAPZA1|hypertension|25249183	hypertension
chr1_rs6668533_113064468_G_A	chr1:113119608|113140708	rs10745332	CAPZA1|hypertension|25249183	hypertension
chr1_rs6668533_113064468_G_A	chr1:113124614|113140708	rs10745332	CAPZA1|hypertension|25249183	hypertension
chr1_rs6670226_20194702_T_A	chr1:20216878|20231480	rs4654903	LOC105376823|inflammatory bowel disease|23511034	inflammatory bowel disease
chr1_rs6670226_20194702_T_A	chr1:20216878|20234369	rs4654903	LOC105376823|inflammatory bowel disease|23511034	inflammatory bowel disease
chr1_rs6671645_113129128_A_G	chr1:113098490|113140708	rs10745332	CAPZA1|hypertension|25249183	hypertension
chr1_rs6671645_113129128_A_G	chr1:113098490|113159517	rs10745332	CAPZA1|hypertension|25249183	hypertension
chr1_rs6671645_113129128_A_G	chr1:113119608|113140708	rs10745332	CAPZA1|hypertension|25249183	hypertension
chr1_rs6671645_113129128_A_G	chr1:113124614|113140708	rs10745332	CAPZA1|hypertension|25249183	hypertension
chr1_rs6672128_155652398_T_C	chr1:155644801|155649303	rs12091730;rs348196	LOC101929703 - LOC284620|breast carcinoma|29059683;DAP3|breast carcinoma|29059683	breast carcinoma
chr1_rs6672128_155652398_T_C	chr1:155644801|155753880	rs12091730;rs348196	LOC101929703 - LOC284620|breast carcinoma|29059683;DAP3|breast carcinoma|29059683	breast carcinoma
chr1_rs6672128_155652398_T_C	chr1:155646339|155753880	rs12091730;rs348196	LOC101929703 - LOC284620|breast carcinoma|29059683;DAP3|breast carcinoma|29059683	breast carcinoma
chr1_rs6672761_113090429_G_A	chr1:113098490|113140708	rs10745332	CAPZA1|hypertension|25249183	hypertension
chr1_rs6672761_113090429_G_A	chr1:113098490|113159517	rs10745332	CAPZA1|hypertension|25249183	hypertension
chr1_rs6672761_113090429_G_A	chr1:113119608|113140708	rs10745332	CAPZA1|hypertension|25249183	hypertension
chr1_rs6672761_113090429_G_A	chr1:113124614|113140708	rs10745332	CAPZA1|hypertension|25249183	hypertension
chr1_rs6673121_236040948_C_G	chr1:235993526|235996967	rs9782955	LYST|systemic lupus erythematosus|26502338	systemic lupus erythematosus
chr1_rs6673218_236041062_C_T	chr1:235993526|235996967	rs9782955	LYST|systemic lupus erythematosus|26502338	systemic lupus erythematosus
chr1_rs6673237_236041129_C_T	chr1:235993526|235996967	rs9782955	LYST|systemic lupus erythematosus|26502338	systemic lupus erythematosus
chr1_rs6673930_113104887_A_G	chr1:113098490|113140708	rs10745332	CAPZA1|hypertension|25249183	hypertension
chr1_rs6673930_113104887_A_G	chr1:113098490|113159517	rs10745332	CAPZA1|hypertension|25249183	hypertension
chr1_rs6673930_113104887_A_G	chr1:113119608|113140708	rs10745332	CAPZA1|hypertension|25249183	hypertension
chr1_rs6673930_113104887_A_G	chr1:113124614|113140708	rs10745332	CAPZA1|hypertension|25249183	hypertension
chr1_rs6674040_20201913_G_T	chr1:20216878|20231480	rs4654903	LOC105376823|inflammatory bowel disease|23511034	inflammatory bowel disease
chr1_rs6674040_20201913_G_T	chr1:20216878|20234369	rs4654903	LOC105376823|inflammatory bowel disease|23511034	inflammatory bowel disease
chr1_rs6674053_113143896_C_G	chr1:113098490|113140708	rs10745332	CAPZA1|hypertension|25249183	hypertension
chr1_rs6674053_113143896_C_G	chr1:113098490|113159517	rs10745332	CAPZA1|hypertension|25249183	hypertension
chr1_rs6674053_113143896_C_G	chr1:113119608|113140708	rs10745332	CAPZA1|hypertension|25249183	hypertension
chr1_rs6674053_113143896_C_G	chr1:113124614|113140708	rs10745332	CAPZA1|hypertension|25249183	hypertension
chr1_rs6674068_113143960_C_T	chr1:113098490|113140708	rs10745332	CAPZA1|hypertension|25249183	hypertension
chr1_rs6674068_113143960_C_T	chr1:113098490|113159517	rs10745332	CAPZA1|hypertension|25249183	hypertension
chr1_rs6674068_113143960_C_T	chr1:113119608|113140708	rs10745332	CAPZA1|hypertension|25249183	hypertension
chr1_rs6674068_113143960_C_T	chr1:113124614|113140708	rs10745332	CAPZA1|hypertension|25249183	hypertension
chr1_rs6677987_236040896_A_G	chr1:235993526|235996967	rs9782955	LYST|systemic lupus erythematosus|26502338	systemic lupus erythematosus
chr1_rs6681371_113101168_T_G	chr1:113098490|113140708	rs10745332	CAPZA1|hypertension|25249183	hypertension
chr1_rs6681371_113101168_T_G	chr1:113098490|113159517	rs10745332	CAPZA1|hypertension|25249183	hypertension
chr1_rs6681371_113101168_T_G	chr1:113119608|113140708	rs10745332	CAPZA1|hypertension|25249183	hypertension
chr1_rs6681371_113101168_T_G	chr1:113124614|113140708	rs10745332	CAPZA1|hypertension|25249183	hypertension
chr1_rs6682678_113206920_A_G	chr1:113098490|113140708	rs10745332	CAPZA1|hypertension|25249183	hypertension
chr1_rs6682678_113206920_A_G	chr1:113098490|113159517	rs10745332	CAPZA1|hypertension|25249183	hypertension
chr1_rs6682678_113206920_A_G	chr1:113119608|113140708	rs10745332	CAPZA1|hypertension|25249183	hypertension
chr1_rs6682678_113206920_A_G	chr1:113124614|113140708	rs10745332	CAPZA1|hypertension|25249183	hypertension
chr1_rs6682968_197608612_C_T	chr1:197522152|197684204	rs2488389;rs2488397;rs17641524;rs12134279	DENND1B|inflammatory bowel disease|23128233+DENND1B|inflammatory bowel disease|26192919;DENND1B|inflammatory bowel disease|26192919+DENND1B|inflammatory bowel disease|28067908;DENND1B|primary biliary cirrhosis|26394269;DENND1B - C1orf53|biliary liver cirrhosis|21399635	inflammatory bowel disease;primary biliary cirrhosis;biliary liver cirrhosis
chr1_rs6682968_197608612_C_T	chr1:197552282|197684204	rs2488389;rs2488397;rs17641524;rs12134279	DENND1B|inflammatory bowel disease|23128233+DENND1B|inflammatory bowel disease|26192919;DENND1B|inflammatory bowel disease|26192919+DENND1B|inflammatory bowel disease|28067908;DENND1B|primary biliary cirrhosis|26394269;DENND1B - C1orf53|biliary liver cirrhosis|21399635	inflammatory bowel disease;primary biliary cirrhosis;biliary liver cirrhosis
chr1_rs6682968_197608612_C_T	chr1:197564338|197684204	rs2488389;rs2488397;rs17641524;rs12134279	DENND1B|inflammatory bowel disease|23128233+DENND1B|inflammatory bowel disease|26192919;DENND1B|inflammatory bowel disease|26192919+DENND1B|inflammatory bowel disease|28067908;DENND1B|primary biliary cirrhosis|26394269;DENND1B - C1orf53|biliary liver cirrhosis|21399635	inflammatory bowel disease;primary biliary cirrhosis;biliary liver cirrhosis
chr1_rs6690169_113114974_A_G	chr1:113098490|113140708	rs10745332	CAPZA1|hypertension|25249183	hypertension
chr1_rs6690169_113114974_A_G	chr1:113098490|113159517	rs10745332	CAPZA1|hypertension|25249183	hypertension
chr1_rs6690169_113114974_A_G	chr1:113119608|113140708	rs10745332	CAPZA1|hypertension|25249183	hypertension
chr1_rs6690169_113114974_A_G	chr1:113124614|113140708	rs10745332	CAPZA1|hypertension|25249183	hypertension
chr1_rs6690292_113188419_C_T	chr1:113098490|113140708	rs10745332	CAPZA1|hypertension|25249183	hypertension
chr1_rs6690292_113188419_C_T	chr1:113098490|113159517	rs10745332	CAPZA1|hypertension|25249183	hypertension
chr1_rs6690292_113188419_C_T	chr1:113124614|113140708	rs10745332	CAPZA1|hypertension|25249183	hypertension
chr1_rs6691025_113177070_G_T	chr1:113098490|113140708	rs10745332	CAPZA1|hypertension|25249183	hypertension
chr1_rs6691025_113177070_G_T	chr1:113098490|113159517	rs10745332	CAPZA1|hypertension|25249183	hypertension
chr1_rs6691025_113177070_G_T	chr1:113119608|113140708	rs10745332	CAPZA1|hypertension|25249183	hypertension
chr1_rs6691025_113177070_G_T	chr1:113124614|113140708	rs10745332	CAPZA1|hypertension|25249183	hypertension
chr1_rs6691917_113137043_G_C	chr1:113098490|113140708	rs10745332	CAPZA1|hypertension|25249183	hypertension
chr1_rs6691917_113137043_G_C	chr1:113098490|113159517	rs10745332	CAPZA1|hypertension|25249183	hypertension
chr1_rs6691917_113137043_G_C	chr1:113119608|113140708	rs10745332	CAPZA1|hypertension|25249183	hypertension
chr1_rs6691917_113137043_G_C	chr1:113124614|113140708	rs10745332	CAPZA1|hypertension|25249183	hypertension
chr1_rs6692861_168079553_G_C	chr1:168073715|168074132	rs10489202	MPC2|schizophrenia|22037555	schizophrenia
chr1_rs6693091_168079941_C_G	chr1:168073715|168074132	rs10489202	MPC2|schizophrenia|22037555	schizophrenia
chr1_rs6693880_113110261_A_G	chr1:113098490|113140708	rs10745332	CAPZA1|hypertension|25249183	hypertension
chr1_rs6693880_113110261_A_G	chr1:113098490|113159517	rs10745332	CAPZA1|hypertension|25249183	hypertension
chr1_rs6693880_113110261_A_G	chr1:113119608|113140708	rs10745332	CAPZA1|hypertension|25249183	hypertension
chr1_rs6693880_113110261_A_G	chr1:113124614|113140708	rs10745332	CAPZA1|hypertension|25249183	hypertension
chr1_rs6694738_243715210_C_A	chr1:243708812|243736350	rs12076373	AKT3|central nervous system cancer|28346443+AKT3|glioma|28346443	central nervous system cancer
chr1_rs66950781_168018779_C_A	chr1:168073715|168074132	rs10489202	MPC2|schizophrenia|22037555	schizophrenia
chr1_rs6696991_113095661_C_T	chr1:113098490|113140708	rs10745332	CAPZA1|hypertension|25249183	hypertension
chr1_rs6696991_113095661_C_T	chr1:113098490|113159517	rs10745332	CAPZA1|hypertension|25249183	hypertension
chr1_rs6696991_113095661_C_T	chr1:113119608|113140708	rs10745332	CAPZA1|hypertension|25249183	hypertension
chr1_rs6696991_113095661_C_T	chr1:113124614|113140708	rs10745332	CAPZA1|hypertension|25249183	hypertension
chr1_rs6697482_20184974_C_G	chr1:20216878|20231480	rs4654903	LOC105376823|inflammatory bowel disease|23511034	inflammatory bowel disease
chr1_rs6697482_20184974_C_G	chr1:20216878|20234369	rs4654903	LOC105376823|inflammatory bowel disease|23511034	inflammatory bowel disease
chr1_rs6698030_113138318_G_A	chr1:113098490|113140708	rs10745332	CAPZA1|hypertension|25249183	hypertension
chr1_rs6698030_113138318_G_A	chr1:113098490|113159517	rs10745332	CAPZA1|hypertension|25249183	hypertension
chr1_rs6698030_113138318_G_A	chr1:113119608|113140708	rs10745332	CAPZA1|hypertension|25249183	hypertension
chr1_rs6698030_113138318_G_A	chr1:113124614|113140708	rs10745332	CAPZA1|hypertension|25249183	hypertension
chr1_rs6701351_113139196_G_A	chr1:113098490|113140708	rs10745332	CAPZA1|hypertension|25249183	hypertension
chr1_rs6701351_113139196_G_A	chr1:113098490|113159517	rs10745332	CAPZA1|hypertension|25249183	hypertension
chr1_rs6701351_113139196_G_A	chr1:113119608|113140708	rs10745332	CAPZA1|hypertension|25249183	hypertension
chr1_rs6701351_113139196_G_A	chr1:113124614|113140708	rs10745332	CAPZA1|hypertension|25249183	hypertension
chr1_rs6702421_197559324_C_T	chr1:197522152|197684204	rs2488389;rs2488397;rs17641524;rs12134279	DENND1B|inflammatory bowel disease|23128233+DENND1B|inflammatory bowel disease|26192919;DENND1B|inflammatory bowel disease|26192919+DENND1B|inflammatory bowel disease|28067908;DENND1B|primary biliary cirrhosis|26394269;DENND1B - C1orf53|biliary liver cirrhosis|21399635	inflammatory bowel disease;primary biliary cirrhosis;biliary liver cirrhosis
chr1_rs6702421_197559324_C_T	chr1:197552282|197684204	rs2488389;rs2488397;rs17641524;rs12134279	DENND1B|inflammatory bowel disease|23128233+DENND1B|inflammatory bowel disease|26192919;DENND1B|inflammatory bowel disease|26192919+DENND1B|inflammatory bowel disease|28067908;DENND1B|primary biliary cirrhosis|26394269;DENND1B - C1orf53|biliary liver cirrhosis|21399635	inflammatory bowel disease;primary biliary cirrhosis;biliary liver cirrhosis
chr1_rs6702421_197559324_C_T	chr1:197564338|197684204	rs2488389;rs2488397;rs17641524;rs12134279	DENND1B|inflammatory bowel disease|23128233+DENND1B|inflammatory bowel disease|26192919;DENND1B|inflammatory bowel disease|26192919+DENND1B|inflammatory bowel disease|28067908;DENND1B|primary biliary cirrhosis|26394269;DENND1B - C1orf53|biliary liver cirrhosis|21399635	inflammatory bowel disease;primary biliary cirrhosis;biliary liver cirrhosis
chr1_rs670876_155671678_T_G	chr1:155644801|155649303	rs12091730;rs348196;rs13538	LOC101929703 - LOC284620|breast carcinoma|29059683;DAP3|breast carcinoma|29059683;NAT8|chronic kidney disease|20383146	breast carcinoma;chronic kidney disease
chr1_rs670876_155671678_T_G	chr1:155644801|155753880	rs12091730;rs348196;rs13538	LOC101929703 - LOC284620|breast carcinoma|29059683;DAP3|breast carcinoma|29059683;NAT8|chronic kidney disease|20383146	breast carcinoma;chronic kidney disease
chr1_rs67164465_38281858_G_A	chr1:38332131|38339760	rs28411352	MTF1|rheumatoid arthritis|24390342	rheumatoid arthritis
chr1_rs67236816_197470146_G_A	chr1:197522152|197684204	rs2488389;rs2488397;rs17641524	DENND1B|inflammatory bowel disease|23128233+DENND1B|inflammatory bowel disease|26192919;DENND1B|inflammatory bowel disease|26192919+DENND1B|inflammatory bowel disease|28067908;DENND1B|primary biliary cirrhosis|26394269	inflammatory bowel disease;primary biliary cirrhosis
chr1_rs67236816_197470146_G_A	chr1:197552282|197684204	rs2488389;rs2488397;rs17641524	DENND1B|inflammatory bowel disease|23128233+DENND1B|inflammatory bowel disease|26192919;DENND1B|inflammatory bowel disease|26192919+DENND1B|inflammatory bowel disease|28067908;DENND1B|primary biliary cirrhosis|26394269	inflammatory bowel disease;primary biliary cirrhosis
chr1_rs67236816_197470146_G_A	chr1:197564338|197684204	rs2488389;rs2488397;rs17641524	DENND1B|inflammatory bowel disease|23128233+DENND1B|inflammatory bowel disease|26192919;DENND1B|inflammatory bowel disease|26192919+DENND1B|inflammatory bowel disease|28067908;DENND1B|primary biliary cirrhosis|26394269	inflammatory bowel disease;primary biliary cirrhosis
chr1_rs67704103_38291337_C_T	chr1:38332131|38339760	rs28411352	MTF1|rheumatoid arthritis|24390342	rheumatoid arthritis
chr1_rs678157_155658341_T_C	chr1:155644801|155649303	rs10796944;rs12091730;rs348196	ASH1L|breast carcinoma|29059683;LOC101929703 - LOC284620|breast carcinoma|29059683;DAP3|breast carcinoma|29059683	breast carcinoma
chr1_rs678157_155658341_T_C	chr1:155644801|155753880	rs10796944;rs12091730;rs348196	ASH1L|breast carcinoma|29059683;LOC101929703 - LOC284620|breast carcinoma|29059683;DAP3|breast carcinoma|29059683	breast carcinoma
chr1_rs7415988_113159730_G_T	chr1:113098490|113140708	rs10745332	CAPZA1|hypertension|25249183	hypertension
chr1_rs7415988_113159730_G_T	chr1:113098490|113159517	rs10745332	CAPZA1|hypertension|25249183	hypertension
chr1_rs7415988_113159730_G_T	chr1:113119608|113140708	rs10745332	CAPZA1|hypertension|25249183	hypertension
chr1_rs7415988_113159730_G_T	chr1:113124614|113140708	rs10745332	CAPZA1|hypertension|25249183	hypertension
chr1_rs74379351_243779604_T_C	chr1:243708812|243736350	rs12076373	AKT3|central nervous system cancer|28346443+AKT3|glioma|28346443	central nervous system cancer
chr1_rs744168_168094079_G_T	chr1:168073715|168074132	rs10489202	MPC2|schizophrenia|22037555	schizophrenia
chr1_rs75112989_169099137_G_A	chr1:169138685|169256646	rs16861990	NME7|venous thromboembolism|22672568	venous thromboembolism
chr1_rs7512984_113197969_C_T	chr1:113098490|113140708	rs10745332	CAPZA1|hypertension|25249183	hypertension
chr1_rs7512984_113197969_C_T	chr1:113098490|113159517	rs10745332	CAPZA1|hypertension|25249183	hypertension
chr1_rs7512984_113197969_C_T	chr1:113119608|113140708	rs10745332	CAPZA1|hypertension|25249183	hypertension
chr1_rs7512984_113197969_C_T	chr1:113124614|113140708	rs10745332	CAPZA1|hypertension|25249183	hypertension
chr1_rs7516421_113089696_T_C	chr1:113098490|113140708	rs10745332	CAPZA1|hypertension|25249183	hypertension
chr1_rs7516421_113089696_T_C	chr1:113098490|113159517	rs10745332	CAPZA1|hypertension|25249183	hypertension
chr1_rs7516421_113089696_T_C	chr1:113119608|113140708	rs10745332	CAPZA1|hypertension|25249183	hypertension
chr1_rs7516421_113089696_T_C	chr1:113124614|113140708	rs10745332	CAPZA1|hypertension|25249183	hypertension
chr1_rs7519368_113150644_T_A	chr1:113098490|113140708	rs10745332	CAPZA1|hypertension|25249183	hypertension
chr1_rs7519368_113150644_T_A	chr1:113098490|113159517	rs10745332	CAPZA1|hypertension|25249183	hypertension
chr1_rs7519368_113150644_T_A	chr1:113124614|113140708	rs10745332	CAPZA1|hypertension|25249183	hypertension
chr1_rs7520232_168011995_T_C	chr1:168073715|168074132	rs10489202	MPC2|schizophrenia|22037555	schizophrenia
chr1_rs7521594_155634957_T_C	chr1:155644801|155649303	rs12091730;rs348196	LOC101929703 - LOC284620|breast carcinoma|29059683;DAP3|breast carcinoma|29059683	breast carcinoma
chr1_rs7521594_155634957_T_C	chr1:155644801|155753880	rs12091730;rs348196	LOC101929703 - LOC284620|breast carcinoma|29059683;DAP3|breast carcinoma|29059683	breast carcinoma
chr1_rs7521594_155634957_T_C	chr1:155646339|155753880	rs12091730;rs348196	LOC101929703 - LOC284620|breast carcinoma|29059683;DAP3|breast carcinoma|29059683	breast carcinoma
chr1_rs7522110_113072914_A_C	chr1:113098490|113140708	rs10745332	CAPZA1|hypertension|25249183	hypertension
chr1_rs7522110_113072914_A_C	chr1:113098490|113159517	rs10745332	CAPZA1|hypertension|25249183	hypertension
chr1_rs7522110_113072914_A_C	chr1:113119608|113140708	rs10745332	CAPZA1|hypertension|25249183	hypertension
chr1_rs7522110_113072914_A_C	chr1:113124614|113140708	rs10745332	CAPZA1|hypertension|25249183	hypertension
chr1_rs7522883_243803022_C_T	chr1:243708812|243736350	rs12076373	AKT3|central nervous system cancer|28346443+AKT3|glioma|28346443	central nervous system cancer
chr1_rs7523437_168029365_A_G	chr1:168073715|168074132	rs10489202	MPC2|schizophrenia|22037555	schizophrenia
chr1_rs7523442_20165971_C_T	chr1:20216878|20231480	rs6426833	RNF186 - LOC105376823|inflammatory bowel disease|19122664+RNF186 - LOC105376823|inflammatory bowel disease|26192919	inflammatory bowel disease
chr1_rs7523442_20165971_C_T	chr1:20216878|20234369	rs6426833	RNF186 - LOC105376823|inflammatory bowel disease|19122664+RNF186 - LOC105376823|inflammatory bowel disease|26192919	inflammatory bowel disease
chr1_rs7527076_113150481_G_A	chr1:113098490|113140708	rs10745332	CAPZA1|hypertension|25249183	hypertension
chr1_rs7527076_113150481_G_A	chr1:113098490|113159517	rs10745332	CAPZA1|hypertension|25249183	hypertension
chr1_rs7527076_113150481_G_A	chr1:113119608|113140708	rs10745332	CAPZA1|hypertension|25249183	hypertension
chr1_rs7527076_113150481_G_A	chr1:113124614|113140708	rs10745332	CAPZA1|hypertension|25249183	hypertension
chr1_rs7528450_243789305_T_A	chr1:243708812|243736350	rs35978510	AKT3|schizophrenia|28991256	schizophrenia
chr1_rs7535636_113101799_A_G	chr1:113098490|113140708	rs10745332	CAPZA1|hypertension|25249183	hypertension
chr1_rs7535636_113101799_A_G	chr1:113098490|113159517	rs10745332	CAPZA1|hypertension|25249183	hypertension
chr1_rs7535636_113101799_A_G	chr1:113119608|113140708	rs10745332	CAPZA1|hypertension|25249183	hypertension
chr1_rs7535636_113101799_A_G	chr1:113124614|113140708	rs10745332	CAPZA1|hypertension|25249183	hypertension
chr1_rs7537789_113086449_C_T	chr1:113098490|113140708	rs10745332	CAPZA1|hypertension|25249183	hypertension
chr1_rs7537789_113086449_C_T	chr1:113098490|113159517	rs10745332	CAPZA1|hypertension|25249183	hypertension
chr1_rs7537789_113086449_C_T	chr1:113119608|113140708	rs10745332	CAPZA1|hypertension|25249183	hypertension
chr1_rs7537789_113086449_C_T	chr1:113124614|113140708	rs10745332	CAPZA1|hypertension|25249183	hypertension
chr1_rs7538251_168001752_C_G	chr1:168073715|168074132	rs10489202	MPC2|schizophrenia|22037555	schizophrenia
chr1_rs7538581_167979347_A_G	chr1:168073715|168074132	rs10489202	MPC2|schizophrenia|22037555	schizophrenia
chr1_rs7540251_113107826_T_C	chr1:113098490|113140708	rs10745332	CAPZA1|hypertension|25249183	hypertension
chr1_rs7540251_113107826_T_C	chr1:113098490|113159517	rs10745332	CAPZA1|hypertension|25249183	hypertension
chr1_rs7540251_113107826_T_C	chr1:113119608|113140708	rs10745332	CAPZA1|hypertension|25249183	hypertension
chr1_rs7540251_113107826_T_C	chr1:113124614|113140708	rs10745332	CAPZA1|hypertension|25249183	hypertension
chr1_rs7542820_113114111_T_C	chr1:113098490|113140708	rs10745332	CAPZA1|hypertension|25249183	hypertension
chr1_rs7542820_113114111_T_C	chr1:113098490|113159517	rs10745332	CAPZA1|hypertension|25249183	hypertension
chr1_rs7542820_113114111_T_C	chr1:113119608|113140708	rs10745332	CAPZA1|hypertension|25249183	hypertension
chr1_rs7542820_113114111_T_C	chr1:113124614|113140708	rs10745332	CAPZA1|hypertension|25249183	hypertension
chr1_rs7546203_113154529_C_A	chr1:113098490|113140708	rs10745332	CAPZA1|hypertension|25249183	hypertension
chr1_rs7546203_113154529_C_A	chr1:113098490|113159517	rs10745332	CAPZA1|hypertension|25249183	hypertension
chr1_rs7546203_113154529_C_A	chr1:113119608|113140708	rs10745332	CAPZA1|hypertension|25249183	hypertension
chr1_rs7546203_113154529_C_A	chr1:113124614|113140708	rs10745332	CAPZA1|hypertension|25249183	hypertension
chr1_rs7549547_113086717_A_T	chr1:113098490|113140708	rs10745332	CAPZA1|hypertension|25249183	hypertension
chr1_rs7549547_113086717_A_T	chr1:113098490|113159517	rs10745332	CAPZA1|hypertension|25249183	hypertension
chr1_rs7549547_113086717_A_T	chr1:113119608|113140708	rs10745332	CAPZA1|hypertension|25249183	hypertension
chr1_rs7549547_113086717_A_T	chr1:113124614|113140708	rs10745332	CAPZA1|hypertension|25249183	hypertension
chr1_rs7549780_243712455_A_C	chr1:243708812|243736350	rs35978510	AKT3|schizophrenia|28991256	schizophrenia
chr1_rs7551933_113086706_T_C	chr1:113098490|113140708	rs10745332	CAPZA1|hypertension|25249183	hypertension
chr1_rs7551933_113086706_T_C	chr1:113098490|113159517	rs10745332	CAPZA1|hypertension|25249183	hypertension
chr1_rs7551933_113086706_T_C	chr1:113119608|113140708	rs10745332	CAPZA1|hypertension|25249183	hypertension
chr1_rs7551933_113086706_T_C	chr1:113124614|113140708	rs10745332	CAPZA1|hypertension|25249183	hypertension
chr1_rs7553638_20198937_A_G	chr1:20216878|20231480	rs4654903	LOC105376823|inflammatory bowel disease|23511034	inflammatory bowel disease
chr1_rs7553638_20198937_A_G	chr1:20216878|20234369	rs4654903	LOC105376823|inflammatory bowel disease|23511034	inflammatory bowel disease
chr1_rs78059248_243814039_C_G	chr1:243708812|243736350	rs35978510	AKT3|schizophrenia|28991256	schizophrenia
chr1_rs9429694_113158289_G_A	chr1:113098490|113140708	rs10745332	CAPZA1|hypertension|25249183	hypertension
chr1_rs9429694_113158289_G_A	chr1:113098490|113159517	rs10745332	CAPZA1|hypertension|25249183	hypertension
chr1_rs9429694_113158289_G_A	chr1:113119608|113140708	rs10745332	CAPZA1|hypertension|25249183	hypertension
chr1_rs9429694_113158289_G_A	chr1:113124614|113140708	rs10745332	CAPZA1|hypertension|25249183	hypertension
chr1_rs9662162_113198091_A_T	chr1:113098490|113140708	rs10745332	CAPZA1|hypertension|25249183	hypertension
chr1_rs9662162_113198091_A_T	chr1:113098490|113159517	rs10745332	CAPZA1|hypertension|25249183	hypertension
chr1_rs9662162_113198091_A_T	chr1:113119608|113140708	rs10745332	CAPZA1|hypertension|25249183	hypertension
chr1_rs9662162_113198091_A_T	chr1:113124614|113140708	rs10745332	CAPZA1|hypertension|25249183	hypertension
chr1_rs9782955_236039877_T_C	chr1:235993526|235996967	rs9782955	LYST|systemic lupus erythematosus|26502338	systemic lupus erythematosus
chr1_rs999923_113110548_T_C	chr1:113098490|113140708	rs10745332	CAPZA1|hypertension|25249183	hypertension
chr1_rs999923_113110548_T_C	chr1:113098490|113159517	rs10745332	CAPZA1|hypertension|25249183	hypertension
chr1_rs999923_113110548_T_C	chr1:113119608|113140708	rs10745332	CAPZA1|hypertension|25249183	hypertension
chr1_rs999923_113110548_T_C	chr1:113124614|113140708	rs10745332	CAPZA1|hypertension|25249183	hypertension
chr10_rs10047349_35404055_A_G	chr10:35321363|35333796	rs17582416;rs11010067;rs34779708	LOC105376491 - CUL2|inflammatory bowel disease|18587394;LOC105376491 - CUL2|inflammatory bowel disease|23128233+LOC105376491 - CUL2|inflammatory bowel disease|26192919+LOC105376491 - CUL2|inflammatory bowel disease|26192919;CREM|inflammatory bowel disease|26192919+CREM|inflammatory bowel disease|28067908	inflammatory bowel disease
chr10_rs10047349_35404055_A_G	chr10:35349802|35360267	rs17582416;rs11010067;rs34779708	LOC105376491 - CUL2|inflammatory bowel disease|18587394;LOC105376491 - CUL2|inflammatory bowel disease|23128233+LOC105376491 - CUL2|inflammatory bowel disease|26192919+LOC105376491 - CUL2|inflammatory bowel disease|26192919;CREM|inflammatory bowel disease|26192919+CREM|inflammatory bowel disease|28067908	inflammatory bowel disease
chr10_rs1042192_96495284_G_A	chr10:96493054|96541754	rs1074145	CYP2C9|unipolar depression|24528284	unipolar depression
chr10_rs1042194_96495484_G_T	chr10:96493054|96541754	rs1074145	CYP2C9|unipolar depression|24528284	unipolar depression
chr10_rs10437420_35335044_C_A	chr10:35321363|35333796	rs17582416;rs11010067;rs34779708	LOC105376491 - CUL2|inflammatory bowel disease|18587394;LOC105376491 - CUL2|inflammatory bowel disease|23128233+LOC105376491 - CUL2|inflammatory bowel disease|26192919+LOC105376491 - CUL2|inflammatory bowel disease|26192919;CREM|inflammatory bowel disease|26192919+CREM|inflammatory bowel disease|28067908	inflammatory bowel disease
chr10_rs10437420_35335044_C_A	chr10:35349802|35360267	rs17582416;rs11010067;rs34779708	LOC105376491 - CUL2|inflammatory bowel disease|18587394;LOC105376491 - CUL2|inflammatory bowel disease|23128233+LOC105376491 - CUL2|inflammatory bowel disease|26192919+LOC105376491 - CUL2|inflammatory bowel disease|26192919;CREM|inflammatory bowel disease|26192919+CREM|inflammatory bowel disease|28067908	inflammatory bowel disease
chr10_rs10450373_104728616_T_C	chr10:104632205|104634957	rs7914558	CNNM2|schizophrenia|21926974+CNNM2|attention deficit hyperactivity disorder|23453885+CNNM2|unipolar depression|23453885+CNNM2|autism|23453885+CNNM2|bipolar disorder|23453885	schizophrenia
chr10_rs10466072_35402756_C_T	chr10:35321363|35333796	rs17582416;rs11010067;rs34779708	LOC105376491 - CUL2|inflammatory bowel disease|18587394;LOC105376491 - CUL2|inflammatory bowel disease|23128233+LOC105376491 - CUL2|inflammatory bowel disease|26192919+LOC105376491 - CUL2|inflammatory bowel disease|26192919;CREM|inflammatory bowel disease|26192919+CREM|inflammatory bowel disease|28067908	inflammatory bowel disease
chr10_rs10466072_35402756_C_T	chr10:35349802|35360267	rs17582416;rs11010067;rs34779708	LOC105376491 - CUL2|inflammatory bowel disease|18587394;LOC105376491 - CUL2|inflammatory bowel disease|23128233+LOC105376491 - CUL2|inflammatory bowel disease|26192919+LOC105376491 - CUL2|inflammatory bowel disease|26192919;CREM|inflammatory bowel disease|26192919+CREM|inflammatory bowel disease|28067908	inflammatory bowel disease
chr10_rs1046778_104661484_T_C	chr10:104632205|104634957	rs10883795	AS3MT, C10orf32-ASMT|schizophrenia|27922604	schizophrenia
chr10_rs10508815_35332621_A_C	chr10:35321363|35333796	rs17582416;rs11010067;rs34779708	LOC105376491 - CUL2|inflammatory bowel disease|18587394;LOC105376491 - CUL2|inflammatory bowel disease|23128233+LOC105376491 - CUL2|inflammatory bowel disease|26192919+LOC105376491 - CUL2|inflammatory bowel disease|26192919;CREM|inflammatory bowel disease|26192919+CREM|inflammatory bowel disease|28067908	inflammatory bowel disease
chr10_rs10508815_35332621_A_C	chr10:35349802|35360267	rs17582416;rs11010067;rs34779708	LOC105376491 - CUL2|inflammatory bowel disease|18587394;LOC105376491 - CUL2|inflammatory bowel disease|23128233+LOC105376491 - CUL2|inflammatory bowel disease|26192919+LOC105376491 - CUL2|inflammatory bowel disease|26192919;CREM|inflammatory bowel disease|26192919+CREM|inflammatory bowel disease|28067908	inflammatory bowel disease
chr10_rs10508816_35459976_G_A	chr10:35349802|35360267	rs17582416;rs11010067;rs34779708	LOC105376491 - CUL2|inflammatory bowel disease|18587394;LOC105376491 - CUL2|inflammatory bowel disease|23128233+LOC105376491 - CUL2|inflammatory bowel disease|26192919+LOC105376491 - CUL2|inflammatory bowel disease|26192919;CREM|inflammatory bowel disease|26192919+CREM|inflammatory bowel disease|28067908	inflammatory bowel disease
chr10_rs10509676_96523045_A_T	chr10:96493054|96541754	rs1074145	CYP2C9|unipolar depression|24528284	unipolar depression
chr10_rs10748835_104660256_G_A	chr10:104632205|104634957	rs7914558	CNNM2|schizophrenia|21926974+CNNM2|attention deficit hyperactivity disorder|23453885+CNNM2|unipolar depression|23453885+CNNM2|autism|23453885+CNNM2|bipolar disorder|23453885	schizophrenia
chr10_rs10748836_104693917_G_A	chr10:104632205|104634957	rs7914558	CNNM2|schizophrenia|21926974+CNNM2|attention deficit hyperactivity disorder|23453885+CNNM2|unipolar depression|23453885+CNNM2|autism|23453885+CNNM2|bipolar disorder|23453885	schizophrenia
chr10_rs10786714_104598606_G_C	chr10:104632205|104634957	rs4919687	CYP17A1|colorectal cancer|26965516	colorectal cancer
chr10_rs10786715_104620735_G_C	chr10:104632205|104634957	rs11191419;rs11191424;rs7085104	PTGES3P4 - C10orf32|schizophrenia|25056061+PTGES3P4 - C10orf32|autism|28540026;C10orf32-ASMT|schizophrenia|28991256;C10orf32-ASMT|schizophrenia|23974872	schizophrenia
chr10_rs10786716_104625178_T_C	chr10:104632205|104634957	rs11191419;rs11191424;rs7085104	PTGES3P4 - C10orf32|schizophrenia|25056061+PTGES3P4 - C10orf32|autism|28540026;C10orf32-ASMT|schizophrenia|28991256;C10orf32-ASMT|schizophrenia|23974872	schizophrenia
chr10_rs10786719_104637992_A_G	chr10:104632205|104634957	rs7914558	CNNM2|schizophrenia|21926974+CNNM2|attention deficit hyperactivity disorder|23453885+CNNM2|unipolar depression|23453885+CNNM2|autism|23453885+CNNM2|bipolar disorder|23453885	schizophrenia
chr10_rs10786721_104654383_C_A	chr10:104632205|104634957	rs7914558	CNNM2|schizophrenia|21926974+CNNM2|attention deficit hyperactivity disorder|23453885+CNNM2|unipolar depression|23453885+CNNM2|autism|23453885+CNNM2|bipolar disorder|23453885	schizophrenia
chr10_rs10786722_104660068_C_T	chr10:104632205|104634957	rs10883795	AS3MT, C10orf32-ASMT|schizophrenia|27922604	schizophrenia
chr10_rs10786724_104668942_A_G	chr10:104632205|104634957	rs7914558	CNNM2|schizophrenia|21926974+CNNM2|attention deficit hyperactivity disorder|23453885+CNNM2|unipolar depression|23453885+CNNM2|autism|23453885+CNNM2|bipolar disorder|23453885	schizophrenia
chr10_rs10786725_104682357_T_C	chr10:104632205|104634957	rs7914558	CNNM2|schizophrenia|21926974+CNNM2|attention deficit hyperactivity disorder|23453885+CNNM2|unipolar depression|23453885+CNNM2|autism|23453885+CNNM2|bipolar disorder|23453885	schizophrenia
chr10_rs10786727_104698523_G_A	chr10:104632205|104634957	rs7914558	CNNM2|schizophrenia|21926974+CNNM2|attention deficit hyperactivity disorder|23453885+CNNM2|unipolar depression|23453885+CNNM2|autism|23453885+CNNM2|bipolar disorder|23453885	schizophrenia
chr10_rs10786729_104719378_A_G	chr10:104632205|104634957	rs7914558	CNNM2|schizophrenia|21926974+CNNM2|attention deficit hyperactivity disorder|23453885+CNNM2|unipolar depression|23453885+CNNM2|autism|23453885+CNNM2|bipolar disorder|23453885	schizophrenia
chr10_rs10827487_35406878_T_A	chr10:35321363|35333796	rs17582416;rs11010067;rs34779708	LOC105376491 - CUL2|inflammatory bowel disease|18587394;LOC105376491 - CUL2|inflammatory bowel disease|23128233+LOC105376491 - CUL2|inflammatory bowel disease|26192919+LOC105376491 - CUL2|inflammatory bowel disease|26192919;CREM|inflammatory bowel disease|26192919+CREM|inflammatory bowel disease|28067908	inflammatory bowel disease
chr10_rs10827487_35406878_T_A	chr10:35349802|35360267	rs17582416;rs11010067;rs34779708	LOC105376491 - CUL2|inflammatory bowel disease|18587394;LOC105376491 - CUL2|inflammatory bowel disease|23128233+LOC105376491 - CUL2|inflammatory bowel disease|26192919+LOC105376491 - CUL2|inflammatory bowel disease|26192919;CREM|inflammatory bowel disease|26192919+CREM|inflammatory bowel disease|28067908	inflammatory bowel disease
chr10_rs10827491_35427395_G_A	chr10:35321363|35333796	rs17582416;rs11010067;rs34779708	LOC105376491 - CUL2|inflammatory bowel disease|18587394;LOC105376491 - CUL2|inflammatory bowel disease|23128233+LOC105376491 - CUL2|inflammatory bowel disease|26192919+LOC105376491 - CUL2|inflammatory bowel disease|26192919;CREM|inflammatory bowel disease|26192919+CREM|inflammatory bowel disease|28067908	inflammatory bowel disease
chr10_rs10827491_35427395_G_A	chr10:35349802|35360267	rs17582416;rs11010067;rs34779708	LOC105376491 - CUL2|inflammatory bowel disease|18587394;LOC105376491 - CUL2|inflammatory bowel disease|23128233+LOC105376491 - CUL2|inflammatory bowel disease|26192919+LOC105376491 - CUL2|inflammatory bowel disease|26192919;CREM|inflammatory bowel disease|26192919+CREM|inflammatory bowel disease|28067908	inflammatory bowel disease
chr10_rs10827492_35429825_C_T	chr10:35321363|35333796	rs17582416;rs11010067;rs34779708	LOC105376491 - CUL2|inflammatory bowel disease|18587394;LOC105376491 - CUL2|inflammatory bowel disease|23128233+LOC105376491 - CUL2|inflammatory bowel disease|26192919+LOC105376491 - CUL2|inflammatory bowel disease|26192919;CREM|inflammatory bowel disease|26192919+CREM|inflammatory bowel disease|28067908	inflammatory bowel disease
chr10_rs10827492_35429825_C_T	chr10:35349802|35360267	rs17582416;rs11010067;rs34779708	LOC105376491 - CUL2|inflammatory bowel disease|18587394;LOC105376491 - CUL2|inflammatory bowel disease|23128233+LOC105376491 - CUL2|inflammatory bowel disease|26192919+LOC105376491 - CUL2|inflammatory bowel disease|26192919;CREM|inflammatory bowel disease|26192919+CREM|inflammatory bowel disease|28067908	inflammatory bowel disease
chr10_rs10827493_35454976_C_T	chr10:35349802|35360267	rs17582416;rs11010067;rs34779708	LOC105376491 - CUL2|inflammatory bowel disease|18587394;LOC105376491 - CUL2|inflammatory bowel disease|23128233+LOC105376491 - CUL2|inflammatory bowel disease|26192919+LOC105376491 - CUL2|inflammatory bowel disease|26192919;CREM|inflammatory bowel disease|26192919+CREM|inflammatory bowel disease|28067908	inflammatory bowel disease
chr10_rs10883780_104579328_C_T	chr10:104632205|104634957	rs4919687	CYP17A1|colorectal cancer|26965516	colorectal cancer
chr10_rs10883781_104581130_A_G	chr10:104632205|104634957	rs4919687	CYP17A1|colorectal cancer|26965516	colorectal cancer
chr10_rs10883783_104591152_T_A	chr10:104632205|104634957	rs4919687	CYP17A1|colorectal cancer|26965516	colorectal cancer
chr10_rs10883784_104597922_C_T	chr10:104632205|104634957	rs4919687	CYP17A1|colorectal cancer|26965516	colorectal cancer
chr10_rs10883785_104603588_A_G	chr10:104632205|104634957	rs11191424;rs7085104	C10orf32-ASMT|schizophrenia|28991256;C10orf32-ASMT|schizophrenia|23974872	schizophrenia
chr10_rs10883793_104652495_G_A	chr10:104632205|104634957	rs10883795	AS3MT, C10orf32-ASMT|schizophrenia|27922604	schizophrenia
chr10_rs10883795_104654577_T_C	chr10:104632205|104634957	rs10883795	AS3MT, C10orf32-ASMT|schizophrenia|27922604	schizophrenia
chr10_rs10883796_104655315_G_A	chr10:104632205|104634957	rs10883795	AS3MT, C10orf32-ASMT|schizophrenia|27922604	schizophrenia
chr10_rs10883797_104659682_T_C	chr10:104632205|104634957	rs10883795	AS3MT, C10orf32-ASMT|schizophrenia|27922604	schizophrenia
chr10_rs10883799_104663310_G_A	chr10:104632205|104634957	rs10883795	AS3MT, C10orf32-ASMT|schizophrenia|27922604	schizophrenia
chr10_rs10883805_104708251_T_C	chr10:104632205|104634957	rs7914558	CNNM2|schizophrenia|21926974+CNNM2|attention deficit hyperactivity disorder|23453885+CNNM2|unipolar depression|23453885+CNNM2|autism|23453885+CNNM2|bipolar disorder|23453885	schizophrenia
chr10_rs11010067_35295431_C_G	chr10:35321363|35333796	rs17582416;rs11010067;rs34779708	LOC105376491 - CUL2|inflammatory bowel disease|18587394;LOC105376491 - CUL2|inflammatory bowel disease|23128233+LOC105376491 - CUL2|inflammatory bowel disease|26192919+LOC105376491 - CUL2|inflammatory bowel disease|26192919;CREM|inflammatory bowel disease|26192919+CREM|inflammatory bowel disease|28067908	inflammatory bowel disease
chr10_rs11010067_35295431_C_G	chr10:35349802|35360267	rs17582416;rs11010067;rs34779708	LOC105376491 - CUL2|inflammatory bowel disease|18587394;LOC105376491 - CUL2|inflammatory bowel disease|23128233+LOC105376491 - CUL2|inflammatory bowel disease|26192919+LOC105376491 - CUL2|inflammatory bowel disease|26192919;CREM|inflammatory bowel disease|26192919+CREM|inflammatory bowel disease|28067908	inflammatory bowel disease
chr10_rs11010077_35328088_A_G	chr10:35321363|35333796	rs17582416;rs11010067;rs34779708	LOC105376491 - CUL2|inflammatory bowel disease|18587394;LOC105376491 - CUL2|inflammatory bowel disease|23128233+LOC105376491 - CUL2|inflammatory bowel disease|26192919+LOC105376491 - CUL2|inflammatory bowel disease|26192919;CREM|inflammatory bowel disease|26192919+CREM|inflammatory bowel disease|28067908	inflammatory bowel disease
chr10_rs11010077_35328088_A_G	chr10:35349802|35360267	rs17582416;rs11010067;rs34779708	LOC105376491 - CUL2|inflammatory bowel disease|18587394;LOC105376491 - CUL2|inflammatory bowel disease|23128233+LOC105376491 - CUL2|inflammatory bowel disease|26192919+LOC105376491 - CUL2|inflammatory bowel disease|26192919;CREM|inflammatory bowel disease|26192919+CREM|inflammatory bowel disease|28067908	inflammatory bowel disease
chr10_rs11010082_35351155_A_G	chr10:35321363|35333796	rs17582416;rs11010067;rs34779708	LOC105376491 - CUL2|inflammatory bowel disease|18587394;LOC105376491 - CUL2|inflammatory bowel disease|23128233+LOC105376491 - CUL2|inflammatory bowel disease|26192919+LOC105376491 - CUL2|inflammatory bowel disease|26192919;CREM|inflammatory bowel disease|26192919+CREM|inflammatory bowel disease|28067908	inflammatory bowel disease
chr10_rs11010082_35351155_A_G	chr10:35349802|35360267	rs17582416;rs11010067;rs34779708	LOC105376491 - CUL2|inflammatory bowel disease|18587394;LOC105376491 - CUL2|inflammatory bowel disease|23128233+LOC105376491 - CUL2|inflammatory bowel disease|26192919+LOC105376491 - CUL2|inflammatory bowel disease|26192919;CREM|inflammatory bowel disease|26192919+CREM|inflammatory bowel disease|28067908	inflammatory bowel disease
chr10_rs11010083_35351531_C_G	chr10:35321363|35333796	rs17582416;rs11010067;rs34779708	LOC105376491 - CUL2|inflammatory bowel disease|18587394;LOC105376491 - CUL2|inflammatory bowel disease|23128233+LOC105376491 - CUL2|inflammatory bowel disease|26192919+LOC105376491 - CUL2|inflammatory bowel disease|26192919;CREM|inflammatory bowel disease|26192919+CREM|inflammatory bowel disease|28067908	inflammatory bowel disease
chr10_rs11010083_35351531_C_G	chr10:35349802|35360267	rs17582416;rs11010067;rs34779708	LOC105376491 - CUL2|inflammatory bowel disease|18587394;LOC105376491 - CUL2|inflammatory bowel disease|23128233+LOC105376491 - CUL2|inflammatory bowel disease|26192919+LOC105376491 - CUL2|inflammatory bowel disease|26192919;CREM|inflammatory bowel disease|26192919+CREM|inflammatory bowel disease|28067908	inflammatory bowel disease
chr10_rs11010088_35392122_C_G	chr10:35321363|35333796	rs17582416;rs11010067;rs34779708	LOC105376491 - CUL2|inflammatory bowel disease|18587394;LOC105376491 - CUL2|inflammatory bowel disease|23128233+LOC105376491 - CUL2|inflammatory bowel disease|26192919+LOC105376491 - CUL2|inflammatory bowel disease|26192919;CREM|inflammatory bowel disease|26192919+CREM|inflammatory bowel disease|28067908	inflammatory bowel disease
chr10_rs11010088_35392122_C_G	chr10:35349802|35360267	rs17582416;rs11010067;rs34779708	LOC105376491 - CUL2|inflammatory bowel disease|18587394;LOC105376491 - CUL2|inflammatory bowel disease|23128233+LOC105376491 - CUL2|inflammatory bowel disease|26192919+LOC105376491 - CUL2|inflammatory bowel disease|26192919;CREM|inflammatory bowel disease|26192919+CREM|inflammatory bowel disease|28067908	inflammatory bowel disease
chr10_rs11010095_35395948_A_G	chr10:35321363|35333796	rs17582416;rs11010067;rs34779708	LOC105376491 - CUL2|inflammatory bowel disease|18587394;LOC105376491 - CUL2|inflammatory bowel disease|23128233+LOC105376491 - CUL2|inflammatory bowel disease|26192919+LOC105376491 - CUL2|inflammatory bowel disease|26192919;CREM|inflammatory bowel disease|26192919+CREM|inflammatory bowel disease|28067908	inflammatory bowel disease
chr10_rs11010095_35395948_A_G	chr10:35349802|35360267	rs17582416;rs11010067;rs34779708	LOC105376491 - CUL2|inflammatory bowel disease|18587394;LOC105376491 - CUL2|inflammatory bowel disease|23128233+LOC105376491 - CUL2|inflammatory bowel disease|26192919+LOC105376491 - CUL2|inflammatory bowel disease|26192919;CREM|inflammatory bowel disease|26192919+CREM|inflammatory bowel disease|28067908	inflammatory bowel disease
chr10_rs11010101_35411045_T_A	chr10:35321363|35333796	rs17582416;rs11010067;rs34779708	LOC105376491 - CUL2|inflammatory bowel disease|18587394;LOC105376491 - CUL2|inflammatory bowel disease|23128233+LOC105376491 - CUL2|inflammatory bowel disease|26192919+LOC105376491 - CUL2|inflammatory bowel disease|26192919;CREM|inflammatory bowel disease|26192919+CREM|inflammatory bowel disease|28067908	inflammatory bowel disease
chr10_rs11010101_35411045_T_A	chr10:35349802|35360267	rs17582416;rs11010067;rs34779708	LOC105376491 - CUL2|inflammatory bowel disease|18587394;LOC105376491 - CUL2|inflammatory bowel disease|23128233+LOC105376491 - CUL2|inflammatory bowel disease|26192919+LOC105376491 - CUL2|inflammatory bowel disease|26192919;CREM|inflammatory bowel disease|26192919+CREM|inflammatory bowel disease|28067908	inflammatory bowel disease
chr10_rs11010102_35411066_T_A	chr10:35321363|35333796	rs17582416;rs11010067;rs34779708	LOC105376491 - CUL2|inflammatory bowel disease|18587394;LOC105376491 - CUL2|inflammatory bowel disease|23128233+LOC105376491 - CUL2|inflammatory bowel disease|26192919+LOC105376491 - CUL2|inflammatory bowel disease|26192919;CREM|inflammatory bowel disease|26192919+CREM|inflammatory bowel disease|28067908	inflammatory bowel disease
chr10_rs11010102_35411066_T_A	chr10:35349802|35360267	rs17582416;rs11010067;rs34779708	LOC105376491 - CUL2|inflammatory bowel disease|18587394;LOC105376491 - CUL2|inflammatory bowel disease|23128233+LOC105376491 - CUL2|inflammatory bowel disease|26192919+LOC105376491 - CUL2|inflammatory bowel disease|26192919;CREM|inflammatory bowel disease|26192919+CREM|inflammatory bowel disease|28067908	inflammatory bowel disease
chr10_rs111401607_35428264_C_T	chr10:35321363|35333796	rs17582416;rs11010067;rs34779708	LOC105376491 - CUL2|inflammatory bowel disease|18587394;LOC105376491 - CUL2|inflammatory bowel disease|23128233+LOC105376491 - CUL2|inflammatory bowel disease|26192919+LOC105376491 - CUL2|inflammatory bowel disease|26192919;CREM|inflammatory bowel disease|26192919+CREM|inflammatory bowel disease|28067908	inflammatory bowel disease
chr10_rs111401607_35428264_C_T	chr10:35349802|35360267	rs17582416;rs11010067;rs34779708	LOC105376491 - CUL2|inflammatory bowel disease|18587394;LOC105376491 - CUL2|inflammatory bowel disease|23128233+LOC105376491 - CUL2|inflammatory bowel disease|26192919+LOC105376491 - CUL2|inflammatory bowel disease|26192919;CREM|inflammatory bowel disease|26192919+CREM|inflammatory bowel disease|28067908	inflammatory bowel disease
chr10_rs11191401_104573403_A_G	chr10:104632205|104634957	rs4919687	CYP17A1|colorectal cancer|26965516	colorectal cancer
chr10_rs11191415_104602575_G_T	chr10:104632205|104634957	rs4919687	CYP17A1|colorectal cancer|26965516	colorectal cancer
chr10_rs11191419_104612335_T_A	chr10:104632205|104634957	rs11191419;rs11191424;rs7085104	PTGES3P4 - C10orf32|schizophrenia|25056061+PTGES3P4 - C10orf32|autism|28540026;C10orf32-ASMT|schizophrenia|28991256;C10orf32-ASMT|schizophrenia|23974872	schizophrenia
chr10_rs11191424_104625886_G_A	chr10:104632205|104634957	rs11191419;rs11191424;rs7085104	PTGES3P4 - C10orf32|schizophrenia|25056061+PTGES3P4 - C10orf32|autism|28540026;C10orf32-ASMT|schizophrenia|28991256;C10orf32-ASMT|schizophrenia|23974872	schizophrenia
chr10_rs11191438_104637864_G_C	chr10:104632205|104634957	rs7914558	CNNM2|schizophrenia|21926974+CNNM2|attention deficit hyperactivity disorder|23453885+CNNM2|unipolar depression|23453885+CNNM2|autism|23453885+CNNM2|bipolar disorder|23453885	schizophrenia
chr10_rs11191459_104662118_G_A	chr10:104632205|104634957	rs10883795	AS3MT, C10orf32-ASMT|schizophrenia|27922604	schizophrenia
chr10_rs11191471_104702050_T_A	chr10:104632205|104634957	rs7914558	CNNM2|schizophrenia|21926974+CNNM2|attention deficit hyperactivity disorder|23453885+CNNM2|unipolar depression|23453885+CNNM2|autism|23453885+CNNM2|bipolar disorder|23453885	schizophrenia
chr10_rs113128150_35295727_A_G	chr10:35321363|35333796	rs17582416;rs11010067;rs34779708	LOC105376491 - CUL2|inflammatory bowel disease|18587394;LOC105376491 - CUL2|inflammatory bowel disease|23128233+LOC105376491 - CUL2|inflammatory bowel disease|26192919+LOC105376491 - CUL2|inflammatory bowel disease|26192919;CREM|inflammatory bowel disease|26192919+CREM|inflammatory bowel disease|28067908	inflammatory bowel disease
chr10_rs113128150_35295727_A_G	chr10:35349802|35360267	rs17582416;rs11010067;rs34779708	LOC105376491 - CUL2|inflammatory bowel disease|18587394;LOC105376491 - CUL2|inflammatory bowel disease|23128233+LOC105376491 - CUL2|inflammatory bowel disease|26192919+LOC105376491 - CUL2|inflammatory bowel disease|26192919;CREM|inflammatory bowel disease|26192919+CREM|inflammatory bowel disease|28067908	inflammatory bowel disease
chr10_rs113170867_35450147_C_T	chr10:35349802|35360267	rs17582416;rs11010067;rs34779708	LOC105376491 - CUL2|inflammatory bowel disease|18587394;LOC105376491 - CUL2|inflammatory bowel disease|23128233+LOC105376491 - CUL2|inflammatory bowel disease|26192919+LOC105376491 - CUL2|inflammatory bowel disease|26192919;CREM|inflammatory bowel disease|26192919+CREM|inflammatory bowel disease|28067908	inflammatory bowel disease
chr10_rs114180731_96460223_G_T	chr10:96493054|96541754	rs1074145	CYP2C9|unipolar depression|24528284	unipolar depression
chr10_rs114568171_96536989_T_C	chr10:96493054|96541754	rs1074145	CYP2C9|unipolar depression|24528284	unipolar depression
chr10_rs11592404_35273476_G_A	chr10:35349802|35360267	rs17582416;rs11010067;rs34779708	LOC105376491 - CUL2|inflammatory bowel disease|18587394;LOC105376491 - CUL2|inflammatory bowel disease|23128233+LOC105376491 - CUL2|inflammatory bowel disease|26192919+LOC105376491 - CUL2|inflammatory bowel disease|26192919;CREM|inflammatory bowel disease|26192919+CREM|inflammatory bowel disease|28067908	inflammatory bowel disease
chr10_rs11592567_35409369_C_T	chr10:35321363|35333796	rs17582416;rs11010067;rs34779708	LOC105376491 - CUL2|inflammatory bowel disease|18587394;LOC105376491 - CUL2|inflammatory bowel disease|23128233+LOC105376491 - CUL2|inflammatory bowel disease|26192919+LOC105376491 - CUL2|inflammatory bowel disease|26192919;CREM|inflammatory bowel disease|26192919+CREM|inflammatory bowel disease|28067908	inflammatory bowel disease
chr10_rs11592567_35409369_C_T	chr10:35349802|35360267	rs17582416;rs11010067;rs34779708	LOC105376491 - CUL2|inflammatory bowel disease|18587394;LOC105376491 - CUL2|inflammatory bowel disease|23128233+LOC105376491 - CUL2|inflammatory bowel disease|26192919+LOC105376491 - CUL2|inflammatory bowel disease|26192919;CREM|inflammatory bowel disease|26192919+CREM|inflammatory bowel disease|28067908	inflammatory bowel disease
chr10_rs11593858_35381373_G_A	chr10:35321363|35333796	rs17582416;rs11010067;rs34779708	LOC105376491 - CUL2|inflammatory bowel disease|18587394;LOC105376491 - CUL2|inflammatory bowel disease|23128233+LOC105376491 - CUL2|inflammatory bowel disease|26192919+LOC105376491 - CUL2|inflammatory bowel disease|26192919;CREM|inflammatory bowel disease|26192919+CREM|inflammatory bowel disease|28067908	inflammatory bowel disease
chr10_rs11593858_35381373_G_A	chr10:35349802|35360267	rs17582416;rs11010067;rs34779708	LOC105376491 - CUL2|inflammatory bowel disease|18587394;LOC105376491 - CUL2|inflammatory bowel disease|23128233+LOC105376491 - CUL2|inflammatory bowel disease|26192919+LOC105376491 - CUL2|inflammatory bowel disease|26192919;CREM|inflammatory bowel disease|26192919+CREM|inflammatory bowel disease|28067908	inflammatory bowel disease
chr10_rs11594196_35444891_A_G	chr10:35349802|35360267	rs17582416;rs11010067;rs34779708	LOC105376491 - CUL2|inflammatory bowel disease|18587394;LOC105376491 - CUL2|inflammatory bowel disease|23128233+LOC105376491 - CUL2|inflammatory bowel disease|26192919+LOC105376491 - CUL2|inflammatory bowel disease|26192919;CREM|inflammatory bowel disease|26192919+CREM|inflammatory bowel disease|28067908	inflammatory bowel disease
chr10_rs11595898_35326263_T_C	chr10:35321363|35333796	rs17582416;rs11010067;rs34779708	LOC105376491 - CUL2|inflammatory bowel disease|18587394;LOC105376491 - CUL2|inflammatory bowel disease|23128233+LOC105376491 - CUL2|inflammatory bowel disease|26192919+LOC105376491 - CUL2|inflammatory bowel disease|26192919;CREM|inflammatory bowel disease|26192919+CREM|inflammatory bowel disease|28067908	inflammatory bowel disease
chr10_rs11595898_35326263_T_C	chr10:35349802|35360267	rs17582416;rs11010067;rs34779708	LOC105376491 - CUL2|inflammatory bowel disease|18587394;LOC105376491 - CUL2|inflammatory bowel disease|23128233+LOC105376491 - CUL2|inflammatory bowel disease|26192919+LOC105376491 - CUL2|inflammatory bowel disease|26192919;CREM|inflammatory bowel disease|26192919+CREM|inflammatory bowel disease|28067908	inflammatory bowel disease
chr10_rs11596502_35387187_T_G	chr10:35321363|35333796	rs17582416;rs11010067;rs34779708	LOC105376491 - CUL2|inflammatory bowel disease|18587394;LOC105376491 - CUL2|inflammatory bowel disease|23128233+LOC105376491 - CUL2|inflammatory bowel disease|26192919+LOC105376491 - CUL2|inflammatory bowel disease|26192919;CREM|inflammatory bowel disease|26192919+CREM|inflammatory bowel disease|28067908	inflammatory bowel disease
chr10_rs11596502_35387187_T_G	chr10:35349802|35360267	rs17582416;rs11010067;rs34779708	LOC105376491 - CUL2|inflammatory bowel disease|18587394;LOC105376491 - CUL2|inflammatory bowel disease|23128233+LOC105376491 - CUL2|inflammatory bowel disease|26192919+LOC105376491 - CUL2|inflammatory bowel disease|26192919;CREM|inflammatory bowel disease|26192919+CREM|inflammatory bowel disease|28067908	inflammatory bowel disease
chr10_rs11597336_35274651_A_G	chr10:35349802|35360267	rs17582416;rs11010067;rs34779708	LOC105376491 - CUL2|inflammatory bowel disease|18587394;LOC105376491 - CUL2|inflammatory bowel disease|23128233+LOC105376491 - CUL2|inflammatory bowel disease|26192919+LOC105376491 - CUL2|inflammatory bowel disease|26192919;CREM|inflammatory bowel disease|26192919+CREM|inflammatory bowel disease|28067908	inflammatory bowel disease
chr10_rs11597392_35288575_T_C	chr10:35321363|35333796	rs17582416;rs11010067;rs34779708	LOC105376491 - CUL2|inflammatory bowel disease|18587394;LOC105376491 - CUL2|inflammatory bowel disease|23128233+LOC105376491 - CUL2|inflammatory bowel disease|26192919+LOC105376491 - CUL2|inflammatory bowel disease|26192919;CREM|inflammatory bowel disease|26192919+CREM|inflammatory bowel disease|28067908	inflammatory bowel disease
chr10_rs11597392_35288575_T_C	chr10:35349802|35360267	rs17582416;rs11010067;rs34779708	LOC105376491 - CUL2|inflammatory bowel disease|18587394;LOC105376491 - CUL2|inflammatory bowel disease|23128233+LOC105376491 - CUL2|inflammatory bowel disease|26192919+LOC105376491 - CUL2|inflammatory bowel disease|26192919;CREM|inflammatory bowel disease|26192919+CREM|inflammatory bowel disease|28067908	inflammatory bowel disease
chr10_rs11597483_35285117_A_G	chr10:35321363|35333796	rs17582416;rs11010067;rs34779708	LOC105376491 - CUL2|inflammatory bowel disease|18587394;LOC105376491 - CUL2|inflammatory bowel disease|23128233+LOC105376491 - CUL2|inflammatory bowel disease|26192919+LOC105376491 - CUL2|inflammatory bowel disease|26192919;CREM|inflammatory bowel disease|26192919+CREM|inflammatory bowel disease|28067908	inflammatory bowel disease
chr10_rs11597483_35285117_A_G	chr10:35349802|35360267	rs17582416;rs11010067;rs34779708	LOC105376491 - CUL2|inflammatory bowel disease|18587394;LOC105376491 - CUL2|inflammatory bowel disease|23128233+LOC105376491 - CUL2|inflammatory bowel disease|26192919+LOC105376491 - CUL2|inflammatory bowel disease|26192919;CREM|inflammatory bowel disease|26192919+CREM|inflammatory bowel disease|28067908	inflammatory bowel disease
chr10_rs11598666_35445219_C_G	chr10:35349802|35360267	rs17582416;rs11010067;rs34779708	LOC105376491 - CUL2|inflammatory bowel disease|18587394;LOC105376491 - CUL2|inflammatory bowel disease|23128233+LOC105376491 - CUL2|inflammatory bowel disease|26192919+LOC105376491 - CUL2|inflammatory bowel disease|26192919;CREM|inflammatory bowel disease|26192919+CREM|inflammatory bowel disease|28067908	inflammatory bowel disease
chr10_rs11599606_35406626_G_A	chr10:35321363|35333796	rs17582416;rs11010067;rs34779708	LOC105376491 - CUL2|inflammatory bowel disease|18587394;LOC105376491 - CUL2|inflammatory bowel disease|23128233+LOC105376491 - CUL2|inflammatory bowel disease|26192919+LOC105376491 - CUL2|inflammatory bowel disease|26192919;CREM|inflammatory bowel disease|26192919+CREM|inflammatory bowel disease|28067908	inflammatory bowel disease
chr10_rs11599606_35406626_G_A	chr10:35349802|35360267	rs17582416;rs11010067;rs34779708	LOC105376491 - CUL2|inflammatory bowel disease|18587394;LOC105376491 - CUL2|inflammatory bowel disease|23128233+LOC105376491 - CUL2|inflammatory bowel disease|26192919+LOC105376491 - CUL2|inflammatory bowel disease|26192919;CREM|inflammatory bowel disease|26192919+CREM|inflammatory bowel disease|28067908	inflammatory bowel disease
chr10_rs117897483_96471787_T_G	chr10:96493054|96541754	rs1074145	CYP2C9|unipolar depression|24528284	unipolar depression
chr10_rs12098606_96609094_A_T	chr10:96493054|96541754	rs1074145	CYP2C9|unipolar depression|24528284	unipolar depression
chr10_rs1213392_35430285_A_G	chr10:35321363|35333796	rs17582416;rs11010067;rs34779708	LOC105376491 - CUL2|inflammatory bowel disease|18587394;LOC105376491 - CUL2|inflammatory bowel disease|23128233+LOC105376491 - CUL2|inflammatory bowel disease|26192919+LOC105376491 - CUL2|inflammatory bowel disease|26192919;CREM|inflammatory bowel disease|26192919+CREM|inflammatory bowel disease|28067908	inflammatory bowel disease
chr10_rs1213392_35430285_A_G	chr10:35349802|35360267	rs17582416;rs11010067;rs34779708	LOC105376491 - CUL2|inflammatory bowel disease|18587394;LOC105376491 - CUL2|inflammatory bowel disease|23128233+LOC105376491 - CUL2|inflammatory bowel disease|26192919+LOC105376491 - CUL2|inflammatory bowel disease|26192919;CREM|inflammatory bowel disease|26192919+CREM|inflammatory bowel disease|28067908	inflammatory bowel disease
chr10_rs12219246_104613355_A_G	chr10:104632205|104634957	rs11191419;rs11191424;rs7085104	PTGES3P4 - C10orf32|schizophrenia|25056061+PTGES3P4 - C10orf32|autism|28540026;C10orf32-ASMT|schizophrenia|28991256;C10orf32-ASMT|schizophrenia|23974872	schizophrenia
chr10_rs12219247_104613361_A_G	chr10:104632205|104634957	rs11191419;rs11191424;rs7085104	PTGES3P4 - C10orf32|schizophrenia|25056061+PTGES3P4 - C10orf32|autism|28540026;C10orf32-ASMT|schizophrenia|28991256;C10orf32-ASMT|schizophrenia|23974872	schizophrenia
chr10_rs12219346_104657300_T_C	chr10:104632205|104634957	rs10883795	AS3MT, C10orf32-ASMT|schizophrenia|27922604	schizophrenia
chr10_rs12240347_35359475_A_G	chr10:35321363|35333796	rs17582416;rs11010067;rs34779708	LOC105376491 - CUL2|inflammatory bowel disease|18587394;LOC105376491 - CUL2|inflammatory bowel disease|23128233+LOC105376491 - CUL2|inflammatory bowel disease|26192919+LOC105376491 - CUL2|inflammatory bowel disease|26192919;CREM|inflammatory bowel disease|26192919+CREM|inflammatory bowel disease|28067908	inflammatory bowel disease
chr10_rs12240347_35359475_A_G	chr10:35349802|35360267	rs17582416;rs11010067;rs34779708	LOC105376491 - CUL2|inflammatory bowel disease|18587394;LOC105376491 - CUL2|inflammatory bowel disease|23128233+LOC105376491 - CUL2|inflammatory bowel disease|26192919+LOC105376491 - CUL2|inflammatory bowel disease|26192919;CREM|inflammatory bowel disease|26192919+CREM|inflammatory bowel disease|28067908	inflammatory bowel disease
chr10_rs12241517_104621068_A_G	chr10:104632205|104634957	rs11191419;rs11191424;rs7085104	PTGES3P4 - C10orf32|schizophrenia|25056061+PTGES3P4 - C10orf32|autism|28540026;C10orf32-ASMT|schizophrenia|28991256;C10orf32-ASMT|schizophrenia|23974872	schizophrenia
chr10_rs12242882_35347860_G_C	chr10:35321363|35333796	rs17582416;rs11010067;rs34779708	LOC105376491 - CUL2|inflammatory bowel disease|18587394;LOC105376491 - CUL2|inflammatory bowel disease|23128233+LOC105376491 - CUL2|inflammatory bowel disease|26192919+LOC105376491 - CUL2|inflammatory bowel disease|26192919;CREM|inflammatory bowel disease|26192919+CREM|inflammatory bowel disease|28067908	inflammatory bowel disease
chr10_rs12242882_35347860_G_C	chr10:35349802|35360267	rs17582416;rs11010067;rs34779708	LOC105376491 - CUL2|inflammatory bowel disease|18587394;LOC105376491 - CUL2|inflammatory bowel disease|23128233+LOC105376491 - CUL2|inflammatory bowel disease|26192919+LOC105376491 - CUL2|inflammatory bowel disease|26192919;CREM|inflammatory bowel disease|26192919+CREM|inflammatory bowel disease|28067908	inflammatory bowel disease
chr10_rs12244388_104640052_G_A	chr10:104632205|104634957	rs11191424;rs7085104	C10orf32-ASMT|schizophrenia|28991256;C10orf32-ASMT|schizophrenia|23974872	schizophrenia
chr10_rs12245096_35340009_T_C	chr10:35321363|35333796	rs17582416;rs11010067;rs34779708	LOC105376491 - CUL2|inflammatory bowel disease|18587394;LOC105376491 - CUL2|inflammatory bowel disease|23128233+LOC105376491 - CUL2|inflammatory bowel disease|26192919+LOC105376491 - CUL2|inflammatory bowel disease|26192919;CREM|inflammatory bowel disease|26192919+CREM|inflammatory bowel disease|28067908	inflammatory bowel disease
chr10_rs12245096_35340009_T_C	chr10:35349802|35360267	rs17582416;rs11010067;rs34779708	LOC105376491 - CUL2|inflammatory bowel disease|18587394;LOC105376491 - CUL2|inflammatory bowel disease|23128233+LOC105376491 - CUL2|inflammatory bowel disease|26192919+LOC105376491 - CUL2|inflammatory bowel disease|26192919;CREM|inflammatory bowel disease|26192919+CREM|inflammatory bowel disease|28067908	inflammatory bowel disease
chr10_rs12248333_35362977_A_G	chr10:35321363|35333796	rs17582416;rs11010067;rs34779708	LOC105376491 - CUL2|inflammatory bowel disease|18587394;LOC105376491 - CUL2|inflammatory bowel disease|23128233+LOC105376491 - CUL2|inflammatory bowel disease|26192919+LOC105376491 - CUL2|inflammatory bowel disease|26192919;CREM|inflammatory bowel disease|26192919+CREM|inflammatory bowel disease|28067908	inflammatory bowel disease
chr10_rs12248333_35362977_A_G	chr10:35349802|35360267	rs17582416;rs11010067;rs34779708	LOC105376491 - CUL2|inflammatory bowel disease|18587394;LOC105376491 - CUL2|inflammatory bowel disease|23128233+LOC105376491 - CUL2|inflammatory bowel disease|26192919+LOC105376491 - CUL2|inflammatory bowel disease|26192919;CREM|inflammatory bowel disease|26192919+CREM|inflammatory bowel disease|28067908	inflammatory bowel disease
chr10_rs12254149_104589747_C_T	chr10:104632205|104634957	rs4919687	CYP17A1|colorectal cancer|26965516	colorectal cancer
chr10_rs12261654_35322024_G_A	chr10:35321363|35333796	rs17582416;rs11010067;rs34779708	LOC105376491 - CUL2|inflammatory bowel disease|18587394;LOC105376491 - CUL2|inflammatory bowel disease|23128233+LOC105376491 - CUL2|inflammatory bowel disease|26192919+LOC105376491 - CUL2|inflammatory bowel disease|26192919;CREM|inflammatory bowel disease|26192919+CREM|inflammatory bowel disease|28067908	inflammatory bowel disease
chr10_rs12261654_35322024_G_A	chr10:35349802|35360267	rs17582416;rs11010067;rs34779708	LOC105376491 - CUL2|inflammatory bowel disease|18587394;LOC105376491 - CUL2|inflammatory bowel disease|23128233+LOC105376491 - CUL2|inflammatory bowel disease|26192919+LOC105376491 - CUL2|inflammatory bowel disease|26192919;CREM|inflammatory bowel disease|26192919+CREM|inflammatory bowel disease|28067908	inflammatory bowel disease
chr10_rs12263773_35316138_A_T	chr10:35321363|35333796	rs17582416;rs11010067;rs34779708	LOC105376491 - CUL2|inflammatory bowel disease|18587394;LOC105376491 - CUL2|inflammatory bowel disease|23128233+LOC105376491 - CUL2|inflammatory bowel disease|26192919+LOC105376491 - CUL2|inflammatory bowel disease|26192919;CREM|inflammatory bowel disease|26192919+CREM|inflammatory bowel disease|28067908	inflammatory bowel disease
chr10_rs12263773_35316138_A_T	chr10:35349802|35360267	rs17582416;rs11010067;rs34779708	LOC105376491 - CUL2|inflammatory bowel disease|18587394;LOC105376491 - CUL2|inflammatory bowel disease|23128233+LOC105376491 - CUL2|inflammatory bowel disease|26192919+LOC105376491 - CUL2|inflammatory bowel disease|26192919;CREM|inflammatory bowel disease|26192919+CREM|inflammatory bowel disease|28067908	inflammatory bowel disease
chr10_rs12268745_35305989_C_G	chr10:35321363|35333796	rs17582416;rs11010067;rs34779708	LOC105376491 - CUL2|inflammatory bowel disease|18587394;LOC105376491 - CUL2|inflammatory bowel disease|23128233+LOC105376491 - CUL2|inflammatory bowel disease|26192919+LOC105376491 - CUL2|inflammatory bowel disease|26192919;CREM|inflammatory bowel disease|26192919+CREM|inflammatory bowel disease|28067908	inflammatory bowel disease
chr10_rs12268745_35305989_C_G	chr10:35349802|35360267	rs17582416;rs11010067;rs34779708	LOC105376491 - CUL2|inflammatory bowel disease|18587394;LOC105376491 - CUL2|inflammatory bowel disease|23128233+LOC105376491 - CUL2|inflammatory bowel disease|26192919+LOC105376491 - CUL2|inflammatory bowel disease|26192919;CREM|inflammatory bowel disease|26192919+CREM|inflammatory bowel disease|28067908	inflammatory bowel disease
chr10_rs12569617_104729996_T_C	chr10:104632205|104634957	rs7914558	CNNM2|schizophrenia|21926974+CNNM2|attention deficit hyperactivity disorder|23453885+CNNM2|unipolar depression|23453885+CNNM2|autism|23453885+CNNM2|bipolar disorder|23453885	schizophrenia
chr10_rs12569735_96621103_A_G	chr10:96493054|96541754	rs1074145	CYP2C9|unipolar depression|24528284	unipolar depression
chr10_rs12569873_96453904_G_T	chr10:96493054|96541754	rs1074145	CYP2C9|unipolar depression|24528284	unipolar depression
chr10_rs12570771_96443099_T_C	chr10:96493054|96541754	rs1074145	CYP2C9|unipolar depression|24528284	unipolar depression
chr10_rs12571421_96541982_A_G	chr10:96493054|96541754	rs1074145	CYP2C9|unipolar depression|24528284	unipolar depression
chr10_rs12571533_96507132_A_G	chr10:96493054|96541754	rs1074145	CYP2C9|unipolar depression|24528284	unipolar depression
chr10_rs12572085_96571931_C_T	chr10:96493054|96541754	rs1074145	CYP2C9|unipolar depression|24528284	unipolar depression
chr10_rs12572499_96502802_C_T	chr10:96493054|96541754	rs1074145	CYP2C9|unipolar depression|24528284	unipolar depression
chr10_rs12572917_96528684_G_T	chr10:96493054|96541754	rs1074145	CYP2C9|unipolar depression|24528284	unipolar depression
chr10_rs12573074_96626202_T_C	chr10:96493054|96541754	rs1074145	CYP2C9|unipolar depression|24528284	unipolar depression
chr10_rs12761675_35438337_T_C	chr10:35349802|35360267	rs17582416;rs11010067;rs34779708	LOC105376491 - CUL2|inflammatory bowel disease|18587394;LOC105376491 - CUL2|inflammatory bowel disease|23128233+LOC105376491 - CUL2|inflammatory bowel disease|26192919+LOC105376491 - CUL2|inflammatory bowel disease|26192919;CREM|inflammatory bowel disease|26192919+CREM|inflammatory bowel disease|28067908	inflammatory bowel disease
chr10_rs12762136_96473508_G_T	chr10:96493054|96541754	rs1074145	CYP2C9|unipolar depression|24528284	unipolar depression
chr10_rs12762370_96486298_T_C	chr10:96493054|96541754	rs1074145	CYP2C9|unipolar depression|24528284	unipolar depression
chr10_rs12763230_96629341_G_A	chr10:96493054|96541754	rs1074145	CYP2C9|unipolar depression|24528284	unipolar depression
chr10_rs12763665_104653717_G_A	chr10:104632205|104634957	rs7914558	CNNM2|schizophrenia|21926974+CNNM2|attention deficit hyperactivity disorder|23453885+CNNM2|unipolar depression|23453885+CNNM2|autism|23453885+CNNM2|bipolar disorder|23453885	schizophrenia
chr10_rs12764820_35386321_G_A	chr10:35321363|35333796	rs17582416;rs11010067;rs34779708	LOC105376491 - CUL2|inflammatory bowel disease|18587394;LOC105376491 - CUL2|inflammatory bowel disease|23128233+LOC105376491 - CUL2|inflammatory bowel disease|26192919+LOC105376491 - CUL2|inflammatory bowel disease|26192919;CREM|inflammatory bowel disease|26192919+CREM|inflammatory bowel disease|28067908	inflammatory bowel disease
chr10_rs12764820_35386321_G_A	chr10:35349802|35360267	rs17582416;rs11010067;rs34779708	LOC105376491 - CUL2|inflammatory bowel disease|18587394;LOC105376491 - CUL2|inflammatory bowel disease|23128233+LOC105376491 - CUL2|inflammatory bowel disease|26192919+LOC105376491 - CUL2|inflammatory bowel disease|26192919;CREM|inflammatory bowel disease|26192919+CREM|inflammatory bowel disease|28067908	inflammatory bowel disease
chr10_rs12765038_35416513_G_C	chr10:35321363|35333796	rs17582416;rs11010067;rs34779708	LOC105376491 - CUL2|inflammatory bowel disease|18587394;LOC105376491 - CUL2|inflammatory bowel disease|23128233+LOC105376491 - CUL2|inflammatory bowel disease|26192919+LOC105376491 - CUL2|inflammatory bowel disease|26192919;CREM|inflammatory bowel disease|26192919+CREM|inflammatory bowel disease|28067908	inflammatory bowel disease
chr10_rs12765038_35416513_G_C	chr10:35349802|35360267	rs17582416;rs11010067;rs34779708	LOC105376491 - CUL2|inflammatory bowel disease|18587394;LOC105376491 - CUL2|inflammatory bowel disease|23128233+LOC105376491 - CUL2|inflammatory bowel disease|26192919+LOC105376491 - CUL2|inflammatory bowel disease|26192919;CREM|inflammatory bowel disease|26192919+CREM|inflammatory bowel disease|28067908	inflammatory bowel disease
chr10_rs12765337_104635344_G_C	chr10:104632205|104634957	rs11191419;rs11191424;rs7085104	PTGES3P4 - C10orf32|schizophrenia|25056061+PTGES3P4 - C10orf32|autism|28540026;C10orf32-ASMT|schizophrenia|28991256;C10orf32-ASMT|schizophrenia|23974872	schizophrenia
chr10_rs12767414_35390193_C_T	chr10:35321363|35333796	rs17582416;rs11010067;rs34779708	LOC105376491 - CUL2|inflammatory bowel disease|18587394;LOC105376491 - CUL2|inflammatory bowel disease|23128233+LOC105376491 - CUL2|inflammatory bowel disease|26192919+LOC105376491 - CUL2|inflammatory bowel disease|26192919;CREM|inflammatory bowel disease|26192919+CREM|inflammatory bowel disease|28067908	inflammatory bowel disease
chr10_rs12767414_35390193_C_T	chr10:35349802|35360267	rs17582416;rs11010067;rs34779708	LOC105376491 - CUL2|inflammatory bowel disease|18587394;LOC105376491 - CUL2|inflammatory bowel disease|23128233+LOC105376491 - CUL2|inflammatory bowel disease|26192919+LOC105376491 - CUL2|inflammatory bowel disease|26192919;CREM|inflammatory bowel disease|26192919+CREM|inflammatory bowel disease|28067908	inflammatory bowel disease
chr10_rs12767583_96547463_C_T	chr10:96493054|96541754	rs1074145	CYP2C9|unipolar depression|24528284	unipolar depression
chr10_rs12768009_96525865_G_A	chr10:96493054|96541754	rs1074145	CYP2C9|unipolar depression|24528284	unipolar depression
chr10_rs12768019_35389843_T_C	chr10:35321363|35333796	rs17582416;rs11010067;rs34779708	LOC105376491 - CUL2|inflammatory bowel disease|18587394;LOC105376491 - CUL2|inflammatory bowel disease|23128233+LOC105376491 - CUL2|inflammatory bowel disease|26192919+LOC105376491 - CUL2|inflammatory bowel disease|26192919;CREM|inflammatory bowel disease|26192919+CREM|inflammatory bowel disease|28067908	inflammatory bowel disease
chr10_rs12768019_35389843_T_C	chr10:35349802|35360267	rs17582416;rs11010067;rs34779708	LOC105376491 - CUL2|inflammatory bowel disease|18587394;LOC105376491 - CUL2|inflammatory bowel disease|23128233+LOC105376491 - CUL2|inflammatory bowel disease|26192919+LOC105376491 - CUL2|inflammatory bowel disease|26192919;CREM|inflammatory bowel disease|26192919+CREM|inflammatory bowel disease|28067908	inflammatory bowel disease
chr10_rs12768205_104647849_C_T	chr10:104632205|104634957	rs10883795	AS3MT, C10orf32-ASMT|schizophrenia|27922604	schizophrenia
chr10_rs12769189_35399668_A_G	chr10:35321363|35333796	rs17582416;rs11010067;rs34779708	LOC105376491 - CUL2|inflammatory bowel disease|18587394;LOC105376491 - CUL2|inflammatory bowel disease|23128233+LOC105376491 - CUL2|inflammatory bowel disease|26192919+LOC105376491 - CUL2|inflammatory bowel disease|26192919;CREM|inflammatory bowel disease|26192919+CREM|inflammatory bowel disease|28067908	inflammatory bowel disease
chr10_rs12769189_35399668_A_G	chr10:35349802|35360267	rs17582416;rs11010067;rs34779708	LOC105376491 - CUL2|inflammatory bowel disease|18587394;LOC105376491 - CUL2|inflammatory bowel disease|23128233+LOC105376491 - CUL2|inflammatory bowel disease|26192919+LOC105376491 - CUL2|inflammatory bowel disease|26192919;CREM|inflammatory bowel disease|26192919+CREM|inflammatory bowel disease|28067908	inflammatory bowel disease
chr10_rs12769205_96535124_A_G	chr10:96493054|96541754	rs1074145	CYP2C9|unipolar depression|24528284	unipolar depression
chr10_rs12769575_35435927_A_T	chr10:35349802|35360267	rs17582416;rs11010067;rs34779708	LOC105376491 - CUL2|inflammatory bowel disease|18587394;LOC105376491 - CUL2|inflammatory bowel disease|23128233+LOC105376491 - CUL2|inflammatory bowel disease|26192919+LOC105376491 - CUL2|inflammatory bowel disease|26192919;CREM|inflammatory bowel disease|26192919+CREM|inflammatory bowel disease|28067908	inflammatory bowel disease
chr10_rs12769981_35356774_A_G	chr10:35321363|35333796	rs17582416;rs11010067;rs34779708	LOC105376491 - CUL2|inflammatory bowel disease|18587394;LOC105376491 - CUL2|inflammatory bowel disease|23128233+LOC105376491 - CUL2|inflammatory bowel disease|26192919+LOC105376491 - CUL2|inflammatory bowel disease|26192919;CREM|inflammatory bowel disease|26192919+CREM|inflammatory bowel disease|28067908	inflammatory bowel disease
chr10_rs12769981_35356774_A_G	chr10:35349802|35360267	rs17582416;rs11010067;rs34779708	LOC105376491 - CUL2|inflammatory bowel disease|18587394;LOC105376491 - CUL2|inflammatory bowel disease|23128233+LOC105376491 - CUL2|inflammatory bowel disease|26192919+LOC105376491 - CUL2|inflammatory bowel disease|26192919;CREM|inflammatory bowel disease|26192919+CREM|inflammatory bowel disease|28067908	inflammatory bowel disease
chr10_rs12770034_104635595_A_G	chr10:104632205|104634957	rs11191419;rs11191424;rs7085104	PTGES3P4 - C10orf32|schizophrenia|25056061+PTGES3P4 - C10orf32|autism|28540026;C10orf32-ASMT|schizophrenia|28991256;C10orf32-ASMT|schizophrenia|23974872	schizophrenia
chr10_rs12771399_35452377_C_T	chr10:35349802|35360267	rs17582416;rs11010067;rs34779708	LOC105376491 - CUL2|inflammatory bowel disease|18587394;LOC105376491 - CUL2|inflammatory bowel disease|23128233+LOC105376491 - CUL2|inflammatory bowel disease|26192919+LOC105376491 - CUL2|inflammatory bowel disease|26192919;CREM|inflammatory bowel disease|26192919+CREM|inflammatory bowel disease|28067908	inflammatory bowel disease
chr10_rs12772672_96566889_A_G	chr10:96493054|96541754	rs1074145	CYP2C9|unipolar depression|24528284	unipolar depression
chr10_rs12773169_35366462_G_C	chr10:35321363|35333796	rs17582416;rs11010067;rs34779708	LOC105376491 - CUL2|inflammatory bowel disease|18587394;LOC105376491 - CUL2|inflammatory bowel disease|23128233+LOC105376491 - CUL2|inflammatory bowel disease|26192919+LOC105376491 - CUL2|inflammatory bowel disease|26192919;CREM|inflammatory bowel disease|26192919+CREM|inflammatory bowel disease|28067908	inflammatory bowel disease
chr10_rs12773169_35366462_G_C	chr10:35349802|35360267	rs17582416;rs11010067;rs34779708	LOC105376491 - CUL2|inflammatory bowel disease|18587394;LOC105376491 - CUL2|inflammatory bowel disease|23128233+LOC105376491 - CUL2|inflammatory bowel disease|26192919+LOC105376491 - CUL2|inflammatory bowel disease|26192919;CREM|inflammatory bowel disease|26192919+CREM|inflammatory bowel disease|28067908	inflammatory bowel disease
chr10_rs12773647_35440327_A_G	chr10:35349802|35360267	rs17582416;rs11010067;rs34779708	LOC105376491 - CUL2|inflammatory bowel disease|18587394;LOC105376491 - CUL2|inflammatory bowel disease|23128233+LOC105376491 - CUL2|inflammatory bowel disease|26192919+LOC105376491 - CUL2|inflammatory bowel disease|26192919;CREM|inflammatory bowel disease|26192919+CREM|inflammatory bowel disease|28067908	inflammatory bowel disease
chr10_rs12774834_35400070_A_T	chr10:35321363|35333796	rs17582416;rs11010067;rs34779708	LOC105376491 - CUL2|inflammatory bowel disease|18587394;LOC105376491 - CUL2|inflammatory bowel disease|23128233+LOC105376491 - CUL2|inflammatory bowel disease|26192919+LOC105376491 - CUL2|inflammatory bowel disease|26192919;CREM|inflammatory bowel disease|26192919+CREM|inflammatory bowel disease|28067908	inflammatory bowel disease
chr10_rs12774834_35400070_A_T	chr10:35349802|35360267	rs17582416;rs11010067;rs34779708	LOC105376491 - CUL2|inflammatory bowel disease|18587394;LOC105376491 - CUL2|inflammatory bowel disease|23128233+LOC105376491 - CUL2|inflammatory bowel disease|26192919+LOC105376491 - CUL2|inflammatory bowel disease|26192919;CREM|inflammatory bowel disease|26192919+CREM|inflammatory bowel disease|28067908	inflammatory bowel disease
chr10_rs12775283_96600655_C_T	chr10:96493054|96541754	rs1074145	CYP2C9|unipolar depression|24528284	unipolar depression
chr10_rs12775759_35400183_G_T	chr10:35321363|35333796	rs17582416;rs11010067;rs34779708	LOC105376491 - CUL2|inflammatory bowel disease|18587394;LOC105376491 - CUL2|inflammatory bowel disease|23128233+LOC105376491 - CUL2|inflammatory bowel disease|26192919+LOC105376491 - CUL2|inflammatory bowel disease|26192919;CREM|inflammatory bowel disease|26192919+CREM|inflammatory bowel disease|28067908	inflammatory bowel disease
chr10_rs12775759_35400183_G_T	chr10:35349802|35360267	rs17582416;rs11010067;rs34779708	LOC105376491 - CUL2|inflammatory bowel disease|18587394;LOC105376491 - CUL2|inflammatory bowel disease|23128233+LOC105376491 - CUL2|inflammatory bowel disease|26192919+LOC105376491 - CUL2|inflammatory bowel disease|26192919;CREM|inflammatory bowel disease|26192919+CREM|inflammatory bowel disease|28067908	inflammatory bowel disease
chr10_rs12776390_35391535_T_G	chr10:35321363|35333796	rs17582416;rs11010067;rs34779708	LOC105376491 - CUL2|inflammatory bowel disease|18587394;LOC105376491 - CUL2|inflammatory bowel disease|23128233+LOC105376491 - CUL2|inflammatory bowel disease|26192919+LOC105376491 - CUL2|inflammatory bowel disease|26192919;CREM|inflammatory bowel disease|26192919+CREM|inflammatory bowel disease|28067908	inflammatory bowel disease
chr10_rs12776390_35391535_T_G	chr10:35349802|35360267	rs17582416;rs11010067;rs34779708	LOC105376491 - CUL2|inflammatory bowel disease|18587394;LOC105376491 - CUL2|inflammatory bowel disease|23128233+LOC105376491 - CUL2|inflammatory bowel disease|26192919+LOC105376491 - CUL2|inflammatory bowel disease|26192919;CREM|inflammatory bowel disease|26192919+CREM|inflammatory bowel disease|28067908	inflammatory bowel disease
chr10_rs12778026_96536227_T_A	chr10:96493054|96541754	rs1074145	CYP2C9|unipolar depression|24528284	unipolar depression
chr10_rs12778216_96454982_G_A	chr10:96493054|96541754	rs1074145	CYP2C9|unipolar depression|24528284	unipolar depression
chr10_rs12780720_104580643_A_G	chr10:104632205|104634957	rs4919687	CYP17A1|colorectal cancer|26965516	colorectal cancer
chr10_rs12781477_96472925_T_G	chr10:96493054|96541754	rs1074145	CYP2C9|unipolar depression|24528284	unipolar depression
chr10_rs12782585_104653473_G_T	chr10:104632205|104634957	rs10883795	AS3MT, C10orf32-ASMT|schizophrenia|27922604	schizophrenia
chr10_rs12782948_35450607_G_A	chr10:35349802|35360267	rs17582416;rs11010067;rs34779708	LOC105376491 - CUL2|inflammatory bowel disease|18587394;LOC105376491 - CUL2|inflammatory bowel disease|23128233+LOC105376491 - CUL2|inflammatory bowel disease|26192919+LOC105376491 - CUL2|inflammatory bowel disease|26192919;CREM|inflammatory bowel disease|26192919+CREM|inflammatory bowel disease|28067908	inflammatory bowel disease
chr10_rs12783509_96477143_A_G	chr10:96493054|96541754	rs1074145	CYP2C9|unipolar depression|24528284	unipolar depression
chr10_rs12783988_96477078_G_A	chr10:96493054|96541754	rs1074145	CYP2C9|unipolar depression|24528284	unipolar depression
chr10_rs12784219_96477213_G_T	chr10:96493054|96541754	rs1074145	CYP2C9|unipolar depression|24528284	unipolar depression
chr10_rs12784482_35446865_A_G	chr10:35349802|35360267	rs17582416;rs11010067;rs34779708	LOC105376491 - CUL2|inflammatory bowel disease|18587394;LOC105376491 - CUL2|inflammatory bowel disease|23128233+LOC105376491 - CUL2|inflammatory bowel disease|26192919+LOC105376491 - CUL2|inflammatory bowel disease|26192919;CREM|inflammatory bowel disease|26192919+CREM|inflammatory bowel disease|28067908	inflammatory bowel disease
chr10_rs12785038_96486356_A_T	chr10:96493054|96541754	rs1074145	CYP2C9|unipolar depression|24528284	unipolar depression
chr10_rs12830_35302705_C_T	chr10:35321363|35333796	rs17582416;rs11010067;rs34779708;rs4762479;rs11107903;rs10507047	LOC105376491 - CUL2|inflammatory bowel disease|18587394;LOC105376491 - CUL2|inflammatory bowel disease|23128233+LOC105376491 - CUL2|inflammatory bowel disease|26192919+LOC105376491 - CUL2|inflammatory bowel disease|26192919;CREM|inflammatory bowel disease|26192919+CREM|inflammatory bowel disease|28067908;FGD6|coronary artery disease|29212778;FGD6|coronary artery disease|29212778;FGD6|wet macular …	inflammatory bowel disease;coronary artery disease;wet macular degeneration
chr10_rs12830_35302705_C_T	chr10:35349802|35360267	rs17582416;rs11010067;rs34779708;rs4762479;rs11107903;rs10507047	LOC105376491 - CUL2|inflammatory bowel disease|18587394;LOC105376491 - CUL2|inflammatory bowel disease|23128233+LOC105376491 - CUL2|inflammatory bowel disease|26192919+LOC105376491 - CUL2|inflammatory bowel disease|26192919;CREM|inflammatory bowel disease|26192919+CREM|inflammatory bowel disease|28067908;FGD6|coronary artery disease|29212778;FGD6|coronary artery disease|29212778;FGD6|wet macular …	inflammatory bowel disease;coronary artery disease;wet macular degeneration
chr10_rs1322179_96575242_C_T	chr10:96493054|96541754	rs1074145	CYP2C9|unipolar depression|24528284	unipolar depression
chr10_rs1326832_96485584_A_G	chr10:96493054|96541754	rs1074145	CYP2C9|unipolar depression|24528284	unipolar depression
chr10_rs13376801_35370443_T_C	chr10:35321363|35333796	rs17582416;rs11010067;rs34779708	LOC105376491 - CUL2|inflammatory bowel disease|18587394;LOC105376491 - CUL2|inflammatory bowel disease|23128233+LOC105376491 - CUL2|inflammatory bowel disease|26192919+LOC105376491 - CUL2|inflammatory bowel disease|26192919;CREM|inflammatory bowel disease|26192919+CREM|inflammatory bowel disease|28067908	inflammatory bowel disease
chr10_rs13376801_35370443_T_C	chr10:35349802|35360267	rs17582416;rs11010067;rs34779708	LOC105376491 - CUL2|inflammatory bowel disease|18587394;LOC105376491 - CUL2|inflammatory bowel disease|23128233+LOC105376491 - CUL2|inflammatory bowel disease|26192919+LOC105376491 - CUL2|inflammatory bowel disease|26192919;CREM|inflammatory bowel disease|26192919+CREM|inflammatory bowel disease|28067908	inflammatory bowel disease
chr10_rs13376871_35369056_A_G	chr10:35321363|35333796	rs17582416;rs11010067;rs34779708	LOC105376491 - CUL2|inflammatory bowel disease|18587394;LOC105376491 - CUL2|inflammatory bowel disease|23128233+LOC105376491 - CUL2|inflammatory bowel disease|26192919+LOC105376491 - CUL2|inflammatory bowel disease|26192919;CREM|inflammatory bowel disease|26192919+CREM|inflammatory bowel disease|28067908	inflammatory bowel disease
chr10_rs13376871_35369056_A_G	chr10:35349802|35360267	rs17582416;rs11010067;rs34779708	LOC105376491 - CUL2|inflammatory bowel disease|18587394;LOC105376491 - CUL2|inflammatory bowel disease|23128233+LOC105376491 - CUL2|inflammatory bowel disease|26192919+LOC105376491 - CUL2|inflammatory bowel disease|26192919;CREM|inflammatory bowel disease|26192919+CREM|inflammatory bowel disease|28067908	inflammatory bowel disease
chr10_rs13377158_35370465_G_T	chr10:35321363|35333796	rs17582416;rs11010067;rs34779708	LOC105376491 - CUL2|inflammatory bowel disease|18587394;LOC105376491 - CUL2|inflammatory bowel disease|23128233+LOC105376491 - CUL2|inflammatory bowel disease|26192919+LOC105376491 - CUL2|inflammatory bowel disease|26192919;CREM|inflammatory bowel disease|26192919+CREM|inflammatory bowel disease|28067908	inflammatory bowel disease
chr10_rs13377158_35370465_G_T	chr10:35349802|35360267	rs17582416;rs11010067;rs34779708	LOC105376491 - CUL2|inflammatory bowel disease|18587394;LOC105376491 - CUL2|inflammatory bowel disease|23128233+LOC105376491 - CUL2|inflammatory bowel disease|26192919+LOC105376491 - CUL2|inflammatory bowel disease|26192919;CREM|inflammatory bowel disease|26192919+CREM|inflammatory bowel disease|28067908	inflammatory bowel disease
chr10_rs138737109_96523885_C_T	chr10:96493054|96541754	rs1074145	CYP2C9|unipolar depression|24528284	unipolar depression
chr10_rs142779137_96476219_G_T	chr10:96493054|96541754	rs1074145	CYP2C9|unipolar depression|24528284	unipolar depression
chr10_rs143814980_96570139_G_A	chr10:96493054|96541754	rs1074145	CYP2C9|unipolar depression|24528284	unipolar depression
chr10_rs145364562_96551252_G_T	chr10:96493054|96541754	rs1074145	CYP2C9|unipolar depression|24528284	unipolar depression
chr10_rs145411264_96456239_G_A	chr10:96493054|96541754	rs1074145	CYP2C9|unipolar depression|24528284	unipolar depression
chr10_rs147528722_96589430_T_C	chr10:96493054|96541754	rs1074145	CYP2C9|unipolar depression|24528284	unipolar depression
chr10_rs1475642_104546183_A_G	chr10:104632205|104634957	rs4919687	CYP17A1|colorectal cancer|26965516	colorectal cancer
chr10_rs148589627_96589462_C_T	chr10:96493054|96541754	rs1074145	CYP2C9|unipolar depression|24528284	unipolar depression
chr10_rs150069858_96555120_A_G	chr10:96493054|96541754	rs1074145	CYP2C9|unipolar depression|24528284	unipolar depression
chr10_rs150866854_96474091_C_A	chr10:96493054|96541754	rs1074145	CYP2C9|unipolar depression|24528284	unipolar depression
chr10_rs151107489_96457762_G_C	chr10:96493054|96541754	rs1074145	CYP2C9|unipolar depression|24528284	unipolar depression
chr10_rs1538204_104733893_T_A	chr10:104632205|104634957	rs7914558	CNNM2|schizophrenia|21926974+CNNM2|attention deficit hyperactivity disorder|23453885+CNNM2|unipolar depression|23453885+CNNM2|autism|23453885+CNNM2|bipolar disorder|23453885	schizophrenia
chr10_rs1545757_35445588_A_T	chr10:35349802|35360267	rs17582416;rs11010067;rs34779708	LOC105376491 - CUL2|inflammatory bowel disease|18587394;LOC105376491 - CUL2|inflammatory bowel disease|23128233+LOC105376491 - CUL2|inflammatory bowel disease|26192919+LOC105376491 - CUL2|inflammatory bowel disease|26192919;CREM|inflammatory bowel disease|26192919+CREM|inflammatory bowel disease|28067908	inflammatory bowel disease
chr10_rs1591915_104646849_C_T	chr10:104632205|104634957	rs7914558	CNNM2|schizophrenia|21926974+CNNM2|attention deficit hyperactivity disorder|23453885+CNNM2|unipolar depression|23453885+CNNM2|autism|23453885+CNNM2|bipolar disorder|23453885	schizophrenia
chr10_rs16935880_35415468_C_G	chr10:35321363|35333796	rs17582416;rs11010067;rs34779708	LOC105376491 - CUL2|inflammatory bowel disease|18587394;LOC105376491 - CUL2|inflammatory bowel disease|23128233+LOC105376491 - CUL2|inflammatory bowel disease|26192919+LOC105376491 - CUL2|inflammatory bowel disease|26192919;CREM|inflammatory bowel disease|26192919+CREM|inflammatory bowel disease|28067908	inflammatory bowel disease
chr10_rs16935880_35415468_C_G	chr10:35349802|35360267	rs17582416;rs11010067;rs34779708	LOC105376491 - CUL2|inflammatory bowel disease|18587394;LOC105376491 - CUL2|inflammatory bowel disease|23128233+LOC105376491 - CUL2|inflammatory bowel disease|26192919+LOC105376491 - CUL2|inflammatory bowel disease|26192919;CREM|inflammatory bowel disease|26192919+CREM|inflammatory bowel disease|28067908	inflammatory bowel disease
chr10_rs17499247_35426755_A_G	chr10:35321363|35333796	rs17582416;rs11010067;rs34779708	LOC105376491 - CUL2|inflammatory bowel disease|18587394;LOC105376491 - CUL2|inflammatory bowel disease|23128233+LOC105376491 - CUL2|inflammatory bowel disease|26192919+LOC105376491 - CUL2|inflammatory bowel disease|26192919;CREM|inflammatory bowel disease|26192919+CREM|inflammatory bowel disease|28067908	inflammatory bowel disease
chr10_rs17499247_35426755_A_G	chr10:35349802|35360267	rs17582416;rs11010067;rs34779708	LOC105376491 - CUL2|inflammatory bowel disease|18587394;LOC105376491 - CUL2|inflammatory bowel disease|23128233+LOC105376491 - CUL2|inflammatory bowel disease|26192919+LOC105376491 - CUL2|inflammatory bowel disease|26192919;CREM|inflammatory bowel disease|26192919+CREM|inflammatory bowel disease|28067908	inflammatory bowel disease
chr10_rs17499811_35456215_G_A	chr10:35349802|35360267	rs17582416;rs11010067;rs34779708	LOC105376491 - CUL2|inflammatory bowel disease|18587394;LOC105376491 - CUL2|inflammatory bowel disease|23128233+LOC105376491 - CUL2|inflammatory bowel disease|26192919+LOC105376491 - CUL2|inflammatory bowel disease|26192919;CREM|inflammatory bowel disease|26192919+CREM|inflammatory bowel disease|28067908	inflammatory bowel disease
chr10_rs17582416_35287650_T_G	chr10:35321363|35333796	rs17582416;rs11010067;rs34779708	LOC105376491 - CUL2|inflammatory bowel disease|18587394;LOC105376491 - CUL2|inflammatory bowel disease|23128233+LOC105376491 - CUL2|inflammatory bowel disease|26192919+LOC105376491 - CUL2|inflammatory bowel disease|26192919;CREM|inflammatory bowel disease|26192919+CREM|inflammatory bowel disease|28067908	inflammatory bowel disease
chr10_rs17582416_35287650_T_G	chr10:35349802|35360267	rs17582416;rs11010067;rs34779708	LOC105376491 - CUL2|inflammatory bowel disease|18587394;LOC105376491 - CUL2|inflammatory bowel disease|23128233+LOC105376491 - CUL2|inflammatory bowel disease|26192919+LOC105376491 - CUL2|inflammatory bowel disease|26192919;CREM|inflammatory bowel disease|26192919+CREM|inflammatory bowel disease|28067908	inflammatory bowel disease
chr10_rs17583009_35320915_T_C	chr10:35321363|35333796	rs17582416;rs11010067;rs34779708	LOC105376491 - CUL2|inflammatory bowel disease|18587394;LOC105376491 - CUL2|inflammatory bowel disease|23128233+LOC105376491 - CUL2|inflammatory bowel disease|26192919+LOC105376491 - CUL2|inflammatory bowel disease|26192919;CREM|inflammatory bowel disease|26192919+CREM|inflammatory bowel disease|28067908	inflammatory bowel disease
chr10_rs17583009_35320915_T_C	chr10:35349802|35360267	rs17582416;rs11010067;rs34779708	LOC105376491 - CUL2|inflammatory bowel disease|18587394;LOC105376491 - CUL2|inflammatory bowel disease|23128233+LOC105376491 - CUL2|inflammatory bowel disease|26192919+LOC105376491 - CUL2|inflammatory bowel disease|26192919;CREM|inflammatory bowel disease|26192919+CREM|inflammatory bowel disease|28067908	inflammatory bowel disease
chr10_rs1853205_96575069_C_G	chr10:96493054|96541754	rs1074145	CYP2C9|unipolar depression|24528284	unipolar depression
chr10_rs1926554_35344969_C_T	chr10:35321363|35333796	rs17582416;rs11010067;rs34779708	LOC105376491 - CUL2|inflammatory bowel disease|18587394;LOC105376491 - CUL2|inflammatory bowel disease|23128233+LOC105376491 - CUL2|inflammatory bowel disease|26192919+LOC105376491 - CUL2|inflammatory bowel disease|26192919;CREM|inflammatory bowel disease|26192919+CREM|inflammatory bowel disease|28067908	inflammatory bowel disease
chr10_rs1926554_35344969_C_T	chr10:35349802|35360267	rs17582416;rs11010067;rs34779708	LOC105376491 - CUL2|inflammatory bowel disease|18587394;LOC105376491 - CUL2|inflammatory bowel disease|23128233+LOC105376491 - CUL2|inflammatory bowel disease|26192919+LOC105376491 - CUL2|inflammatory bowel disease|26192919;CREM|inflammatory bowel disease|26192919+CREM|inflammatory bowel disease|28067908	inflammatory bowel disease
chr10_rs1926556_35344907_T_C	chr10:35321363|35333796	rs17582416;rs11010067;rs34779708	LOC105376491 - CUL2|inflammatory bowel disease|18587394;LOC105376491 - CUL2|inflammatory bowel disease|23128233+LOC105376491 - CUL2|inflammatory bowel disease|26192919+LOC105376491 - CUL2|inflammatory bowel disease|26192919;CREM|inflammatory bowel disease|26192919+CREM|inflammatory bowel disease|28067908	inflammatory bowel disease
chr10_rs1926556_35344907_T_C	chr10:35349802|35360267	rs17582416;rs11010067;rs34779708	LOC105376491 - CUL2|inflammatory bowel disease|18587394;LOC105376491 - CUL2|inflammatory bowel disease|23128233+LOC105376491 - CUL2|inflammatory bowel disease|26192919+LOC105376491 - CUL2|inflammatory bowel disease|26192919;CREM|inflammatory bowel disease|26192919+CREM|inflammatory bowel disease|28067908	inflammatory bowel disease
chr10_rs1926711_96484777_G_A	chr10:96493054|96541754	rs1074145	CYP2C9|unipolar depression|24528284	unipolar depression
chr10_rs1926712_96477854_T_C	chr10:96493054|96541754	rs1074145	CYP2C9|unipolar depression|24528284	unipolar depression
chr10_rs2001893_35300623_G_A	chr10:35321363|35333796	rs17582416;rs11010067;rs34779708	LOC105376491 - CUL2|inflammatory bowel disease|18587394;LOC105376491 - CUL2|inflammatory bowel disease|23128233+LOC105376491 - CUL2|inflammatory bowel disease|26192919+LOC105376491 - CUL2|inflammatory bowel disease|26192919;CREM|inflammatory bowel disease|26192919+CREM|inflammatory bowel disease|28067908	inflammatory bowel disease
chr10_rs2001893_35300623_G_A	chr10:35349802|35360267	rs17582416;rs11010067;rs34779708	LOC105376491 - CUL2|inflammatory bowel disease|18587394;LOC105376491 - CUL2|inflammatory bowel disease|23128233+LOC105376491 - CUL2|inflammatory bowel disease|26192919+LOC105376491 - CUL2|inflammatory bowel disease|26192919;CREM|inflammatory bowel disease|26192919+CREM|inflammatory bowel disease|28067908	inflammatory bowel disease
chr10_rs2045913_35452508_A_G	chr10:35349802|35360267	rs17582416;rs11010067;rs34779708	LOC105376491 - CUL2|inflammatory bowel disease|18587394;LOC105376491 - CUL2|inflammatory bowel disease|23128233+LOC105376491 - CUL2|inflammatory bowel disease|26192919+LOC105376491 - CUL2|inflammatory bowel disease|26192919;CREM|inflammatory bowel disease|26192919+CREM|inflammatory bowel disease|28067908	inflammatory bowel disease
chr10_rs2045915_35418616_G_C	chr10:35321363|35333796	rs17582416;rs11010067;rs34779708	LOC105376491 - CUL2|inflammatory bowel disease|18587394;LOC105376491 - CUL2|inflammatory bowel disease|23128233+LOC105376491 - CUL2|inflammatory bowel disease|26192919+LOC105376491 - CUL2|inflammatory bowel disease|26192919;CREM|inflammatory bowel disease|26192919+CREM|inflammatory bowel disease|28067908	inflammatory bowel disease
chr10_rs2045915_35418616_G_C	chr10:35349802|35360267	rs17582416;rs11010067;rs34779708	LOC105376491 - CUL2|inflammatory bowel disease|18587394;LOC105376491 - CUL2|inflammatory bowel disease|23128233+LOC105376491 - CUL2|inflammatory bowel disease|26192919+LOC105376491 - CUL2|inflammatory bowel disease|26192919;CREM|inflammatory bowel disease|26192919+CREM|inflammatory bowel disease|28067908	inflammatory bowel disease
chr10_rs2045917_35418526_G_A	chr10:35321363|35333796	rs17582416;rs11010067;rs34779708	LOC105376491 - CUL2|inflammatory bowel disease|18587394;LOC105376491 - CUL2|inflammatory bowel disease|23128233+LOC105376491 - CUL2|inflammatory bowel disease|26192919+LOC105376491 - CUL2|inflammatory bowel disease|26192919;CREM|inflammatory bowel disease|26192919+CREM|inflammatory bowel disease|28067908	inflammatory bowel disease
chr10_rs2045917_35418526_G_A	chr10:35349802|35360267	rs17582416;rs11010067;rs34779708	LOC105376491 - CUL2|inflammatory bowel disease|18587394;LOC105376491 - CUL2|inflammatory bowel disease|23128233+LOC105376491 - CUL2|inflammatory bowel disease|26192919+LOC105376491 - CUL2|inflammatory bowel disease|26192919;CREM|inflammatory bowel disease|26192919+CREM|inflammatory bowel disease|28067908	inflammatory bowel disease
chr10_rs2045918_35418517_T_G	chr10:35349802|35360267	rs17582416;rs11010067;rs34779708	LOC105376491 - CUL2|inflammatory bowel disease|18587394;LOC105376491 - CUL2|inflammatory bowel disease|23128233+LOC105376491 - CUL2|inflammatory bowel disease|26192919+LOC105376491 - CUL2|inflammatory bowel disease|26192919;CREM|inflammatory bowel disease|26192919+CREM|inflammatory bowel disease|28067908	inflammatory bowel disease
chr10_rs2065977_104729415_C_T	chr10:104632205|104634957	rs7914558	CNNM2|schizophrenia|21926974+CNNM2|attention deficit hyperactivity disorder|23453885+CNNM2|unipolar depression|23453885+CNNM2|autism|23453885+CNNM2|bipolar disorder|23453885	schizophrenia
chr10_rs2093434_96638857_C_T	chr10:96493054|96541754	rs1074145	CYP2C9|unipolar depression|24528284	unipolar depression
chr10_rs2126984_35410291_A_G	chr10:35321363|35333796	rs17582416;rs11010067;rs34779708	LOC105376491 - CUL2|inflammatory bowel disease|18587394;LOC105376491 - CUL2|inflammatory bowel disease|23128233+LOC105376491 - CUL2|inflammatory bowel disease|26192919+LOC105376491 - CUL2|inflammatory bowel disease|26192919;CREM|inflammatory bowel disease|26192919+CREM|inflammatory bowel disease|28067908	inflammatory bowel disease
chr10_rs2126984_35410291_A_G	chr10:35349802|35360267	rs17582416;rs11010067;rs34779708	LOC105376491 - CUL2|inflammatory bowel disease|18587394;LOC105376491 - CUL2|inflammatory bowel disease|23128233+LOC105376491 - CUL2|inflammatory bowel disease|26192919+LOC105376491 - CUL2|inflammatory bowel disease|26192919;CREM|inflammatory bowel disease|26192919+CREM|inflammatory bowel disease|28067908	inflammatory bowel disease
chr10_rs2148482_35348910_A_G	chr10:35321363|35333796	rs17582416;rs11010067;rs34779708	LOC105376491 - CUL2|inflammatory bowel disease|18587394;LOC105376491 - CUL2|inflammatory bowel disease|23128233+LOC105376491 - CUL2|inflammatory bowel disease|26192919+LOC105376491 - CUL2|inflammatory bowel disease|26192919;CREM|inflammatory bowel disease|26192919+CREM|inflammatory bowel disease|28067908	inflammatory bowel disease
chr10_rs2148482_35348910_A_G	chr10:35349802|35360267	rs17582416;rs11010067;rs34779708	LOC105376491 - CUL2|inflammatory bowel disease|18587394;LOC105376491 - CUL2|inflammatory bowel disease|23128233+LOC105376491 - CUL2|inflammatory bowel disease|26192919+LOC105376491 - CUL2|inflammatory bowel disease|26192919;CREM|inflammatory bowel disease|26192919+CREM|inflammatory bowel disease|28067908	inflammatory bowel disease
chr10_rs2150927_104599323_G_A	chr10:104632205|104634957	rs11191424;rs7085104	C10orf32-ASMT|schizophrenia|28991256;C10orf32-ASMT|schizophrenia|23974872	schizophrenia
chr10_rs2244100_35323636_G_A	chr10:35321363|35333796	rs17582416;rs11010067;rs34779708	LOC105376491 - CUL2|inflammatory bowel disease|18587394;LOC105376491 - CUL2|inflammatory bowel disease|23128233+LOC105376491 - CUL2|inflammatory bowel disease|26192919+LOC105376491 - CUL2|inflammatory bowel disease|26192919;CREM|inflammatory bowel disease|26192919+CREM|inflammatory bowel disease|28067908	inflammatory bowel disease
chr10_rs2244100_35323636_G_A	chr10:35349802|35360267	rs17582416;rs11010067;rs34779708	LOC105376491 - CUL2|inflammatory bowel disease|18587394;LOC105376491 - CUL2|inflammatory bowel disease|23128233+LOC105376491 - CUL2|inflammatory bowel disease|26192919+LOC105376491 - CUL2|inflammatory bowel disease|26192919;CREM|inflammatory bowel disease|26192919+CREM|inflammatory bowel disease|28067908	inflammatory bowel disease
chr10_rs2281890_96493328_C_T	chr10:96493054|96541754	rs1074145	CYP2C9|unipolar depression|24528284	unipolar depression
chr10_rs2281891_96493058_C_T	chr10:96493054|96541754	rs1074145	CYP2C9|unipolar depression|24528284	unipolar depression
chr10_rs2296680_96466938_G_A	chr10:96493054|96541754	rs1074145	CYP2C9|unipolar depression|24528284	unipolar depression
chr10_rs2297786_104679978_C_T	chr10:104632205|104634957	rs7914558	CNNM2|schizophrenia|21926974+CNNM2|attention deficit hyperactivity disorder|23453885+CNNM2|unipolar depression|23453885+CNNM2|autism|23453885+CNNM2|bipolar disorder|23453885	schizophrenia
chr10_rs2384273_35272662_C_G	chr10:35321363|35333796	rs17582416;rs11010067;rs34779708	LOC105376491 - CUL2|inflammatory bowel disease|18587394;LOC105376491 - CUL2|inflammatory bowel disease|23128233+LOC105376491 - CUL2|inflammatory bowel disease|26192919+LOC105376491 - CUL2|inflammatory bowel disease|26192919;CREM|inflammatory bowel disease|26192919+CREM|inflammatory bowel disease|28067908	inflammatory bowel disease
chr10_rs2384273_35272662_C_G	chr10:35349802|35360267	rs17582416;rs11010067;rs34779708	LOC105376491 - CUL2|inflammatory bowel disease|18587394;LOC105376491 - CUL2|inflammatory bowel disease|23128233+LOC105376491 - CUL2|inflammatory bowel disease|26192919+LOC105376491 - CUL2|inflammatory bowel disease|26192919;CREM|inflammatory bowel disease|26192919+CREM|inflammatory bowel disease|28067908	inflammatory bowel disease
chr10_rs2384275_35297142_A_G	chr10:35321363|35333796	rs17582416;rs11010067;rs34779708	LOC105376491 - CUL2|inflammatory bowel disease|18587394;LOC105376491 - CUL2|inflammatory bowel disease|23128233+LOC105376491 - CUL2|inflammatory bowel disease|26192919+LOC105376491 - CUL2|inflammatory bowel disease|26192919;CREM|inflammatory bowel disease|26192919+CREM|inflammatory bowel disease|28067908	inflammatory bowel disease
chr10_rs2384275_35297142_A_G	chr10:35349802|35360267	rs17582416;rs11010067;rs34779708	LOC105376491 - CUL2|inflammatory bowel disease|18587394;LOC105376491 - CUL2|inflammatory bowel disease|23128233+LOC105376491 - CUL2|inflammatory bowel disease|26192919+LOC105376491 - CUL2|inflammatory bowel disease|26192919;CREM|inflammatory bowel disease|26192919+CREM|inflammatory bowel disease|28067908	inflammatory bowel disease
chr10_rs2384283_35326789_G_A	chr10:35321363|35333796	rs17582416;rs11010067;rs34779708	LOC105376491 - CUL2|inflammatory bowel disease|18587394;LOC105376491 - CUL2|inflammatory bowel disease|23128233+LOC105376491 - CUL2|inflammatory bowel disease|26192919+LOC105376491 - CUL2|inflammatory bowel disease|26192919;CREM|inflammatory bowel disease|26192919+CREM|inflammatory bowel disease|28067908	inflammatory bowel disease
chr10_rs2384283_35326789_G_A	chr10:35349802|35360267	rs17582416;rs11010067;rs34779708	LOC105376491 - CUL2|inflammatory bowel disease|18587394;LOC105376491 - CUL2|inflammatory bowel disease|23128233+LOC105376491 - CUL2|inflammatory bowel disease|26192919+LOC105376491 - CUL2|inflammatory bowel disease|26192919;CREM|inflammatory bowel disease|26192919+CREM|inflammatory bowel disease|28067908	inflammatory bowel disease
chr10_rs2384287_35340559_A_G	chr10:35321363|35333796	rs17582416;rs11010067;rs34779708	LOC105376491 - CUL2|inflammatory bowel disease|18587394;LOC105376491 - CUL2|inflammatory bowel disease|23128233+LOC105376491 - CUL2|inflammatory bowel disease|26192919+LOC105376491 - CUL2|inflammatory bowel disease|26192919;CREM|inflammatory bowel disease|26192919+CREM|inflammatory bowel disease|28067908	inflammatory bowel disease
chr10_rs2384287_35340559_A_G	chr10:35349802|35360267	rs17582416;rs11010067;rs34779708	LOC105376491 - CUL2|inflammatory bowel disease|18587394;LOC105376491 - CUL2|inflammatory bowel disease|23128233+LOC105376491 - CUL2|inflammatory bowel disease|26192919+LOC105376491 - CUL2|inflammatory bowel disease|26192919;CREM|inflammatory bowel disease|26192919+CREM|inflammatory bowel disease|28067908	inflammatory bowel disease
chr10_rs2384289_35343525_G_A	chr10:35321363|35333796	rs17582416;rs11010067;rs34779708	LOC105376491 - CUL2|inflammatory bowel disease|18587394;LOC105376491 - CUL2|inflammatory bowel disease|23128233+LOC105376491 - CUL2|inflammatory bowel disease|26192919+LOC105376491 - CUL2|inflammatory bowel disease|26192919;CREM|inflammatory bowel disease|26192919+CREM|inflammatory bowel disease|28067908	inflammatory bowel disease
chr10_rs2384289_35343525_G_A	chr10:35349802|35360267	rs17582416;rs11010067;rs34779708	LOC105376491 - CUL2|inflammatory bowel disease|18587394;LOC105376491 - CUL2|inflammatory bowel disease|23128233+LOC105376491 - CUL2|inflammatory bowel disease|26192919+LOC105376491 - CUL2|inflammatory bowel disease|26192919;CREM|inflammatory bowel disease|26192919+CREM|inflammatory bowel disease|28067908	inflammatory bowel disease
chr10_rs2490663_35329735_A_G	chr10:35321363|35333796	rs17582416;rs11010067;rs34779708	LOC105376491 - CUL2|inflammatory bowel disease|18587394;LOC105376491 - CUL2|inflammatory bowel disease|23128233+LOC105376491 - CUL2|inflammatory bowel disease|26192919+LOC105376491 - CUL2|inflammatory bowel disease|26192919;CREM|inflammatory bowel disease|26192919+CREM|inflammatory bowel disease|28067908	inflammatory bowel disease
chr10_rs2490663_35329735_A_G	chr10:35349802|35360267	rs17582416;rs11010067;rs34779708	LOC105376491 - CUL2|inflammatory bowel disease|18587394;LOC105376491 - CUL2|inflammatory bowel disease|23128233+LOC105376491 - CUL2|inflammatory bowel disease|26192919+LOC105376491 - CUL2|inflammatory bowel disease|26192919;CREM|inflammatory bowel disease|26192919+CREM|inflammatory bowel disease|28067908	inflammatory bowel disease
chr10_rs2505631_35368385_A_T	chr10:35321363|35333796	rs17582416;rs11010067;rs34779708	LOC105376491 - CUL2|inflammatory bowel disease|18587394;LOC105376491 - CUL2|inflammatory bowel disease|23128233+LOC105376491 - CUL2|inflammatory bowel disease|26192919+LOC105376491 - CUL2|inflammatory bowel disease|26192919;CREM|inflammatory bowel disease|26192919+CREM|inflammatory bowel disease|28067908	inflammatory bowel disease
chr10_rs2505631_35368385_A_T	chr10:35349802|35360267	rs17582416;rs11010067;rs34779708	LOC105376491 - CUL2|inflammatory bowel disease|18587394;LOC105376491 - CUL2|inflammatory bowel disease|23128233+LOC105376491 - CUL2|inflammatory bowel disease|26192919+LOC105376491 - CUL2|inflammatory bowel disease|26192919;CREM|inflammatory bowel disease|26192919+CREM|inflammatory bowel disease|28067908	inflammatory bowel disease
chr10_rs2505640_35459497_A_G	chr10:35349802|35360267	rs17582416;rs11010067;rs34779708	LOC105376491 - CUL2|inflammatory bowel disease|18587394;LOC105376491 - CUL2|inflammatory bowel disease|23128233+LOC105376491 - CUL2|inflammatory bowel disease|26192919+LOC105376491 - CUL2|inflammatory bowel disease|26192919;CREM|inflammatory bowel disease|26192919+CREM|inflammatory bowel disease|28067908	inflammatory bowel disease
chr10_rs28399513_96602398_T_A	chr10:96493054|96541754	rs1074145	CYP2C9|unipolar depression|24528284	unipolar depression
chr10_rs2860837_96449739_G_A	chr10:96493054|96541754	rs1074145	CYP2C9|unipolar depression|24528284	unipolar depression
chr10_rs2860838_96453039_C_G	chr10:96493054|96541754	rs1074145	CYP2C9|unipolar depression|24528284	unipolar depression
chr10_rs34087268_35346724_T_G	chr10:35321363|35333796	rs17582416;rs11010067;rs34779708	LOC105376491 - CUL2|inflammatory bowel disease|18587394;LOC105376491 - CUL2|inflammatory bowel disease|23128233+LOC105376491 - CUL2|inflammatory bowel disease|26192919+LOC105376491 - CUL2|inflammatory bowel disease|26192919;CREM|inflammatory bowel disease|26192919+CREM|inflammatory bowel disease|28067908	inflammatory bowel disease
chr10_rs34087268_35346724_T_G	chr10:35349802|35360267	rs17582416;rs11010067;rs34779708	LOC105376491 - CUL2|inflammatory bowel disease|18587394;LOC105376491 - CUL2|inflammatory bowel disease|23128233+LOC105376491 - CUL2|inflammatory bowel disease|26192919+LOC105376491 - CUL2|inflammatory bowel disease|26192919;CREM|inflammatory bowel disease|26192919+CREM|inflammatory bowel disease|28067908	inflammatory bowel disease
chr10_rs34121168_96566413_G_A	chr10:96493054|96541754	rs1074145	CYP2C9|unipolar depression|24528284	unipolar depression
chr10_rs34296409_35404613_C_G	chr10:35321363|35333796	rs17582416;rs11010067;rs34779708	LOC105376491 - CUL2|inflammatory bowel disease|18587394;LOC105376491 - CUL2|inflammatory bowel disease|23128233+LOC105376491 - CUL2|inflammatory bowel disease|26192919+LOC105376491 - CUL2|inflammatory bowel disease|26192919;CREM|inflammatory bowel disease|26192919+CREM|inflammatory bowel disease|28067908	inflammatory bowel disease
chr10_rs34296409_35404613_C_G	chr10:35349802|35360267	rs17582416;rs11010067;rs34779708	LOC105376491 - CUL2|inflammatory bowel disease|18587394;LOC105376491 - CUL2|inflammatory bowel disease|23128233+LOC105376491 - CUL2|inflammatory bowel disease|26192919+LOC105376491 - CUL2|inflammatory bowel disease|26192919;CREM|inflammatory bowel disease|26192919+CREM|inflammatory bowel disease|28067908	inflammatory bowel disease
chr10_rs34304999_35365705_C_T	chr10:35321363|35333796	rs17582416;rs11010067;rs34779708	LOC105376491 - CUL2|inflammatory bowel disease|18587394;LOC105376491 - CUL2|inflammatory bowel disease|23128233+LOC105376491 - CUL2|inflammatory bowel disease|26192919+LOC105376491 - CUL2|inflammatory bowel disease|26192919;CREM|inflammatory bowel disease|26192919+CREM|inflammatory bowel disease|28067908	inflammatory bowel disease
chr10_rs34304999_35365705_C_T	chr10:35349802|35360267	rs17582416;rs11010067;rs34779708	LOC105376491 - CUL2|inflammatory bowel disease|18587394;LOC105376491 - CUL2|inflammatory bowel disease|23128233+LOC105376491 - CUL2|inflammatory bowel disease|26192919+LOC105376491 - CUL2|inflammatory bowel disease|26192919;CREM|inflammatory bowel disease|26192919+CREM|inflammatory bowel disease|28067908	inflammatory bowel disease
chr10_rs34375045_35362356_A_C	chr10:35321363|35333796	rs17582416;rs11010067;rs34779708	LOC105376491 - CUL2|inflammatory bowel disease|18587394;LOC105376491 - CUL2|inflammatory bowel disease|23128233+LOC105376491 - CUL2|inflammatory bowel disease|26192919+LOC105376491 - CUL2|inflammatory bowel disease|26192919;CREM|inflammatory bowel disease|26192919+CREM|inflammatory bowel disease|28067908	inflammatory bowel disease
chr10_rs34375045_35362356_A_C	chr10:35349802|35360267	rs17582416;rs11010067;rs34779708	LOC105376491 - CUL2|inflammatory bowel disease|18587394;LOC105376491 - CUL2|inflammatory bowel disease|23128233+LOC105376491 - CUL2|inflammatory bowel disease|26192919+LOC105376491 - CUL2|inflammatory bowel disease|26192919;CREM|inflammatory bowel disease|26192919+CREM|inflammatory bowel disease|28067908	inflammatory bowel disease
chr10_rs34481177_35380913_C_T	chr10:35321363|35333796	rs17582416;rs11010067;rs34779708	LOC105376491 - CUL2|inflammatory bowel disease|18587394;LOC105376491 - CUL2|inflammatory bowel disease|23128233+LOC105376491 - CUL2|inflammatory bowel disease|26192919+LOC105376491 - CUL2|inflammatory bowel disease|26192919;CREM|inflammatory bowel disease|26192919+CREM|inflammatory bowel disease|28067908	inflammatory bowel disease
chr10_rs34481177_35380913_C_T	chr10:35349802|35360267	rs17582416;rs11010067;rs34779708	LOC105376491 - CUL2|inflammatory bowel disease|18587394;LOC105376491 - CUL2|inflammatory bowel disease|23128233+LOC105376491 - CUL2|inflammatory bowel disease|26192919+LOC105376491 - CUL2|inflammatory bowel disease|26192919;CREM|inflammatory bowel disease|26192919+CREM|inflammatory bowel disease|28067908	inflammatory bowel disease
chr10_rs34605125_35411246_A_G	chr10:35321363|35333796	rs17582416;rs11010067;rs34779708	LOC105376491 - CUL2|inflammatory bowel disease|18587394;LOC105376491 - CUL2|inflammatory bowel disease|23128233+LOC105376491 - CUL2|inflammatory bowel disease|26192919+LOC105376491 - CUL2|inflammatory bowel disease|26192919;CREM|inflammatory bowel disease|26192919+CREM|inflammatory bowel disease|28067908	inflammatory bowel disease
chr10_rs34605125_35411246_A_G	chr10:35349802|35360267	rs17582416;rs11010067;rs34779708	LOC105376491 - CUL2|inflammatory bowel disease|18587394;LOC105376491 - CUL2|inflammatory bowel disease|23128233+LOC105376491 - CUL2|inflammatory bowel disease|26192919+LOC105376491 - CUL2|inflammatory bowel disease|26192919;CREM|inflammatory bowel disease|26192919+CREM|inflammatory bowel disease|28067908	inflammatory bowel disease
chr10_rs34630580_35449228_A_G	chr10:35349802|35360267	rs17582416;rs11010067;rs34779708	LOC105376491 - CUL2|inflammatory bowel disease|18587394;LOC105376491 - CUL2|inflammatory bowel disease|23128233+LOC105376491 - CUL2|inflammatory bowel disease|26192919+LOC105376491 - CUL2|inflammatory bowel disease|26192919;CREM|inflammatory bowel disease|26192919+CREM|inflammatory bowel disease|28067908	inflammatory bowel disease
chr10_rs34776628_35426324_G_A	chr10:35321363|35333796	rs17582416;rs11010067;rs34779708	LOC105376491 - CUL2|inflammatory bowel disease|18587394;LOC105376491 - CUL2|inflammatory bowel disease|23128233+LOC105376491 - CUL2|inflammatory bowel disease|26192919+LOC105376491 - CUL2|inflammatory bowel disease|26192919;CREM|inflammatory bowel disease|26192919+CREM|inflammatory bowel disease|28067908	inflammatory bowel disease
chr10_rs34776628_35426324_G_A	chr10:35349802|35360267	rs17582416;rs11010067;rs34779708	LOC105376491 - CUL2|inflammatory bowel disease|18587394;LOC105376491 - CUL2|inflammatory bowel disease|23128233+LOC105376491 - CUL2|inflammatory bowel disease|26192919+LOC105376491 - CUL2|inflammatory bowel disease|26192919;CREM|inflammatory bowel disease|26192919+CREM|inflammatory bowel disease|28067908	inflammatory bowel disease
chr10_rs34777815_96489319_A_G	chr10:96493054|96541754	rs1074145	CYP2C9|unipolar depression|24528284	unipolar depression
chr10_rs34815241_35296676_T_C	chr10:35321363|35333796	rs17582416;rs11010067;rs34779708	LOC105376491 - CUL2|inflammatory bowel disease|18587394;LOC105376491 - CUL2|inflammatory bowel disease|23128233+LOC105376491 - CUL2|inflammatory bowel disease|26192919+LOC105376491 - CUL2|inflammatory bowel disease|26192919;CREM|inflammatory bowel disease|26192919+CREM|inflammatory bowel disease|28067908	inflammatory bowel disease
chr10_rs34815241_35296676_T_C	chr10:35349802|35360267	rs17582416;rs11010067;rs34779708	LOC105376491 - CUL2|inflammatory bowel disease|18587394;LOC105376491 - CUL2|inflammatory bowel disease|23128233+LOC105376491 - CUL2|inflammatory bowel disease|26192919+LOC105376491 - CUL2|inflammatory bowel disease|26192919;CREM|inflammatory bowel disease|26192919+CREM|inflammatory bowel disease|28067908	inflammatory bowel disease
chr10_rs34829812_96466073_T_A	chr10:96493054|96541754	rs1074145	CYP2C9|unipolar depression|24528284	unipolar depression
chr10_rs34876468_35424450_G_A	chr10:35321363|35333796	rs17582416;rs11010067;rs34779708	LOC105376491 - CUL2|inflammatory bowel disease|18587394;LOC105376491 - CUL2|inflammatory bowel disease|23128233+LOC105376491 - CUL2|inflammatory bowel disease|26192919+LOC105376491 - CUL2|inflammatory bowel disease|26192919;CREM|inflammatory bowel disease|26192919+CREM|inflammatory bowel disease|28067908	inflammatory bowel disease
chr10_rs34876468_35424450_G_A	chr10:35349802|35360267	rs17582416;rs11010067;rs34779708	LOC105376491 - CUL2|inflammatory bowel disease|18587394;LOC105376491 - CUL2|inflammatory bowel disease|23128233+LOC105376491 - CUL2|inflammatory bowel disease|26192919+LOC105376491 - CUL2|inflammatory bowel disease|26192919;CREM|inflammatory bowel disease|26192919+CREM|inflammatory bowel disease|28067908	inflammatory bowel disease
chr10_rs34954932_35410807_G_T	chr10:35321363|35333796	rs17582416;rs11010067;rs34779708	LOC105376491 - CUL2|inflammatory bowel disease|18587394;LOC105376491 - CUL2|inflammatory bowel disease|23128233+LOC105376491 - CUL2|inflammatory bowel disease|26192919+LOC105376491 - CUL2|inflammatory bowel disease|26192919;CREM|inflammatory bowel disease|26192919+CREM|inflammatory bowel disease|28067908	inflammatory bowel disease
chr10_rs34954932_35410807_G_T	chr10:35349802|35360267	rs17582416;rs11010067;rs34779708	LOC105376491 - CUL2|inflammatory bowel disease|18587394;LOC105376491 - CUL2|inflammatory bowel disease|23128233+LOC105376491 - CUL2|inflammatory bowel disease|26192919+LOC105376491 - CUL2|inflammatory bowel disease|26192919;CREM|inflammatory bowel disease|26192919+CREM|inflammatory bowel disease|28067908	inflammatory bowel disease
chr10_rs35126129_35452141_G_A	chr10:35349802|35360267	rs17582416;rs11010067;rs34779708	LOC105376491 - CUL2|inflammatory bowel disease|18587394;LOC105376491 - CUL2|inflammatory bowel disease|23128233+LOC105376491 - CUL2|inflammatory bowel disease|26192919+LOC105376491 - CUL2|inflammatory bowel disease|26192919;CREM|inflammatory bowel disease|26192919+CREM|inflammatory bowel disease|28067908	inflammatory bowel disease
chr10_rs35136660_35385973_C_A	chr10:35321363|35333796	rs17582416;rs11010067;rs34779708	LOC105376491 - CUL2|inflammatory bowel disease|18587394;LOC105376491 - CUL2|inflammatory bowel disease|23128233+LOC105376491 - CUL2|inflammatory bowel disease|26192919+LOC105376491 - CUL2|inflammatory bowel disease|26192919;CREM|inflammatory bowel disease|26192919+CREM|inflammatory bowel disease|28067908	inflammatory bowel disease
chr10_rs35136660_35385973_C_A	chr10:35349802|35360267	rs17582416;rs11010067;rs34779708	LOC105376491 - CUL2|inflammatory bowel disease|18587394;LOC105376491 - CUL2|inflammatory bowel disease|23128233+LOC105376491 - CUL2|inflammatory bowel disease|26192919+LOC105376491 - CUL2|inflammatory bowel disease|26192919;CREM|inflammatory bowel disease|26192919+CREM|inflammatory bowel disease|28067908	inflammatory bowel disease
chr10_rs35172334_96497169_A_G	chr10:96493054|96541754	rs1074145	CYP2C9|unipolar depression|24528284	unipolar depression
chr10_rs35317849_35285721_C_A	chr10:35321363|35333796	rs17582416;rs11010067;rs34779708	LOC105376491 - CUL2|inflammatory bowel disease|18587394;LOC105376491 - CUL2|inflammatory bowel disease|23128233+LOC105376491 - CUL2|inflammatory bowel disease|26192919+LOC105376491 - CUL2|inflammatory bowel disease|26192919;CREM|inflammatory bowel disease|26192919+CREM|inflammatory bowel disease|28067908	inflammatory bowel disease
chr10_rs35317849_35285721_C_A	chr10:35349802|35360267	rs17582416;rs11010067;rs34779708	LOC105376491 - CUL2|inflammatory bowel disease|18587394;LOC105376491 - CUL2|inflammatory bowel disease|23128233+LOC105376491 - CUL2|inflammatory bowel disease|26192919+LOC105376491 - CUL2|inflammatory bowel disease|26192919;CREM|inflammatory bowel disease|26192919+CREM|inflammatory bowel disease|28067908	inflammatory bowel disease
chr10_rs35388511_35296616_A_G	chr10:35321363|35333796	rs17582416;rs11010067;rs34779708	LOC105376491 - CUL2|inflammatory bowel disease|18587394;LOC105376491 - CUL2|inflammatory bowel disease|23128233+LOC105376491 - CUL2|inflammatory bowel disease|26192919+LOC105376491 - CUL2|inflammatory bowel disease|26192919;CREM|inflammatory bowel disease|26192919+CREM|inflammatory bowel disease|28067908	inflammatory bowel disease
chr10_rs35388511_35296616_A_G	chr10:35349802|35360267	rs17582416;rs11010067;rs34779708	LOC105376491 - CUL2|inflammatory bowel disease|18587394;LOC105376491 - CUL2|inflammatory bowel disease|23128233+LOC105376491 - CUL2|inflammatory bowel disease|26192919+LOC105376491 - CUL2|inflammatory bowel disease|26192919;CREM|inflammatory bowel disease|26192919+CREM|inflammatory bowel disease|28067908	inflammatory bowel disease
chr10_rs35390752_96543823_T_G	chr10:96493054|96541754	rs1074145	CYP2C9|unipolar depression|24528284	unipolar depression
chr10_rs35521908_35289570_T_A	chr10:35321363|35333796	rs17582416;rs11010067;rs34779708	LOC105376491 - CUL2|inflammatory bowel disease|18587394;LOC105376491 - CUL2|inflammatory bowel disease|23128233+LOC105376491 - CUL2|inflammatory bowel disease|26192919+LOC105376491 - CUL2|inflammatory bowel disease|26192919;CREM|inflammatory bowel disease|26192919+CREM|inflammatory bowel disease|28067908	inflammatory bowel disease
chr10_rs35521908_35289570_T_A	chr10:35349802|35360267	rs17582416;rs11010067;rs34779708	LOC105376491 - CUL2|inflammatory bowel disease|18587394;LOC105376491 - CUL2|inflammatory bowel disease|23128233+LOC105376491 - CUL2|inflammatory bowel disease|26192919+LOC105376491 - CUL2|inflammatory bowel disease|26192919;CREM|inflammatory bowel disease|26192919+CREM|inflammatory bowel disease|28067908	inflammatory bowel disease
chr10_rs35709381_96614725_G_T	chr10:96493054|96541754	rs1074145	CYP2C9|unipolar depression|24528284	unipolar depression
chr10_rs35751085_96527642_G_A	chr10:96493054|96541754	rs1074145	CYP2C9|unipolar depression|24528284	unipolar depression
chr10_rs35756290_104585572_G_A	chr10:104632205|104634957	rs4919687	CYP17A1|colorectal cancer|26965516	colorectal cancer
chr10_rs35777088_35409048_T_C	chr10:35321363|35333796	rs17582416;rs11010067;rs34779708	LOC105376491 - CUL2|inflammatory bowel disease|18587394;LOC105376491 - CUL2|inflammatory bowel disease|23128233+LOC105376491 - CUL2|inflammatory bowel disease|26192919+LOC105376491 - CUL2|inflammatory bowel disease|26192919;CREM|inflammatory bowel disease|26192919+CREM|inflammatory bowel disease|28067908	inflammatory bowel disease
chr10_rs35777088_35409048_T_C	chr10:35349802|35360267	rs17582416;rs11010067;rs34779708	LOC105376491 - CUL2|inflammatory bowel disease|18587394;LOC105376491 - CUL2|inflammatory bowel disease|23128233+LOC105376491 - CUL2|inflammatory bowel disease|26192919+LOC105376491 - CUL2|inflammatory bowel disease|26192919;CREM|inflammatory bowel disease|26192919+CREM|inflammatory bowel disease|28067908	inflammatory bowel disease
chr10_rs35784065_35353574_C_T	chr10:35321363|35333796	rs17582416;rs11010067;rs34779708	LOC105376491 - CUL2|inflammatory bowel disease|18587394;LOC105376491 - CUL2|inflammatory bowel disease|23128233+LOC105376491 - CUL2|inflammatory bowel disease|26192919+LOC105376491 - CUL2|inflammatory bowel disease|26192919;CREM|inflammatory bowel disease|26192919+CREM|inflammatory bowel disease|28067908	inflammatory bowel disease
chr10_rs35784065_35353574_C_T	chr10:35349802|35360267	rs17582416;rs11010067;rs34779708	LOC105376491 - CUL2|inflammatory bowel disease|18587394;LOC105376491 - CUL2|inflammatory bowel disease|23128233+LOC105376491 - CUL2|inflammatory bowel disease|26192919+LOC105376491 - CUL2|inflammatory bowel disease|26192919;CREM|inflammatory bowel disease|26192919+CREM|inflammatory bowel disease|28067908	inflammatory bowel disease
chr10_rs35814343_35427714_G_T	chr10:35321363|35333796	rs17582416;rs11010067;rs34779708	LOC105376491 - CUL2|inflammatory bowel disease|18587394;LOC105376491 - CUL2|inflammatory bowel disease|23128233+LOC105376491 - CUL2|inflammatory bowel disease|26192919+LOC105376491 - CUL2|inflammatory bowel disease|26192919;CREM|inflammatory bowel disease|26192919+CREM|inflammatory bowel disease|28067908	inflammatory bowel disease
chr10_rs35814343_35427714_G_T	chr10:35349802|35360267	rs17582416;rs11010067;rs34779708	LOC105376491 - CUL2|inflammatory bowel disease|18587394;LOC105376491 - CUL2|inflammatory bowel disease|23128233+LOC105376491 - CUL2|inflammatory bowel disease|26192919+LOC105376491 - CUL2|inflammatory bowel disease|26192919;CREM|inflammatory bowel disease|26192919+CREM|inflammatory bowel disease|28067908	inflammatory bowel disease
chr10_rs35835168_96487307_C_G	chr10:96493054|96541754	rs1074145	CYP2C9|unipolar depression|24528284	unipolar depression
chr10_rs35847586_35455336_A_G	chr10:35349802|35360267	rs17582416;rs11010067;rs34779708	LOC105376491 - CUL2|inflammatory bowel disease|18587394;LOC105376491 - CUL2|inflammatory bowel disease|23128233+LOC105376491 - CUL2|inflammatory bowel disease|26192919+LOC105376491 - CUL2|inflammatory bowel disease|26192919;CREM|inflammatory bowel disease|26192919+CREM|inflammatory bowel disease|28067908	inflammatory bowel disease
chr10_rs35848945_35287561_G_T	chr10:35321363|35333796	rs17582416;rs11010067;rs34779708	LOC105376491 - CUL2|inflammatory bowel disease|18587394;LOC105376491 - CUL2|inflammatory bowel disease|23128233+LOC105376491 - CUL2|inflammatory bowel disease|26192919+LOC105376491 - CUL2|inflammatory bowel disease|26192919;CREM|inflammatory bowel disease|26192919+CREM|inflammatory bowel disease|28067908	inflammatory bowel disease
chr10_rs35848945_35287561_G_T	chr10:35349802|35360267	rs17582416;rs11010067;rs34779708	LOC105376491 - CUL2|inflammatory bowel disease|18587394;LOC105376491 - CUL2|inflammatory bowel disease|23128233+LOC105376491 - CUL2|inflammatory bowel disease|26192919+LOC105376491 - CUL2|inflammatory bowel disease|26192919;CREM|inflammatory bowel disease|26192919+CREM|inflammatory bowel disease|28067908	inflammatory bowel disease
chr10_rs35886556_35334985_C_T	chr10:35321363|35333796	rs17582416;rs11010067;rs34779708	LOC105376491 - CUL2|inflammatory bowel disease|18587394;LOC105376491 - CUL2|inflammatory bowel disease|23128233+LOC105376491 - CUL2|inflammatory bowel disease|26192919+LOC105376491 - CUL2|inflammatory bowel disease|26192919;CREM|inflammatory bowel disease|26192919+CREM|inflammatory bowel disease|28067908	inflammatory bowel disease
chr10_rs35886556_35334985_C_T	chr10:35349802|35360267	rs17582416;rs11010067;rs34779708	LOC105376491 - CUL2|inflammatory bowel disease|18587394;LOC105376491 - CUL2|inflammatory bowel disease|23128233+LOC105376491 - CUL2|inflammatory bowel disease|26192919+LOC105376491 - CUL2|inflammatory bowel disease|26192919;CREM|inflammatory bowel disease|26192919+CREM|inflammatory bowel disease|28067908	inflammatory bowel disease
chr10_rs35912711_35312996_T_C	chr10:35321363|35333796	rs17582416;rs11010067;rs34779708	LOC105376491 - CUL2|inflammatory bowel disease|18587394;LOC105376491 - CUL2|inflammatory bowel disease|23128233+LOC105376491 - CUL2|inflammatory bowel disease|26192919+LOC105376491 - CUL2|inflammatory bowel disease|26192919;CREM|inflammatory bowel disease|26192919+CREM|inflammatory bowel disease|28067908	inflammatory bowel disease
chr10_rs35912711_35312996_T_C	chr10:35349802|35360267	rs17582416;rs11010067;rs34779708	LOC105376491 - CUL2|inflammatory bowel disease|18587394;LOC105376491 - CUL2|inflammatory bowel disease|23128233+LOC105376491 - CUL2|inflammatory bowel disease|26192919+LOC105376491 - CUL2|inflammatory bowel disease|26192919;CREM|inflammatory bowel disease|26192919+CREM|inflammatory bowel disease|28067908	inflammatory bowel disease
chr10_rs35997236_35376690_C_T	chr10:35349802|35360267	rs17582416;rs11010067;rs34779708	LOC105376491 - CUL2|inflammatory bowel disease|18587394;LOC105376491 - CUL2|inflammatory bowel disease|23128233+LOC105376491 - CUL2|inflammatory bowel disease|26192919+LOC105376491 - CUL2|inflammatory bowel disease|26192919;CREM|inflammatory bowel disease|26192919+CREM|inflammatory bowel disease|28067908	inflammatory bowel disease
chr10_rs36123879_35395912_T_G	chr10:35321363|35333796	rs17582416;rs11010067;rs34779708	LOC105376491 - CUL2|inflammatory bowel disease|18587394;LOC105376491 - CUL2|inflammatory bowel disease|23128233+LOC105376491 - CUL2|inflammatory bowel disease|26192919+LOC105376491 - CUL2|inflammatory bowel disease|26192919;CREM|inflammatory bowel disease|26192919+CREM|inflammatory bowel disease|28067908	inflammatory bowel disease
chr10_rs36123879_35395912_T_G	chr10:35349802|35360267	rs17582416;rs11010067;rs34779708	LOC105376491 - CUL2|inflammatory bowel disease|18587394;LOC105376491 - CUL2|inflammatory bowel disease|23128233+LOC105376491 - CUL2|inflammatory bowel disease|26192919+LOC105376491 - CUL2|inflammatory bowel disease|26192919;CREM|inflammatory bowel disease|26192919+CREM|inflammatory bowel disease|28067908	inflammatory bowel disease
chr10_rs3740083_35320383_C_T	chr10:35321363|35333796	rs17582416;rs11010067;rs34779708	LOC105376491 - CUL2|inflammatory bowel disease|18587394;LOC105376491 - CUL2|inflammatory bowel disease|23128233+LOC105376491 - CUL2|inflammatory bowel disease|26192919+LOC105376491 - CUL2|inflammatory bowel disease|26192919;CREM|inflammatory bowel disease|26192919+CREM|inflammatory bowel disease|28067908	inflammatory bowel disease
chr10_rs3740083_35320383_C_T	chr10:35349802|35360267	rs17582416;rs11010067;rs34779708	LOC105376491 - CUL2|inflammatory bowel disease|18587394;LOC105376491 - CUL2|inflammatory bowel disease|23128233+LOC105376491 - CUL2|inflammatory bowel disease|26192919+LOC105376491 - CUL2|inflammatory bowel disease|26192919;CREM|inflammatory bowel disease|26192919+CREM|inflammatory bowel disease|28067908	inflammatory bowel disease
chr10_rs3740397_104592675_G_C	chr10:104632205|104634957	rs11191424;rs7085104	C10orf32-ASMT|schizophrenia|28991256;C10orf32-ASMT|schizophrenia|23974872	schizophrenia
chr10_rs3740400_104629465_T_G	chr10:104632205|104634957	rs11191419;rs11191424;rs7085104	PTGES3P4 - C10orf32|schizophrenia|25056061+PTGES3P4 - C10orf32|autism|28540026;C10orf32-ASMT|schizophrenia|28991256;C10orf32-ASMT|schizophrenia|23974872	schizophrenia
chr10_rs3758580_96602622_C_T	chr10:96493054|96541754	rs1074145	CYP2C9|unipolar depression|24528284	unipolar depression
chr10_rs3781286_104595719_C_T	chr10:104632205|104634957	rs11191424;rs7085104	C10orf32-ASMT|schizophrenia|28991256;C10orf32-ASMT|schizophrenia|23974872	schizophrenia
chr10_rs3818504_96466147_A_T	chr10:96493054|96541754	rs1074145	CYP2C9|unipolar depression|24528284	unipolar depression
chr10_rs4007289_35269790_G_A	chr10:35321363|35333796	rs17582416;rs11010067;rs34779708	LOC105376491 - CUL2|inflammatory bowel disease|18587394;LOC105376491 - CUL2|inflammatory bowel disease|23128233+LOC105376491 - CUL2|inflammatory bowel disease|26192919+LOC105376491 - CUL2|inflammatory bowel disease|26192919;CREM|inflammatory bowel disease|26192919+CREM|inflammatory bowel disease|28067908	inflammatory bowel disease
chr10_rs4007289_35269790_G_A	chr10:35349802|35360267	rs17582416;rs11010067;rs34779708	LOC105376491 - CUL2|inflammatory bowel disease|18587394;LOC105376491 - CUL2|inflammatory bowel disease|23128233+LOC105376491 - CUL2|inflammatory bowel disease|26192919+LOC105376491 - CUL2|inflammatory bowel disease|26192919;CREM|inflammatory bowel disease|26192919+CREM|inflammatory bowel disease|28067908	inflammatory bowel disease
chr10_rs4244285_96541616_G_A	chr10:96493054|96541754	rs1074145	CYP2C9|unipolar depression|24528284	unipolar depression
chr10_rs4255471_96458700_C_T	chr10:96493054|96541754	rs1074145	CYP2C9|unipolar depression|24528284	unipolar depression
chr10_rs4294520_35422506_C_T	chr10:35321363|35333796	rs17582416;rs11010067;rs34779708	LOC105376491 - CUL2|inflammatory bowel disease|18587394;LOC105376491 - CUL2|inflammatory bowel disease|23128233+LOC105376491 - CUL2|inflammatory bowel disease|26192919+LOC105376491 - CUL2|inflammatory bowel disease|26192919;CREM|inflammatory bowel disease|26192919+CREM|inflammatory bowel disease|28067908	inflammatory bowel disease
chr10_rs4294520_35422506_C_T	chr10:35349802|35360267	rs17582416;rs11010067;rs34779708	LOC105376491 - CUL2|inflammatory bowel disease|18587394;LOC105376491 - CUL2|inflammatory bowel disease|23128233+LOC105376491 - CUL2|inflammatory bowel disease|26192919+LOC105376491 - CUL2|inflammatory bowel disease|26192919;CREM|inflammatory bowel disease|26192919+CREM|inflammatory bowel disease|28067908	inflammatory bowel disease
chr10_rs4351760_35280254_A_G	chr10:35321363|35333796	rs17582416;rs11010067;rs34779708	LOC105376491 - CUL2|inflammatory bowel disease|18587394;LOC105376491 - CUL2|inflammatory bowel disease|23128233+LOC105376491 - CUL2|inflammatory bowel disease|26192919+LOC105376491 - CUL2|inflammatory bowel disease|26192919;CREM|inflammatory bowel disease|26192919+CREM|inflammatory bowel disease|28067908	inflammatory bowel disease
chr10_rs4351760_35280254_A_G	chr10:35349802|35360267	rs17582416;rs11010067;rs34779708	LOC105376491 - CUL2|inflammatory bowel disease|18587394;LOC105376491 - CUL2|inflammatory bowel disease|23128233+LOC105376491 - CUL2|inflammatory bowel disease|26192919+LOC105376491 - CUL2|inflammatory bowel disease|26192919;CREM|inflammatory bowel disease|26192919+CREM|inflammatory bowel disease|28067908	inflammatory bowel disease
chr10_rs4363528_104655515_A_G	chr10:104632205|104634957	rs10883795	AS3MT, C10orf32-ASMT|schizophrenia|27922604	schizophrenia
chr10_rs4402245_35268132_A_G	chr10:35349802|35360267	rs17582416;rs11010067;rs34779708	LOC105376491 - CUL2|inflammatory bowel disease|18587394;LOC105376491 - CUL2|inflammatory bowel disease|23128233+LOC105376491 - CUL2|inflammatory bowel disease|26192919+LOC105376491 - CUL2|inflammatory bowel disease|26192919;CREM|inflammatory bowel disease|26192919+CREM|inflammatory bowel disease|28067908	inflammatory bowel disease
chr10_rs4417205_96580202_C_G	chr10:96493054|96541754	rs1074145	CYP2C9|unipolar depression|24528284	unipolar depression
chr10_rs4445573_96590068_C_T	chr10:96493054|96541754	rs1074145	CYP2C9|unipolar depression|24528284	unipolar depression
chr10_rs4532960_104667406_C_T	chr10:104632205|104634957	rs7914558	CNNM2|schizophrenia|21926974+CNNM2|attention deficit hyperactivity disorder|23453885+CNNM2|unipolar depression|23453885+CNNM2|autism|23453885+CNNM2|bipolar disorder|23453885	schizophrenia
chr10_rs4532967_96519197_G_T	chr10:96493054|96541754	rs1074145	CYP2C9|unipolar depression|24528284	unipolar depression
chr10_rs4589212_96628105_A_T	chr10:96493054|96541754	rs1074145	CYP2C9|unipolar depression|24528284	unipolar depression
chr10_rs4641393_96567386_C_T	chr10:96493054|96541754	rs1074145	CYP2C9|unipolar depression|24528284	unipolar depression
chr10_rs4917985_104624072_G_A	chr10:104632205|104634957	rs11191419;rs11191424;rs7085104	PTGES3P4 - C10orf32|schizophrenia|25056061+PTGES3P4 - C10orf32|autism|28540026;C10orf32-ASMT|schizophrenia|28991256;C10orf32-ASMT|schizophrenia|23974872	schizophrenia
chr10_rs4917987_104701122_A_C	chr10:104632205|104634957	rs7914558	CNNM2|schizophrenia|21926974+CNNM2|attention deficit hyperactivity disorder|23453885+CNNM2|unipolar depression|23453885+CNNM2|autism|23453885+CNNM2|bipolar disorder|23453885	schizophrenia
chr10_rs4919682_104584330_C_T	chr10:104632205|104634957	rs4919687	CYP17A1|colorectal cancer|26965516	colorectal cancer
chr10_rs4919684_104587024_A_G	chr10:104632205|104634957	rs4919687	CYP17A1|colorectal cancer|26965516	colorectal cancer
chr10_rs4919685_104587362_G_T	chr10:104632205|104634957	rs4919687	CYP17A1|colorectal cancer|26965516	colorectal cancer
chr10_rs4919686_104592249_A_C	chr10:104632205|104634957	rs4919687	CYP17A1|colorectal cancer|26965516	colorectal cancer
chr10_rs4919687_104595248_G_A	chr10:104632205|104634957	rs4919687	CYP17A1|colorectal cancer|26965516	colorectal cancer
chr10_rs4919689_104605892_G_A	chr10:104632205|104634957	rs11191424;rs7085104	C10orf32-ASMT|schizophrenia|28991256;C10orf32-ASMT|schizophrenia|23974872	schizophrenia
chr10_rs4919690_104616500_T_C	chr10:104632205|104634957	rs4919687	CYP17A1|colorectal cancer|26965516	colorectal cancer
chr10_rs4919691_104624475_T_G	chr10:104632205|104634957	rs11191419;rs11191424;rs7085104	PTGES3P4 - C10orf32|schizophrenia|25056061+PTGES3P4 - C10orf32|autism|28540026;C10orf32-ASMT|schizophrenia|28991256;C10orf32-ASMT|schizophrenia|23974872	schizophrenia
chr10_rs4919695_104704017_A_G	chr10:104632205|104634957	rs7914558	CNNM2|schizophrenia|21926974+CNNM2|attention deficit hyperactivity disorder|23453885+CNNM2|unipolar depression|23453885+CNNM2|autism|23453885+CNNM2|bipolar disorder|23453885	schizophrenia
chr10_rs4934524_35270921_G_C	chr10:35349802|35360267	rs17582416;rs11010067;rs34779708	LOC105376491 - CUL2|inflammatory bowel disease|18587394;LOC105376491 - CUL2|inflammatory bowel disease|23128233+LOC105376491 - CUL2|inflammatory bowel disease|26192919+LOC105376491 - CUL2|inflammatory bowel disease|26192919;CREM|inflammatory bowel disease|26192919+CREM|inflammatory bowel disease|28067908	inflammatory bowel disease
chr10_rs4934527_35281118_T_A	chr10:35321363|35333796	rs17582416;rs11010067;rs34779708	LOC105376491 - CUL2|inflammatory bowel disease|18587394;LOC105376491 - CUL2|inflammatory bowel disease|23128233+LOC105376491 - CUL2|inflammatory bowel disease|26192919+LOC105376491 - CUL2|inflammatory bowel disease|26192919;CREM|inflammatory bowel disease|26192919+CREM|inflammatory bowel disease|28067908	inflammatory bowel disease
chr10_rs4934527_35281118_T_A	chr10:35349802|35360267	rs17582416;rs11010067;rs34779708	LOC105376491 - CUL2|inflammatory bowel disease|18587394;LOC105376491 - CUL2|inflammatory bowel disease|23128233+LOC105376491 - CUL2|inflammatory bowel disease|26192919+LOC105376491 - CUL2|inflammatory bowel disease|26192919;CREM|inflammatory bowel disease|26192919+CREM|inflammatory bowel disease|28067908	inflammatory bowel disease
chr10_rs4934528_35292360_A_T	chr10:35321363|35333796	rs17582416;rs11010067;rs34779708	LOC105376491 - CUL2|inflammatory bowel disease|18587394;LOC105376491 - CUL2|inflammatory bowel disease|23128233+LOC105376491 - CUL2|inflammatory bowel disease|26192919+LOC105376491 - CUL2|inflammatory bowel disease|26192919;CREM|inflammatory bowel disease|26192919+CREM|inflammatory bowel disease|28067908	inflammatory bowel disease
chr10_rs4934528_35292360_A_T	chr10:35349802|35360267	rs17582416;rs11010067;rs34779708	LOC105376491 - CUL2|inflammatory bowel disease|18587394;LOC105376491 - CUL2|inflammatory bowel disease|23128233+LOC105376491 - CUL2|inflammatory bowel disease|26192919+LOC105376491 - CUL2|inflammatory bowel disease|26192919;CREM|inflammatory bowel disease|26192919+CREM|inflammatory bowel disease|28067908	inflammatory bowel disease
chr10_rs4934529_35302376_T_A	chr10:35321363|35333796	rs17582416;rs11010067;rs34779708	LOC105376491 - CUL2|inflammatory bowel disease|18587394;LOC105376491 - CUL2|inflammatory bowel disease|23128233+LOC105376491 - CUL2|inflammatory bowel disease|26192919+LOC105376491 - CUL2|inflammatory bowel disease|26192919;CREM|inflammatory bowel disease|26192919+CREM|inflammatory bowel disease|28067908	inflammatory bowel disease
chr10_rs4934529_35302376_T_A	chr10:35349802|35360267	rs17582416;rs11010067;rs34779708	LOC105376491 - CUL2|inflammatory bowel disease|18587394;LOC105376491 - CUL2|inflammatory bowel disease|23128233+LOC105376491 - CUL2|inflammatory bowel disease|26192919+LOC105376491 - CUL2|inflammatory bowel disease|26192919;CREM|inflammatory bowel disease|26192919+CREM|inflammatory bowel disease|28067908	inflammatory bowel disease
chr10_rs4934533_35359619_A_G	chr10:35321363|35333796	rs17582416;rs11010067;rs34779708	LOC105376491 - CUL2|inflammatory bowel disease|18587394;LOC105376491 - CUL2|inflammatory bowel disease|23128233+LOC105376491 - CUL2|inflammatory bowel disease|26192919+LOC105376491 - CUL2|inflammatory bowel disease|26192919;CREM|inflammatory bowel disease|26192919+CREM|inflammatory bowel disease|28067908	inflammatory bowel disease
chr10_rs4934533_35359619_A_G	chr10:35349802|35360267	rs17582416;rs11010067;rs34779708	LOC105376491 - CUL2|inflammatory bowel disease|18587394;LOC105376491 - CUL2|inflammatory bowel disease|23128233+LOC105376491 - CUL2|inflammatory bowel disease|26192919+LOC105376491 - CUL2|inflammatory bowel disease|26192919;CREM|inflammatory bowel disease|26192919+CREM|inflammatory bowel disease|28067908	inflammatory bowel disease
chr10_rs4934535_35432721_G_T	chr10:35321363|35333796	rs17582416;rs11010067;rs34779708	LOC105376491 - CUL2|inflammatory bowel disease|18587394;LOC105376491 - CUL2|inflammatory bowel disease|23128233+LOC105376491 - CUL2|inflammatory bowel disease|26192919+LOC105376491 - CUL2|inflammatory bowel disease|26192919;CREM|inflammatory bowel disease|26192919+CREM|inflammatory bowel disease|28067908	inflammatory bowel disease
chr10_rs4934535_35432721_G_T	chr10:35349802|35360267	rs17582416;rs11010067;rs34779708	LOC105376491 - CUL2|inflammatory bowel disease|18587394;LOC105376491 - CUL2|inflammatory bowel disease|23128233+LOC105376491 - CUL2|inflammatory bowel disease|26192919+LOC105376491 - CUL2|inflammatory bowel disease|26192919;CREM|inflammatory bowel disease|26192919+CREM|inflammatory bowel disease|28067908	inflammatory bowel disease
chr10_rs4934536_35441169_A_G	chr10:35349802|35360267	rs17582416;rs11010067;rs34779708	LOC105376491 - CUL2|inflammatory bowel disease|18587394;LOC105376491 - CUL2|inflammatory bowel disease|23128233+LOC105376491 - CUL2|inflammatory bowel disease|26192919+LOC105376491 - CUL2|inflammatory bowel disease|26192919;CREM|inflammatory bowel disease|26192919+CREM|inflammatory bowel disease|28067908	inflammatory bowel disease
chr10_rs4934537_35441512_C_T	chr10:35349802|35360267	rs17582416;rs11010067;rs34779708	LOC105376491 - CUL2|inflammatory bowel disease|18587394;LOC105376491 - CUL2|inflammatory bowel disease|23128233+LOC105376491 - CUL2|inflammatory bowel disease|26192919+LOC105376491 - CUL2|inflammatory bowel disease|26192919;CREM|inflammatory bowel disease|26192919+CREM|inflammatory bowel disease|28067908	inflammatory bowel disease
chr10_rs4934693_35271844_G_A	chr10:35349802|35360267	rs17582416;rs11010067;rs34779708	LOC105376491 - CUL2|inflammatory bowel disease|18587394;LOC105376491 - CUL2|inflammatory bowel disease|23128233+LOC105376491 - CUL2|inflammatory bowel disease|26192919+LOC105376491 - CUL2|inflammatory bowel disease|26192919;CREM|inflammatory bowel disease|26192919+CREM|inflammatory bowel disease|28067908	inflammatory bowel disease
chr10_rs4934694_35272800_A_C	chr10:35349802|35360267	rs17582416;rs11010067;rs34779708	LOC105376491 - CUL2|inflammatory bowel disease|18587394;LOC105376491 - CUL2|inflammatory bowel disease|23128233+LOC105376491 - CUL2|inflammatory bowel disease|26192919+LOC105376491 - CUL2|inflammatory bowel disease|26192919;CREM|inflammatory bowel disease|26192919+CREM|inflammatory bowel disease|28067908	inflammatory bowel disease
chr10_rs4934695_35280605_C_T	chr10:35321363|35333796	rs17582416;rs11010067;rs34779708	LOC105376491 - CUL2|inflammatory bowel disease|18587394;LOC105376491 - CUL2|inflammatory bowel disease|23128233+LOC105376491 - CUL2|inflammatory bowel disease|26192919+LOC105376491 - CUL2|inflammatory bowel disease|26192919;CREM|inflammatory bowel disease|26192919+CREM|inflammatory bowel disease|28067908	inflammatory bowel disease
chr10_rs4934695_35280605_C_T	chr10:35349802|35360267	rs17582416;rs11010067;rs34779708	LOC105376491 - CUL2|inflammatory bowel disease|18587394;LOC105376491 - CUL2|inflammatory bowel disease|23128233+LOC105376491 - CUL2|inflammatory bowel disease|26192919+LOC105376491 - CUL2|inflammatory bowel disease|26192919;CREM|inflammatory bowel disease|26192919+CREM|inflammatory bowel disease|28067908	inflammatory bowel disease
chr10_rs4934697_35287192_C_T	chr10:35321363|35333796	rs17582416;rs11010067;rs34779708	LOC105376491 - CUL2|inflammatory bowel disease|18587394;LOC105376491 - CUL2|inflammatory bowel disease|23128233+LOC105376491 - CUL2|inflammatory bowel disease|26192919+LOC105376491 - CUL2|inflammatory bowel disease|26192919;CREM|inflammatory bowel disease|26192919+CREM|inflammatory bowel disease|28067908	inflammatory bowel disease
chr10_rs4934697_35287192_C_T	chr10:35349802|35360267	rs17582416;rs11010067;rs34779708	LOC105376491 - CUL2|inflammatory bowel disease|18587394;LOC105376491 - CUL2|inflammatory bowel disease|23128233+LOC105376491 - CUL2|inflammatory bowel disease|26192919+LOC105376491 - CUL2|inflammatory bowel disease|26192919;CREM|inflammatory bowel disease|26192919+CREM|inflammatory bowel disease|28067908	inflammatory bowel disease
chr10_rs4934698_35290236_A_G	chr10:35321363|35333796	rs17582416;rs11010067;rs34779708	LOC105376491 - CUL2|inflammatory bowel disease|18587394;LOC105376491 - CUL2|inflammatory bowel disease|23128233+LOC105376491 - CUL2|inflammatory bowel disease|26192919+LOC105376491 - CUL2|inflammatory bowel disease|26192919;CREM|inflammatory bowel disease|26192919+CREM|inflammatory bowel disease|28067908	inflammatory bowel disease
chr10_rs4934698_35290236_A_G	chr10:35349802|35360267	rs17582416;rs11010067;rs34779708	LOC105376491 - CUL2|inflammatory bowel disease|18587394;LOC105376491 - CUL2|inflammatory bowel disease|23128233+LOC105376491 - CUL2|inflammatory bowel disease|26192919+LOC105376491 - CUL2|inflammatory bowel disease|26192919;CREM|inflammatory bowel disease|26192919+CREM|inflammatory bowel disease|28067908	inflammatory bowel disease
chr10_rs4934699_35306576_A_G	chr10:35321363|35333796	rs17582416;rs11010067;rs34779708	LOC105376491 - CUL2|inflammatory bowel disease|18587394;LOC105376491 - CUL2|inflammatory bowel disease|23128233+LOC105376491 - CUL2|inflammatory bowel disease|26192919+LOC105376491 - CUL2|inflammatory bowel disease|26192919;CREM|inflammatory bowel disease|26192919+CREM|inflammatory bowel disease|28067908	inflammatory bowel disease
chr10_rs4934699_35306576_A_G	chr10:35349802|35360267	rs17582416;rs11010067;rs34779708	LOC105376491 - CUL2|inflammatory bowel disease|18587394;LOC105376491 - CUL2|inflammatory bowel disease|23128233+LOC105376491 - CUL2|inflammatory bowel disease|26192919+LOC105376491 - CUL2|inflammatory bowel disease|26192919;CREM|inflammatory bowel disease|26192919+CREM|inflammatory bowel disease|28067908	inflammatory bowel disease
chr10_rs4934700_35310842_A_G	chr10:35321363|35333796	rs17582416;rs11010067;rs34779708	LOC105376491 - CUL2|inflammatory bowel disease|18587394;LOC105376491 - CUL2|inflammatory bowel disease|23128233+LOC105376491 - CUL2|inflammatory bowel disease|26192919+LOC105376491 - CUL2|inflammatory bowel disease|26192919;CREM|inflammatory bowel disease|26192919+CREM|inflammatory bowel disease|28067908	inflammatory bowel disease
chr10_rs4934700_35310842_A_G	chr10:35349802|35360267	rs17582416;rs11010067;rs34779708	LOC105376491 - CUL2|inflammatory bowel disease|18587394;LOC105376491 - CUL2|inflammatory bowel disease|23128233+LOC105376491 - CUL2|inflammatory bowel disease|26192919+LOC105376491 - CUL2|inflammatory bowel disease|26192919;CREM|inflammatory bowel disease|26192919+CREM|inflammatory bowel disease|28067908	inflammatory bowel disease
chr10_rs4934702_35323074_T_C	chr10:35321363|35333796	rs17582416;rs11010067;rs34779708	LOC105376491 - CUL2|inflammatory bowel disease|18587394;LOC105376491 - CUL2|inflammatory bowel disease|23128233+LOC105376491 - CUL2|inflammatory bowel disease|26192919+LOC105376491 - CUL2|inflammatory bowel disease|26192919;CREM|inflammatory bowel disease|26192919+CREM|inflammatory bowel disease|28067908	inflammatory bowel disease
chr10_rs4934702_35323074_T_C	chr10:35349802|35360267	rs17582416;rs11010067;rs34779708	LOC105376491 - CUL2|inflammatory bowel disease|18587394;LOC105376491 - CUL2|inflammatory bowel disease|23128233+LOC105376491 - CUL2|inflammatory bowel disease|26192919+LOC105376491 - CUL2|inflammatory bowel disease|26192919;CREM|inflammatory bowel disease|26192919+CREM|inflammatory bowel disease|28067908	inflammatory bowel disease
chr10_rs4934704_35332164_C_T	chr10:35321363|35333796	rs17582416;rs11010067;rs34779708	LOC105376491 - CUL2|inflammatory bowel disease|18587394;LOC105376491 - CUL2|inflammatory bowel disease|23128233+LOC105376491 - CUL2|inflammatory bowel disease|26192919+LOC105376491 - CUL2|inflammatory bowel disease|26192919;CREM|inflammatory bowel disease|26192919+CREM|inflammatory bowel disease|28067908	inflammatory bowel disease
chr10_rs4934704_35332164_C_T	chr10:35349802|35360267	rs17582416;rs11010067;rs34779708	LOC105376491 - CUL2|inflammatory bowel disease|18587394;LOC105376491 - CUL2|inflammatory bowel disease|23128233+LOC105376491 - CUL2|inflammatory bowel disease|26192919+LOC105376491 - CUL2|inflammatory bowel disease|26192919;CREM|inflammatory bowel disease|26192919+CREM|inflammatory bowel disease|28067908	inflammatory bowel disease
chr10_rs4934705_35334534_T_C	chr10:35321363|35333796	rs17582416;rs11010067;rs34779708	LOC105376491 - CUL2|inflammatory bowel disease|18587394;LOC105376491 - CUL2|inflammatory bowel disease|23128233+LOC105376491 - CUL2|inflammatory bowel disease|26192919+LOC105376491 - CUL2|inflammatory bowel disease|26192919;CREM|inflammatory bowel disease|26192919+CREM|inflammatory bowel disease|28067908	inflammatory bowel disease
chr10_rs4934705_35334534_T_C	chr10:35349802|35360267	rs17582416;rs11010067;rs34779708	LOC105376491 - CUL2|inflammatory bowel disease|18587394;LOC105376491 - CUL2|inflammatory bowel disease|23128233+LOC105376491 - CUL2|inflammatory bowel disease|26192919+LOC105376491 - CUL2|inflammatory bowel disease|26192919;CREM|inflammatory bowel disease|26192919+CREM|inflammatory bowel disease|28067908	inflammatory bowel disease
chr10_rs4934706_35334595_C_T	chr10:35321363|35333796	rs17582416;rs11010067;rs34779708	LOC105376491 - CUL2|inflammatory bowel disease|18587394;LOC105376491 - CUL2|inflammatory bowel disease|23128233+LOC105376491 - CUL2|inflammatory bowel disease|26192919+LOC105376491 - CUL2|inflammatory bowel disease|26192919;CREM|inflammatory bowel disease|26192919+CREM|inflammatory bowel disease|28067908	inflammatory bowel disease
chr10_rs4934706_35334595_C_T	chr10:35349802|35360267	rs17582416;rs11010067;rs34779708	LOC105376491 - CUL2|inflammatory bowel disease|18587394;LOC105376491 - CUL2|inflammatory bowel disease|23128233+LOC105376491 - CUL2|inflammatory bowel disease|26192919+LOC105376491 - CUL2|inflammatory bowel disease|26192919;CREM|inflammatory bowel disease|26192919+CREM|inflammatory bowel disease|28067908	inflammatory bowel disease
chr10_rs4934707_35334613_C_G	chr10:35321363|35333796	rs17582416;rs11010067;rs34779708	LOC105376491 - CUL2|inflammatory bowel disease|18587394;LOC105376491 - CUL2|inflammatory bowel disease|23128233+LOC105376491 - CUL2|inflammatory bowel disease|26192919+LOC105376491 - CUL2|inflammatory bowel disease|26192919;CREM|inflammatory bowel disease|26192919+CREM|inflammatory bowel disease|28067908	inflammatory bowel disease
chr10_rs4934707_35334613_C_G	chr10:35349802|35360267	rs17582416;rs11010067;rs34779708	LOC105376491 - CUL2|inflammatory bowel disease|18587394;LOC105376491 - CUL2|inflammatory bowel disease|23128233+LOC105376491 - CUL2|inflammatory bowel disease|26192919+LOC105376491 - CUL2|inflammatory bowel disease|26192919;CREM|inflammatory bowel disease|26192919+CREM|inflammatory bowel disease|28067908	inflammatory bowel disease
chr10_rs4934709_35339324_C_A	chr10:35321363|35333796	rs17582416;rs11010067;rs34779708	LOC105376491 - CUL2|inflammatory bowel disease|18587394;LOC105376491 - CUL2|inflammatory bowel disease|23128233+LOC105376491 - CUL2|inflammatory bowel disease|26192919+LOC105376491 - CUL2|inflammatory bowel disease|26192919;CREM|inflammatory bowel disease|26192919+CREM|inflammatory bowel disease|28067908	inflammatory bowel disease
chr10_rs4934709_35339324_C_A	chr10:35349802|35360267	rs17582416;rs11010067;rs34779708	LOC105376491 - CUL2|inflammatory bowel disease|18587394;LOC105376491 - CUL2|inflammatory bowel disease|23128233+LOC105376491 - CUL2|inflammatory bowel disease|26192919+LOC105376491 - CUL2|inflammatory bowel disease|26192919;CREM|inflammatory bowel disease|26192919+CREM|inflammatory bowel disease|28067908	inflammatory bowel disease
chr10_rs4934710_35350416_T_C	chr10:35321363|35333796	rs17582416;rs11010067;rs34779708	LOC105376491 - CUL2|inflammatory bowel disease|18587394;LOC105376491 - CUL2|inflammatory bowel disease|23128233+LOC105376491 - CUL2|inflammatory bowel disease|26192919+LOC105376491 - CUL2|inflammatory bowel disease|26192919;CREM|inflammatory bowel disease|26192919+CREM|inflammatory bowel disease|28067908	inflammatory bowel disease
chr10_rs4934710_35350416_T_C	chr10:35349802|35360267	rs17582416;rs11010067;rs34779708	LOC105376491 - CUL2|inflammatory bowel disease|18587394;LOC105376491 - CUL2|inflammatory bowel disease|23128233+LOC105376491 - CUL2|inflammatory bowel disease|26192919+LOC105376491 - CUL2|inflammatory bowel disease|26192919;CREM|inflammatory bowel disease|26192919+CREM|inflammatory bowel disease|28067908	inflammatory bowel disease
chr10_rs4934711_35360310_G_A	chr10:35321363|35333796	rs17582416;rs11010067;rs34779708	LOC105376491 - CUL2|inflammatory bowel disease|18587394;LOC105376491 - CUL2|inflammatory bowel disease|23128233+LOC105376491 - CUL2|inflammatory bowel disease|26192919+LOC105376491 - CUL2|inflammatory bowel disease|26192919;CREM|inflammatory bowel disease|26192919+CREM|inflammatory bowel disease|28067908	inflammatory bowel disease
chr10_rs4934711_35360310_G_A	chr10:35349802|35360267	rs17582416;rs11010067;rs34779708	LOC105376491 - CUL2|inflammatory bowel disease|18587394;LOC105376491 - CUL2|inflammatory bowel disease|23128233+LOC105376491 - CUL2|inflammatory bowel disease|26192919+LOC105376491 - CUL2|inflammatory bowel disease|26192919;CREM|inflammatory bowel disease|26192919+CREM|inflammatory bowel disease|28067908	inflammatory bowel disease
chr10_rs4934715_35364992_G_T	chr10:35321363|35333796	rs17582416;rs11010067;rs34779708	LOC105376491 - CUL2|inflammatory bowel disease|18587394;LOC105376491 - CUL2|inflammatory bowel disease|23128233+LOC105376491 - CUL2|inflammatory bowel disease|26192919+LOC105376491 - CUL2|inflammatory bowel disease|26192919;CREM|inflammatory bowel disease|26192919+CREM|inflammatory bowel disease|28067908	inflammatory bowel disease
chr10_rs4934715_35364992_G_T	chr10:35349802|35360267	rs17582416;rs11010067;rs34779708	LOC105376491 - CUL2|inflammatory bowel disease|18587394;LOC105376491 - CUL2|inflammatory bowel disease|23128233+LOC105376491 - CUL2|inflammatory bowel disease|26192919+LOC105376491 - CUL2|inflammatory bowel disease|26192919;CREM|inflammatory bowel disease|26192919+CREM|inflammatory bowel disease|28067908	inflammatory bowel disease
chr10_rs4934716_35369299_A_G	chr10:35321363|35333796	rs17582416;rs11010067;rs34779708	LOC105376491 - CUL2|inflammatory bowel disease|18587394;LOC105376491 - CUL2|inflammatory bowel disease|23128233+LOC105376491 - CUL2|inflammatory bowel disease|26192919+LOC105376491 - CUL2|inflammatory bowel disease|26192919;CREM|inflammatory bowel disease|26192919+CREM|inflammatory bowel disease|28067908	inflammatory bowel disease
chr10_rs4934716_35369299_A_G	chr10:35349802|35360267	rs17582416;rs11010067;rs34779708	LOC105376491 - CUL2|inflammatory bowel disease|18587394;LOC105376491 - CUL2|inflammatory bowel disease|23128233+LOC105376491 - CUL2|inflammatory bowel disease|26192919+LOC105376491 - CUL2|inflammatory bowel disease|26192919;CREM|inflammatory bowel disease|26192919+CREM|inflammatory bowel disease|28067908	inflammatory bowel disease
chr10_rs4934718_35374350_A_T	chr10:35321363|35333796	rs17582416;rs11010067;rs34779708	LOC105376491 - CUL2|inflammatory bowel disease|18587394;LOC105376491 - CUL2|inflammatory bowel disease|23128233+LOC105376491 - CUL2|inflammatory bowel disease|26192919+LOC105376491 - CUL2|inflammatory bowel disease|26192919;CREM|inflammatory bowel disease|26192919+CREM|inflammatory bowel disease|28067908	inflammatory bowel disease
chr10_rs4934718_35374350_A_T	chr10:35349802|35360267	rs17582416;rs11010067;rs34779708	LOC105376491 - CUL2|inflammatory bowel disease|18587394;LOC105376491 - CUL2|inflammatory bowel disease|23128233+LOC105376491 - CUL2|inflammatory bowel disease|26192919+LOC105376491 - CUL2|inflammatory bowel disease|26192919;CREM|inflammatory bowel disease|26192919+CREM|inflammatory bowel disease|28067908	inflammatory bowel disease
chr10_rs4934719_35376769_T_C	chr10:35321363|35333796	rs17582416;rs11010067;rs34779708	LOC105376491 - CUL2|inflammatory bowel disease|18587394;LOC105376491 - CUL2|inflammatory bowel disease|23128233+LOC105376491 - CUL2|inflammatory bowel disease|26192919+LOC105376491 - CUL2|inflammatory bowel disease|26192919;CREM|inflammatory bowel disease|26192919+CREM|inflammatory bowel disease|28067908	inflammatory bowel disease
chr10_rs4934719_35376769_T_C	chr10:35349802|35360267	rs17582416;rs11010067;rs34779708	LOC105376491 - CUL2|inflammatory bowel disease|18587394;LOC105376491 - CUL2|inflammatory bowel disease|23128233+LOC105376491 - CUL2|inflammatory bowel disease|26192919+LOC105376491 - CUL2|inflammatory bowel disease|26192919;CREM|inflammatory bowel disease|26192919+CREM|inflammatory bowel disease|28067908	inflammatory bowel disease
chr10_rs4934720_35376800_T_C	chr10:35321363|35333796	rs17582416;rs11010067;rs34779708	LOC105376491 - CUL2|inflammatory bowel disease|18587394;LOC105376491 - CUL2|inflammatory bowel disease|23128233+LOC105376491 - CUL2|inflammatory bowel disease|26192919+LOC105376491 - CUL2|inflammatory bowel disease|26192919;CREM|inflammatory bowel disease|26192919+CREM|inflammatory bowel disease|28067908	inflammatory bowel disease
chr10_rs4934720_35376800_T_C	chr10:35349802|35360267	rs17582416;rs11010067;rs34779708	LOC105376491 - CUL2|inflammatory bowel disease|18587394;LOC105376491 - CUL2|inflammatory bowel disease|23128233+LOC105376491 - CUL2|inflammatory bowel disease|26192919+LOC105376491 - CUL2|inflammatory bowel disease|26192919;CREM|inflammatory bowel disease|26192919+CREM|inflammatory bowel disease|28067908	inflammatory bowel disease
chr10_rs4934721_35377715_A_G	chr10:35321363|35333796	rs17582416;rs11010067;rs34779708	LOC105376491 - CUL2|inflammatory bowel disease|18587394;LOC105376491 - CUL2|inflammatory bowel disease|23128233+LOC105376491 - CUL2|inflammatory bowel disease|26192919+LOC105376491 - CUL2|inflammatory bowel disease|26192919;CREM|inflammatory bowel disease|26192919+CREM|inflammatory bowel disease|28067908	inflammatory bowel disease
chr10_rs4934721_35377715_A_G	chr10:35349802|35360267	rs17582416;rs11010067;rs34779708	LOC105376491 - CUL2|inflammatory bowel disease|18587394;LOC105376491 - CUL2|inflammatory bowel disease|23128233+LOC105376491 - CUL2|inflammatory bowel disease|26192919+LOC105376491 - CUL2|inflammatory bowel disease|26192919;CREM|inflammatory bowel disease|26192919+CREM|inflammatory bowel disease|28067908	inflammatory bowel disease
chr10_rs4934723_35381763_A_G	chr10:35321363|35333796	rs17582416;rs11010067;rs34779708	LOC105376491 - CUL2|inflammatory bowel disease|18587394;LOC105376491 - CUL2|inflammatory bowel disease|23128233+LOC105376491 - CUL2|inflammatory bowel disease|26192919+LOC105376491 - CUL2|inflammatory bowel disease|26192919;CREM|inflammatory bowel disease|26192919+CREM|inflammatory bowel disease|28067908	inflammatory bowel disease
chr10_rs4934723_35381763_A_G	chr10:35349802|35360267	rs17582416;rs11010067;rs34779708	LOC105376491 - CUL2|inflammatory bowel disease|18587394;LOC105376491 - CUL2|inflammatory bowel disease|23128233+LOC105376491 - CUL2|inflammatory bowel disease|26192919+LOC105376491 - CUL2|inflammatory bowel disease|26192919;CREM|inflammatory bowel disease|26192919+CREM|inflammatory bowel disease|28067908	inflammatory bowel disease
chr10_rs4934724_35393669_C_T	chr10:35321363|35333796	rs17582416;rs11010067;rs34779708	LOC105376491 - CUL2|inflammatory bowel disease|18587394;LOC105376491 - CUL2|inflammatory bowel disease|23128233+LOC105376491 - CUL2|inflammatory bowel disease|26192919+LOC105376491 - CUL2|inflammatory bowel disease|26192919;CREM|inflammatory bowel disease|26192919+CREM|inflammatory bowel disease|28067908	inflammatory bowel disease
chr10_rs4934724_35393669_C_T	chr10:35349802|35360267	rs17582416;rs11010067;rs34779708	LOC105376491 - CUL2|inflammatory bowel disease|18587394;LOC105376491 - CUL2|inflammatory bowel disease|23128233+LOC105376491 - CUL2|inflammatory bowel disease|26192919+LOC105376491 - CUL2|inflammatory bowel disease|26192919;CREM|inflammatory bowel disease|26192919+CREM|inflammatory bowel disease|28067908	inflammatory bowel disease
chr10_rs4934725_35398236_T_C	chr10:35321363|35333796	rs17582416;rs11010067;rs34779708	LOC105376491 - CUL2|inflammatory bowel disease|18587394;LOC105376491 - CUL2|inflammatory bowel disease|23128233+LOC105376491 - CUL2|inflammatory bowel disease|26192919+LOC105376491 - CUL2|inflammatory bowel disease|26192919;CREM|inflammatory bowel disease|26192919+CREM|inflammatory bowel disease|28067908	inflammatory bowel disease
chr10_rs4934725_35398236_T_C	chr10:35349802|35360267	rs17582416;rs11010067;rs34779708	LOC105376491 - CUL2|inflammatory bowel disease|18587394;LOC105376491 - CUL2|inflammatory bowel disease|23128233+LOC105376491 - CUL2|inflammatory bowel disease|26192919+LOC105376491 - CUL2|inflammatory bowel disease|26192919;CREM|inflammatory bowel disease|26192919+CREM|inflammatory bowel disease|28067908	inflammatory bowel disease
chr10_rs4934730_35415555_A_G	chr10:35321363|35333796	rs17582416;rs11010067;rs34779708	LOC105376491 - CUL2|inflammatory bowel disease|18587394;LOC105376491 - CUL2|inflammatory bowel disease|23128233+LOC105376491 - CUL2|inflammatory bowel disease|26192919+LOC105376491 - CUL2|inflammatory bowel disease|26192919;CREM|inflammatory bowel disease|26192919+CREM|inflammatory bowel disease|28067908	inflammatory bowel disease
chr10_rs4934730_35415555_A_G	chr10:35349802|35360267	rs17582416;rs11010067;rs34779708	LOC105376491 - CUL2|inflammatory bowel disease|18587394;LOC105376491 - CUL2|inflammatory bowel disease|23128233+LOC105376491 - CUL2|inflammatory bowel disease|26192919+LOC105376491 - CUL2|inflammatory bowel disease|26192919;CREM|inflammatory bowel disease|26192919+CREM|inflammatory bowel disease|28067908	inflammatory bowel disease
chr10_rs4934731_35431636_T_C	chr10:35321363|35333796	rs17582416;rs11010067;rs34779708	LOC105376491 - CUL2|inflammatory bowel disease|18587394;LOC105376491 - CUL2|inflammatory bowel disease|23128233+LOC105376491 - CUL2|inflammatory bowel disease|26192919+LOC105376491 - CUL2|inflammatory bowel disease|26192919;CREM|inflammatory bowel disease|26192919+CREM|inflammatory bowel disease|28067908	inflammatory bowel disease
chr10_rs4934731_35431636_T_C	chr10:35349802|35360267	rs17582416;rs11010067;rs34779708	LOC105376491 - CUL2|inflammatory bowel disease|18587394;LOC105376491 - CUL2|inflammatory bowel disease|23128233+LOC105376491 - CUL2|inflammatory bowel disease|26192919+LOC105376491 - CUL2|inflammatory bowel disease|26192919;CREM|inflammatory bowel disease|26192919+CREM|inflammatory bowel disease|28067908	inflammatory bowel disease
chr10_rs4934732_35431684_T_C	chr10:35321363|35333796	rs17582416;rs11010067;rs34779708	LOC105376491 - CUL2|inflammatory bowel disease|18587394;LOC105376491 - CUL2|inflammatory bowel disease|23128233+LOC105376491 - CUL2|inflammatory bowel disease|26192919+LOC105376491 - CUL2|inflammatory bowel disease|26192919;CREM|inflammatory bowel disease|26192919+CREM|inflammatory bowel disease|28067908	inflammatory bowel disease
chr10_rs4934732_35431684_T_C	chr10:35349802|35360267	rs17582416;rs11010067;rs34779708	LOC105376491 - CUL2|inflammatory bowel disease|18587394;LOC105376491 - CUL2|inflammatory bowel disease|23128233+LOC105376491 - CUL2|inflammatory bowel disease|26192919+LOC105376491 - CUL2|inflammatory bowel disease|26192919;CREM|inflammatory bowel disease|26192919+CREM|inflammatory bowel disease|28067908	inflammatory bowel disease
chr10_rs4934734_35434373_T_C	chr10:35349802|35360267	rs17582416;rs11010067;rs34779708	LOC105376491 - CUL2|inflammatory bowel disease|18587394;LOC105376491 - CUL2|inflammatory bowel disease|23128233+LOC105376491 - CUL2|inflammatory bowel disease|26192919+LOC105376491 - CUL2|inflammatory bowel disease|26192919;CREM|inflammatory bowel disease|26192919+CREM|inflammatory bowel disease|28067908	inflammatory bowel disease
chr10_rs4986894_96522365_T_C	chr10:96493054|96541754	rs1074145	CYP2C9|unipolar depression|24528284	unipolar depression
chr10_rs56229007_96561036_T_A	chr10:96493054|96541754	rs1074145	CYP2C9|unipolar depression|24528284	unipolar depression
chr10_rs56946876_104653545_T_C	chr10:104632205|104634957	rs7914558	CNNM2|schizophrenia|21926974+CNNM2|attention deficit hyperactivity disorder|23453885+CNNM2|unipolar depression|23453885+CNNM2|autism|23453885+CNNM2|bipolar disorder|23453885	schizophrenia
chr10_rs57081218_35434608_A_G	chr10:35349802|35360267	rs17582416;rs11010067;rs34779708	LOC105376491 - CUL2|inflammatory bowel disease|18587394;LOC105376491 - CUL2|inflammatory bowel disease|23128233+LOC105376491 - CUL2|inflammatory bowel disease|26192919+LOC105376491 - CUL2|inflammatory bowel disease|26192919;CREM|inflammatory bowel disease|26192919+CREM|inflammatory bowel disease|28067908	inflammatory bowel disease
chr10_rs57786297_35362625_T_C	chr10:35321363|35333796	rs17582416;rs11010067;rs34779708	LOC105376491 - CUL2|inflammatory bowel disease|18587394;LOC105376491 - CUL2|inflammatory bowel disease|23128233+LOC105376491 - CUL2|inflammatory bowel disease|26192919+LOC105376491 - CUL2|inflammatory bowel disease|26192919;CREM|inflammatory bowel disease|26192919+CREM|inflammatory bowel disease|28067908	inflammatory bowel disease
chr10_rs57786297_35362625_T_C	chr10:35349802|35360267	rs17582416;rs11010067;rs34779708	LOC105376491 - CUL2|inflammatory bowel disease|18587394;LOC105376491 - CUL2|inflammatory bowel disease|23128233+LOC105376491 - CUL2|inflammatory bowel disease|26192919+LOC105376491 - CUL2|inflammatory bowel disease|26192919;CREM|inflammatory bowel disease|26192919+CREM|inflammatory bowel disease|28067908	inflammatory bowel disease
chr10_rs58159560_35351249_C_T	chr10:35321363|35333796	rs17582416;rs11010067;rs34779708	LOC105376491 - CUL2|inflammatory bowel disease|18587394;LOC105376491 - CUL2|inflammatory bowel disease|23128233+LOC105376491 - CUL2|inflammatory bowel disease|26192919+LOC105376491 - CUL2|inflammatory bowel disease|26192919;CREM|inflammatory bowel disease|26192919+CREM|inflammatory bowel disease|28067908	inflammatory bowel disease
chr10_rs58159560_35351249_C_T	chr10:35349802|35360267	rs17582416;rs11010067;rs34779708	LOC105376491 - CUL2|inflammatory bowel disease|18587394;LOC105376491 - CUL2|inflammatory bowel disease|23128233+LOC105376491 - CUL2|inflammatory bowel disease|26192919+LOC105376491 - CUL2|inflammatory bowel disease|26192919;CREM|inflammatory bowel disease|26192919+CREM|inflammatory bowel disease|28067908	inflammatory bowel disease
chr10_rs58335703_96508000_G_A	chr10:96493054|96541754	rs1074145	CYP2C9|unipolar depression|24528284	unipolar depression
chr10_rs59418206_35331624_G_A	chr10:35321363|35333796	rs17582416;rs11010067;rs34779708	LOC105376491 - CUL2|inflammatory bowel disease|18587394;LOC105376491 - CUL2|inflammatory bowel disease|23128233+LOC105376491 - CUL2|inflammatory bowel disease|26192919+LOC105376491 - CUL2|inflammatory bowel disease|26192919;CREM|inflammatory bowel disease|26192919+CREM|inflammatory bowel disease|28067908	inflammatory bowel disease
chr10_rs59418206_35331624_G_A	chr10:35349802|35360267	rs17582416;rs11010067;rs34779708	LOC105376491 - CUL2|inflammatory bowel disease|18587394;LOC105376491 - CUL2|inflammatory bowel disease|23128233+LOC105376491 - CUL2|inflammatory bowel disease|26192919+LOC105376491 - CUL2|inflammatory bowel disease|26192919;CREM|inflammatory bowel disease|26192919+CREM|inflammatory bowel disease|28067908	inflammatory bowel disease
chr10_rs61104795_35362681_T_C	chr10:35321363|35333796	rs17582416;rs11010067;rs34779708	LOC105376491 - CUL2|inflammatory bowel disease|18587394;LOC105376491 - CUL2|inflammatory bowel disease|23128233+LOC105376491 - CUL2|inflammatory bowel disease|26192919+LOC105376491 - CUL2|inflammatory bowel disease|26192919;CREM|inflammatory bowel disease|26192919+CREM|inflammatory bowel disease|28067908	inflammatory bowel disease
chr10_rs61104795_35362681_T_C	chr10:35349802|35360267	rs17582416;rs11010067;rs34779708	LOC105376491 - CUL2|inflammatory bowel disease|18587394;LOC105376491 - CUL2|inflammatory bowel disease|23128233+LOC105376491 - CUL2|inflammatory bowel disease|26192919+LOC105376491 - CUL2|inflammatory bowel disease|26192919;CREM|inflammatory bowel disease|26192919+CREM|inflammatory bowel disease|28067908	inflammatory bowel disease
chr10_rs6163_104596924_C_A	chr10:104632205|104634957	rs11191424;rs7085104;rs7202877;rs8170;rs582384	C10orf32-ASMT|schizophrenia|28991256;C10orf32-ASMT|schizophrenia|23974872;CTRB2 - CTRB1|type I diabetes mellitus|19430480+CTRB2 - CTRB1|type II diabetes mellitus|28869590;BABAM1|breast carcinoma|20852631+BABAM1|ovarian carcinoma|23535730+BABAM1|estrogen-receptor negative breast cancer|27117709;PRKCE|coronary artery disease|29212778	schizophrenia;type I diabetes mellitus;breast carcinoma;coronary artery disease
chr10_rs6481935_35342959_C_T	chr10:35321363|35333796	rs17582416;rs11010067;rs34779708	LOC105376491 - CUL2|inflammatory bowel disease|18587394;LOC105376491 - CUL2|inflammatory bowel disease|23128233+LOC105376491 - CUL2|inflammatory bowel disease|26192919+LOC105376491 - CUL2|inflammatory bowel disease|26192919;CREM|inflammatory bowel disease|26192919+CREM|inflammatory bowel disease|28067908	inflammatory bowel disease
chr10_rs6481935_35342959_C_T	chr10:35349802|35360267	rs17582416;rs11010067;rs34779708	LOC105376491 - CUL2|inflammatory bowel disease|18587394;LOC105376491 - CUL2|inflammatory bowel disease|23128233+LOC105376491 - CUL2|inflammatory bowel disease|26192919+LOC105376491 - CUL2|inflammatory bowel disease|26192919;CREM|inflammatory bowel disease|26192919+CREM|inflammatory bowel disease|28067908	inflammatory bowel disease
chr10_rs6481941_35440141_G_A	chr10:35349802|35360267	rs17582416;rs11010067;rs34779708	LOC105376491 - CUL2|inflammatory bowel disease|18587394;LOC105376491 - CUL2|inflammatory bowel disease|23128233+LOC105376491 - CUL2|inflammatory bowel disease|26192919+LOC105376491 - CUL2|inflammatory bowel disease|26192919;CREM|inflammatory bowel disease|26192919+CREM|inflammatory bowel disease|28067908	inflammatory bowel disease
chr10_rs6583954_96534263_C_T	chr10:96493054|96541754	rs1074145	CYP2C9|unipolar depression|24528284	unipolar depression
chr10_rs6584533_104692542_T_C	chr10:104632205|104634957	rs7914558	CNNM2|schizophrenia|21926974+CNNM2|attention deficit hyperactivity disorder|23453885+CNNM2|unipolar depression|23453885+CNNM2|autism|23453885+CNNM2|bipolar disorder|23453885	schizophrenia
chr10_rs6584534_104714730_G_A	chr10:104632205|104634957	rs7914558	CNNM2|schizophrenia|21926974+CNNM2|attention deficit hyperactivity disorder|23453885+CNNM2|unipolar depression|23453885+CNNM2|autism|23453885+CNNM2|bipolar disorder|23453885	schizophrenia
chr10_rs66887762_35330577_C_T	chr10:35321363|35333796	rs17582416;rs11010067;rs34779708	LOC105376491 - CUL2|inflammatory bowel disease|18587394;LOC105376491 - CUL2|inflammatory bowel disease|23128233+LOC105376491 - CUL2|inflammatory bowel disease|26192919+LOC105376491 - CUL2|inflammatory bowel disease|26192919;CREM|inflammatory bowel disease|26192919+CREM|inflammatory bowel disease|28067908	inflammatory bowel disease
chr10_rs66887762_35330577_C_T	chr10:35349802|35360267	rs17582416;rs11010067;rs34779708	LOC105376491 - CUL2|inflammatory bowel disease|18587394;LOC105376491 - CUL2|inflammatory bowel disease|23128233+LOC105376491 - CUL2|inflammatory bowel disease|26192919+LOC105376491 - CUL2|inflammatory bowel disease|26192919;CREM|inflammatory bowel disease|26192919+CREM|inflammatory bowel disease|28067908	inflammatory bowel disease
chr10_rs67120915_96548316_T_C	chr10:96493054|96541754	rs1074145	CYP2C9|unipolar depression|24528284	unipolar depression
chr10_rs67261877_35386340_T_A	chr10:35321363|35333796	rs17582416;rs11010067;rs34779708	LOC105376491 - CUL2|inflammatory bowel disease|18587394;LOC105376491 - CUL2|inflammatory bowel disease|23128233+LOC105376491 - CUL2|inflammatory bowel disease|26192919+LOC105376491 - CUL2|inflammatory bowel disease|26192919;CREM|inflammatory bowel disease|26192919+CREM|inflammatory bowel disease|28067908	inflammatory bowel disease
chr10_rs67261877_35386340_T_A	chr10:35349802|35360267	rs17582416;rs11010067;rs34779708	LOC105376491 - CUL2|inflammatory bowel disease|18587394;LOC105376491 - CUL2|inflammatory bowel disease|23128233+LOC105376491 - CUL2|inflammatory bowel disease|26192919+LOC105376491 - CUL2|inflammatory bowel disease|26192919;CREM|inflammatory bowel disease|26192919+CREM|inflammatory bowel disease|28067908	inflammatory bowel disease
chr10_rs67976880_35372261_G_C	chr10:35321363|35333796	rs17582416;rs11010067;rs34779708	LOC105376491 - CUL2|inflammatory bowel disease|18587394;LOC105376491 - CUL2|inflammatory bowel disease|23128233+LOC105376491 - CUL2|inflammatory bowel disease|26192919+LOC105376491 - CUL2|inflammatory bowel disease|26192919;CREM|inflammatory bowel disease|26192919+CREM|inflammatory bowel disease|28067908	inflammatory bowel disease
chr10_rs67976880_35372261_G_C	chr10:35349802|35360267	rs17582416;rs11010067;rs34779708	LOC105376491 - CUL2|inflammatory bowel disease|18587394;LOC105376491 - CUL2|inflammatory bowel disease|23128233+LOC105376491 - CUL2|inflammatory bowel disease|26192919+LOC105376491 - CUL2|inflammatory bowel disease|26192919;CREM|inflammatory bowel disease|26192919+CREM|inflammatory bowel disease|28067908	inflammatory bowel disease
chr10_rs68039650_35385499_C_A	chr10:35321363|35333796	rs17582416;rs11010067;rs34779708	LOC105376491 - CUL2|inflammatory bowel disease|18587394;LOC105376491 - CUL2|inflammatory bowel disease|23128233+LOC105376491 - CUL2|inflammatory bowel disease|26192919+LOC105376491 - CUL2|inflammatory bowel disease|26192919;CREM|inflammatory bowel disease|26192919+CREM|inflammatory bowel disease|28067908	inflammatory bowel disease
chr10_rs68039650_35385499_C_A	chr10:35349802|35360267	rs17582416;rs11010067;rs34779708	LOC105376491 - CUL2|inflammatory bowel disease|18587394;LOC105376491 - CUL2|inflammatory bowel disease|23128233+LOC105376491 - CUL2|inflammatory bowel disease|26192919+LOC105376491 - CUL2|inflammatory bowel disease|26192919;CREM|inflammatory bowel disease|26192919+CREM|inflammatory bowel disease|28067908	inflammatory bowel disease
chr10_rs7079389_35440332_A_G	chr10:35349802|35360267	rs17582416;rs11010067;rs34779708	LOC105376491 - CUL2|inflammatory bowel disease|18587394;LOC105376491 - CUL2|inflammatory bowel disease|23128233+LOC105376491 - CUL2|inflammatory bowel disease|26192919+LOC105376491 - CUL2|inflammatory bowel disease|26192919;CREM|inflammatory bowel disease|26192919+CREM|inflammatory bowel disease|28067908	inflammatory bowel disease
chr10_rs7079498_35375344_C_T	chr10:35321363|35333796	rs17582416;rs11010067;rs34779708	LOC105376491 - CUL2|inflammatory bowel disease|18587394;LOC105376491 - CUL2|inflammatory bowel disease|23128233+LOC105376491 - CUL2|inflammatory bowel disease|26192919+LOC105376491 - CUL2|inflammatory bowel disease|26192919;CREM|inflammatory bowel disease|26192919+CREM|inflammatory bowel disease|28067908	inflammatory bowel disease
chr10_rs7079498_35375344_C_T	chr10:35349802|35360267	rs17582416;rs11010067;rs34779708	LOC105376491 - CUL2|inflammatory bowel disease|18587394;LOC105376491 - CUL2|inflammatory bowel disease|23128233+LOC105376491 - CUL2|inflammatory bowel disease|26192919+LOC105376491 - CUL2|inflammatory bowel disease|26192919;CREM|inflammatory bowel disease|26192919+CREM|inflammatory bowel disease|28067908	inflammatory bowel disease
chr10_rs7084196_35367161_T_C	chr10:35321363|35333796	rs17582416;rs11010067;rs34779708	LOC105376491 - CUL2|inflammatory bowel disease|18587394;LOC105376491 - CUL2|inflammatory bowel disease|23128233+LOC105376491 - CUL2|inflammatory bowel disease|26192919+LOC105376491 - CUL2|inflammatory bowel disease|26192919;CREM|inflammatory bowel disease|26192919+CREM|inflammatory bowel disease|28067908	inflammatory bowel disease
chr10_rs7084196_35367161_T_C	chr10:35349802|35360267	rs17582416;rs11010067;rs34779708	LOC105376491 - CUL2|inflammatory bowel disease|18587394;LOC105376491 - CUL2|inflammatory bowel disease|23128233+LOC105376491 - CUL2|inflammatory bowel disease|26192919+LOC105376491 - CUL2|inflammatory bowel disease|26192919;CREM|inflammatory bowel disease|26192919+CREM|inflammatory bowel disease|28067908	inflammatory bowel disease
chr10_rs7085104_104628873_A_G	chr10:104632205|104634957	rs11191419;rs11191424;rs7085104	PTGES3P4 - C10orf32|schizophrenia|25056061+PTGES3P4 - C10orf32|autism|28540026;C10orf32-ASMT|schizophrenia|28991256;C10orf32-ASMT|schizophrenia|23974872	schizophrenia
chr10_rs7085563_96488997_T_A	chr10:96493054|96541754	rs1074145	CYP2C9|unipolar depression|24528284	unipolar depression
chr10_rs7085598_104650128_T_C	chr10:104632205|104634957	rs7914558	CNNM2|schizophrenia|21926974+CNNM2|attention deficit hyperactivity disorder|23453885+CNNM2|unipolar depression|23453885+CNNM2|autism|23453885+CNNM2|bipolar disorder|23453885	schizophrenia
chr10_rs7085890_96468119_G_C	chr10:96493054|96541754	rs1074145	CYP2C9|unipolar depression|24528284	unipolar depression
chr10_rs7092690_104609365_T_C	chr10:104632205|104634957	rs11191424;rs7085104	C10orf32-ASMT|schizophrenia|28991256;C10orf32-ASMT|schizophrenia|23974872	schizophrenia
chr10_rs7096169_104618695_A_G	chr10:104632205|104634957	rs11191419;rs11191424;rs7085104	PTGES3P4 - C10orf32|schizophrenia|25056061+PTGES3P4 - C10orf32|autism|28540026;C10orf32-ASMT|schizophrenia|28991256;C10orf32-ASMT|schizophrenia|23974872	schizophrenia
chr10_rs7096183_104609466_T_C	chr10:104632205|104634957	rs11191424;rs7085104	C10orf32-ASMT|schizophrenia|28991256;C10orf32-ASMT|schizophrenia|23974872	schizophrenia
chr10_rs7096249_104618524_G_A	chr10:104632205|104634957	rs11191419;rs11191424;rs7085104	PTGES3P4 - C10orf32|schizophrenia|25056061+PTGES3P4 - C10orf32|autism|28540026;C10orf32-ASMT|schizophrenia|28991256;C10orf32-ASMT|schizophrenia|23974872	schizophrenia
chr10_rs7099036_35349574_C_T	chr10:35321363|35333796	rs17582416;rs11010067;rs34779708	LOC105376491 - CUL2|inflammatory bowel disease|18587394;LOC105376491 - CUL2|inflammatory bowel disease|23128233+LOC105376491 - CUL2|inflammatory bowel disease|26192919+LOC105376491 - CUL2|inflammatory bowel disease|26192919;CREM|inflammatory bowel disease|26192919+CREM|inflammatory bowel disease|28067908	inflammatory bowel disease
chr10_rs7099036_35349574_C_T	chr10:35349802|35360267	rs17582416;rs11010067;rs34779708	LOC105376491 - CUL2|inflammatory bowel disease|18587394;LOC105376491 - CUL2|inflammatory bowel disease|23128233+LOC105376491 - CUL2|inflammatory bowel disease|26192919+LOC105376491 - CUL2|inflammatory bowel disease|26192919;CREM|inflammatory bowel disease|26192919+CREM|inflammatory bowel disease|28067908	inflammatory bowel disease
chr10_rs7099593_35366878_A_C	chr10:35321363|35333796	rs17582416;rs11010067;rs34779708	LOC105376491 - CUL2|inflammatory bowel disease|18587394;LOC105376491 - CUL2|inflammatory bowel disease|23128233+LOC105376491 - CUL2|inflammatory bowel disease|26192919+LOC105376491 - CUL2|inflammatory bowel disease|26192919;CREM|inflammatory bowel disease|26192919+CREM|inflammatory bowel disease|28067908	inflammatory bowel disease
chr10_rs7099593_35366878_A_C	chr10:35349802|35360267	rs17582416;rs11010067;rs34779708	LOC105376491 - CUL2|inflammatory bowel disease|18587394;LOC105376491 - CUL2|inflammatory bowel disease|23128233+LOC105376491 - CUL2|inflammatory bowel disease|26192919+LOC105376491 - CUL2|inflammatory bowel disease|26192919;CREM|inflammatory bowel disease|26192919+CREM|inflammatory bowel disease|28067908	inflammatory bowel disease
chr10_rs7100530_104619448_A_G	chr10:104632205|104634957	rs11191419;rs11191424;rs7085104	PTGES3P4 - C10orf32|schizophrenia|25056061+PTGES3P4 - C10orf32|autism|28540026;C10orf32-ASMT|schizophrenia|28991256;C10orf32-ASMT|schizophrenia|23974872	schizophrenia
chr10_rs7100783_96464293_G_A	chr10:96493054|96541754	rs1074145	CYP2C9|unipolar depression|24528284	unipolar depression
chr10_rs7101143_104707537_G_A	chr10:104632205|104634957	rs7914558	CNNM2|schizophrenia|21926974+CNNM2|attention deficit hyperactivity disorder|23453885+CNNM2|unipolar depression|23453885+CNNM2|autism|23453885+CNNM2|bipolar disorder|23453885	schizophrenia
chr10_rs7101182_104649781_G_A	chr10:104632205|104634957	rs10883795	AS3MT, C10orf32-ASMT|schizophrenia|27922604	schizophrenia
chr10_rs71482318_96528812_A_T	chr10:96493054|96541754	rs1074145	CYP2C9|unipolar depression|24528284	unipolar depression
chr10_rs717238_96441300_C_T	chr10:96493054|96541754	rs1074145	CYP2C9|unipolar depression|24528284	unipolar depression
chr10_rs72789609_35306206_C_T	chr10:35321363|35333796	rs17582416;rs11010067;rs34779708	LOC105376491 - CUL2|inflammatory bowel disease|18587394;LOC105376491 - CUL2|inflammatory bowel disease|23128233+LOC105376491 - CUL2|inflammatory bowel disease|26192919+LOC105376491 - CUL2|inflammatory bowel disease|26192919;CREM|inflammatory bowel disease|26192919+CREM|inflammatory bowel disease|28067908	inflammatory bowel disease
chr10_rs72789609_35306206_C_T	chr10:35349802|35360267	rs17582416;rs11010067;rs34779708	LOC105376491 - CUL2|inflammatory bowel disease|18587394;LOC105376491 - CUL2|inflammatory bowel disease|23128233+LOC105376491 - CUL2|inflammatory bowel disease|26192919+LOC105376491 - CUL2|inflammatory bowel disease|26192919;CREM|inflammatory bowel disease|26192919+CREM|inflammatory bowel disease|28067908	inflammatory bowel disease
chr10_rs72789687_35372489_G_A	chr10:35321363|35333796	rs17582416;rs11010067;rs34779708	LOC105376491 - CUL2|inflammatory bowel disease|18587394;LOC105376491 - CUL2|inflammatory bowel disease|23128233+LOC105376491 - CUL2|inflammatory bowel disease|26192919+LOC105376491 - CUL2|inflammatory bowel disease|26192919;CREM|inflammatory bowel disease|26192919+CREM|inflammatory bowel disease|28067908	inflammatory bowel disease
chr10_rs72789687_35372489_G_A	chr10:35349802|35360267	rs17582416;rs11010067;rs34779708	LOC105376491 - CUL2|inflammatory bowel disease|18587394;LOC105376491 - CUL2|inflammatory bowel disease|23128233+LOC105376491 - CUL2|inflammatory bowel disease|26192919+LOC105376491 - CUL2|inflammatory bowel disease|26192919;CREM|inflammatory bowel disease|26192919+CREM|inflammatory bowel disease|28067908	inflammatory bowel disease
chr10_rs72789690_35382817_T_C	chr10:35321363|35333796	rs17582416;rs11010067;rs34779708	LOC105376491 - CUL2|inflammatory bowel disease|18587394;LOC105376491 - CUL2|inflammatory bowel disease|23128233+LOC105376491 - CUL2|inflammatory bowel disease|26192919+LOC105376491 - CUL2|inflammatory bowel disease|26192919;CREM|inflammatory bowel disease|26192919+CREM|inflammatory bowel disease|28067908	inflammatory bowel disease
chr10_rs72789690_35382817_T_C	chr10:35349802|35360267	rs17582416;rs11010067;rs34779708	LOC105376491 - CUL2|inflammatory bowel disease|18587394;LOC105376491 - CUL2|inflammatory bowel disease|23128233+LOC105376491 - CUL2|inflammatory bowel disease|26192919+LOC105376491 - CUL2|inflammatory bowel disease|26192919;CREM|inflammatory bowel disease|26192919+CREM|inflammatory bowel disease|28067908	inflammatory bowel disease
chr10_rs72791815_35428200_G_A	chr10:35321363|35333796	rs17582416;rs11010067;rs34779708	LOC105376491 - CUL2|inflammatory bowel disease|18587394;LOC105376491 - CUL2|inflammatory bowel disease|23128233+LOC105376491 - CUL2|inflammatory bowel disease|26192919+LOC105376491 - CUL2|inflammatory bowel disease|26192919;CREM|inflammatory bowel disease|26192919+CREM|inflammatory bowel disease|28067908	inflammatory bowel disease
chr10_rs72791815_35428200_G_A	chr10:35349802|35360267	rs17582416;rs11010067;rs34779708	LOC105376491 - CUL2|inflammatory bowel disease|18587394;LOC105376491 - CUL2|inflammatory bowel disease|23128233+LOC105376491 - CUL2|inflammatory bowel disease|26192919+LOC105376491 - CUL2|inflammatory bowel disease|26192919;CREM|inflammatory bowel disease|26192919+CREM|inflammatory bowel disease|28067908	inflammatory bowel disease
chr10_rs72816638_96445508_T_A	chr10:96493054|96541754	rs1074145	CYP2C9|unipolar depression|24528284	unipolar depression
chr10_rs72816654_96492873_C_T	chr10:96493054|96541754	rs1074145	CYP2C9|unipolar depression|24528284	unipolar depression
chr10_rs743572_104597152_A_G	chr10:104632205|104634957	rs11191424;rs7085104	C10orf32-ASMT|schizophrenia|28991256;C10orf32-ASMT|schizophrenia|23974872	schizophrenia
chr10_rs743575_104594906_T_G	chr10:104632205|104634957	rs4919687	CYP17A1|colorectal cancer|26965516	colorectal cancer
chr10_rs7475739_96491073_C_T	chr10:96493054|96541754	rs1074145	CYP2C9|unipolar depression|24528284	unipolar depression
chr10_rs78678163_96457756_C_T	chr10:96493054|96541754	rs1074145	CYP2C9|unipolar depression|24528284	unipolar depression
chr10_rs7893282_96461284_G_A	chr10:96493054|96541754	rs1074145	CYP2C9|unipolar depression|24528284	unipolar depression
chr10_rs7896290_104656015_G_A	chr10:104632205|104634957	rs10883795	AS3MT, C10orf32-ASMT|schizophrenia|27922604	schizophrenia
chr10_rs7897457_35386040_A_G	chr10:35321363|35333796	rs17582416;rs11010067;rs34779708	LOC105376491 - CUL2|inflammatory bowel disease|18587394;LOC105376491 - CUL2|inflammatory bowel disease|23128233+LOC105376491 - CUL2|inflammatory bowel disease|26192919+LOC105376491 - CUL2|inflammatory bowel disease|26192919;CREM|inflammatory bowel disease|26192919+CREM|inflammatory bowel disease|28067908	inflammatory bowel disease
chr10_rs7897457_35386040_A_G	chr10:35349802|35360267	rs17582416;rs11010067;rs34779708	LOC105376491 - CUL2|inflammatory bowel disease|18587394;LOC105376491 - CUL2|inflammatory bowel disease|23128233+LOC105376491 - CUL2|inflammatory bowel disease|26192919+LOC105376491 - CUL2|inflammatory bowel disease|26192919;CREM|inflammatory bowel disease|26192919+CREM|inflammatory bowel disease|28067908	inflammatory bowel disease
chr10_rs7897654_104662458_T_C	chr10:104632205|104634957	rs10883795	AS3MT, C10orf32-ASMT|schizophrenia|27922604	schizophrenia
chr10_rs7897827_35386237_C_T	chr10:35321363|35333796	rs17582416;rs11010067;rs34779708	LOC105376491 - CUL2|inflammatory bowel disease|18587394;LOC105376491 - CUL2|inflammatory bowel disease|23128233+LOC105376491 - CUL2|inflammatory bowel disease|26192919+LOC105376491 - CUL2|inflammatory bowel disease|26192919;CREM|inflammatory bowel disease|26192919+CREM|inflammatory bowel disease|28067908	inflammatory bowel disease
chr10_rs7897827_35386237_C_T	chr10:35349802|35360267	rs17582416;rs11010067;rs34779708	LOC105376491 - CUL2|inflammatory bowel disease|18587394;LOC105376491 - CUL2|inflammatory bowel disease|23128233+LOC105376491 - CUL2|inflammatory bowel disease|26192919+LOC105376491 - CUL2|inflammatory bowel disease|26192919;CREM|inflammatory bowel disease|26192919+CREM|inflammatory bowel disease|28067908	inflammatory bowel disease
chr10_rs7900135_96465616_A_G	chr10:96493054|96541754	rs1074145	CYP2C9|unipolar depression|24528284	unipolar depression
chr10_rs7900480_35338699_G_A	chr10:35349802|35360267	rs17582416;rs11010067;rs34779708	LOC105376491 - CUL2|inflammatory bowel disease|18587394;LOC105376491 - CUL2|inflammatory bowel disease|23128233+LOC105376491 - CUL2|inflammatory bowel disease|26192919+LOC105376491 - CUL2|inflammatory bowel disease|26192919;CREM|inflammatory bowel disease|26192919+CREM|inflammatory bowel disease|28067908	inflammatory bowel disease
chr10_rs7904113_104633114_G_T	chr10:104632205|104634957	rs11191419;rs11191424;rs7085104	PTGES3P4 - C10orf32|schizophrenia|25056061+PTGES3P4 - C10orf32|autism|28540026;C10orf32-ASMT|schizophrenia|28991256;C10orf32-ASMT|schizophrenia|23974872	schizophrenia
chr10_rs7904581_96487531_T_C	chr10:96493054|96541754	rs1074145	CYP2C9|unipolar depression|24528284	unipolar depression
chr10_rs7908573_35309513_T_C	chr10:35321363|35333796	rs17582416;rs11010067;rs34779708	LOC105376491 - CUL2|inflammatory bowel disease|18587394;LOC105376491 - CUL2|inflammatory bowel disease|23128233+LOC105376491 - CUL2|inflammatory bowel disease|26192919+LOC105376491 - CUL2|inflammatory bowel disease|26192919;CREM|inflammatory bowel disease|26192919+CREM|inflammatory bowel disease|28067908	inflammatory bowel disease
chr10_rs7908573_35309513_T_C	chr10:35349802|35360267	rs17582416;rs11010067;rs34779708	LOC105376491 - CUL2|inflammatory bowel disease|18587394;LOC105376491 - CUL2|inflammatory bowel disease|23128233+LOC105376491 - CUL2|inflammatory bowel disease|26192919+LOC105376491 - CUL2|inflammatory bowel disease|26192919;CREM|inflammatory bowel disease|26192919+CREM|inflammatory bowel disease|28067908	inflammatory bowel disease
chr10_rs7909286_104658992_A_G	chr10:104632205|104634957	rs10883795	AS3MT, C10orf32-ASMT|schizophrenia|27922604	schizophrenia
chr10_rs7909591_104659018_G_T	chr10:104632205|104634957	rs10883795	AS3MT, C10orf32-ASMT|schizophrenia|27922604	schizophrenia
chr10_rs7911008_96561525_A_G	chr10:96493054|96541754	rs1074145	CYP2C9|unipolar depression|24528284	unipolar depression
chr10_rs7911654_96599277_A_G	chr10:96493054|96541754	rs1074145	CYP2C9|unipolar depression|24528284	unipolar depression
chr10_rs7912578_104662673_A_G	chr10:104632205|104634957	rs10883795	AS3MT, C10orf32-ASMT|schizophrenia|27922604	schizophrenia
chr10_rs7913615_35422957_T_G	chr10:35321363|35333796	rs17582416;rs11010067;rs34779708	LOC105376491 - CUL2|inflammatory bowel disease|18587394;LOC105376491 - CUL2|inflammatory bowel disease|23128233+LOC105376491 - CUL2|inflammatory bowel disease|26192919+LOC105376491 - CUL2|inflammatory bowel disease|26192919;CREM|inflammatory bowel disease|26192919+CREM|inflammatory bowel disease|28067908	inflammatory bowel disease
chr10_rs7913615_35422957_T_G	chr10:35349802|35360267	rs17582416;rs11010067;rs34779708	LOC105376491 - CUL2|inflammatory bowel disease|18587394;LOC105376491 - CUL2|inflammatory bowel disease|23128233+LOC105376491 - CUL2|inflammatory bowel disease|26192919+LOC105376491 - CUL2|inflammatory bowel disease|26192919;CREM|inflammatory bowel disease|26192919+CREM|inflammatory bowel disease|28067908	inflammatory bowel disease
chr10_rs7913682_104684392_T_A	chr10:104632205|104634957	rs7914558	CNNM2|schizophrenia|21926974+CNNM2|attention deficit hyperactivity disorder|23453885+CNNM2|unipolar depression|23453885+CNNM2|autism|23453885+CNNM2|bipolar disorder|23453885	schizophrenia
chr10_rs7919524_96538714_T_A	chr10:96493054|96541754	rs1074145	CYP2C9|unipolar depression|24528284	unipolar depression
chr10_rs7920095_35303334_G_A	chr10:35321363|35333796	rs17582416;rs11010067;rs34779708	LOC105376491 - CUL2|inflammatory bowel disease|18587394;LOC105376491 - CUL2|inflammatory bowel disease|23128233+LOC105376491 - CUL2|inflammatory bowel disease|26192919+LOC105376491 - CUL2|inflammatory bowel disease|26192919;CREM|inflammatory bowel disease|26192919+CREM|inflammatory bowel disease|28067908	inflammatory bowel disease
chr10_rs7920095_35303334_G_A	chr10:35349802|35360267	rs17582416;rs11010067;rs34779708	LOC105376491 - CUL2|inflammatory bowel disease|18587394;LOC105376491 - CUL2|inflammatory bowel disease|23128233+LOC105376491 - CUL2|inflammatory bowel disease|26192919+LOC105376491 - CUL2|inflammatory bowel disease|26192919;CREM|inflammatory bowel disease|26192919+CREM|inflammatory bowel disease|28067908	inflammatory bowel disease
chr10_rs7923172_35309367_G_A	chr10:35321363|35333796	rs17582416;rs11010067;rs34779708	LOC105376491 - CUL2|inflammatory bowel disease|18587394;LOC105376491 - CUL2|inflammatory bowel disease|23128233+LOC105376491 - CUL2|inflammatory bowel disease|26192919+LOC105376491 - CUL2|inflammatory bowel disease|26192919;CREM|inflammatory bowel disease|26192919+CREM|inflammatory bowel disease|28067908	inflammatory bowel disease
chr10_rs7923172_35309367_G_A	chr10:35349802|35360267	rs17582416;rs11010067;rs34779708	LOC105376491 - CUL2|inflammatory bowel disease|18587394;LOC105376491 - CUL2|inflammatory bowel disease|23128233+LOC105376491 - CUL2|inflammatory bowel disease|26192919+LOC105376491 - CUL2|inflammatory bowel disease|26192919;CREM|inflammatory bowel disease|26192919+CREM|inflammatory bowel disease|28067908	inflammatory bowel disease
chr10_rs7923217_35309589_A_G	chr10:35321363|35333796	rs17582416;rs11010067;rs34779708	LOC105376491 - CUL2|inflammatory bowel disease|18587394;LOC105376491 - CUL2|inflammatory bowel disease|23128233+LOC105376491 - CUL2|inflammatory bowel disease|26192919+LOC105376491 - CUL2|inflammatory bowel disease|26192919;CREM|inflammatory bowel disease|26192919+CREM|inflammatory bowel disease|28067908	inflammatory bowel disease
chr10_rs7923217_35309589_A_G	chr10:35349802|35360267	rs17582416;rs11010067;rs34779708	LOC105376491 - CUL2|inflammatory bowel disease|18587394;LOC105376491 - CUL2|inflammatory bowel disease|23128233+LOC105376491 - CUL2|inflammatory bowel disease|26192919+LOC105376491 - CUL2|inflammatory bowel disease|26192919;CREM|inflammatory bowel disease|26192919+CREM|inflammatory bowel disease|28067908	inflammatory bowel disease
chr10_rs79635388_96474651_A_G	chr10:96493054|96541754	rs1074145	CYP2C9|unipolar depression|24528284	unipolar depression
chr10_rs79749947_35277081_A_T	chr10:35321363|35333796	rs17582416;rs11010067;rs34779708	LOC105376491 - CUL2|inflammatory bowel disease|18587394;LOC105376491 - CUL2|inflammatory bowel disease|23128233+LOC105376491 - CUL2|inflammatory bowel disease|26192919+LOC105376491 - CUL2|inflammatory bowel disease|26192919;CREM|inflammatory bowel disease|26192919+CREM|inflammatory bowel disease|28067908	inflammatory bowel disease
chr10_rs79749947_35277081_A_T	chr10:35349802|35360267	rs17582416;rs11010067;rs34779708	LOC105376491 - CUL2|inflammatory bowel disease|18587394;LOC105376491 - CUL2|inflammatory bowel disease|23128233+LOC105376491 - CUL2|inflammatory bowel disease|26192919+LOC105376491 - CUL2|inflammatory bowel disease|26192919;CREM|inflammatory bowel disease|26192919+CREM|inflammatory bowel disease|28067908	inflammatory bowel disease
chr10_rs878264_35440581_T_C	chr10:35349802|35360267	rs17582416;rs11010067;rs34779708	LOC105376491 - CUL2|inflammatory bowel disease|18587394;LOC105376491 - CUL2|inflammatory bowel disease|23128233+LOC105376491 - CUL2|inflammatory bowel disease|26192919+LOC105376491 - CUL2|inflammatory bowel disease|26192919;CREM|inflammatory bowel disease|26192919+CREM|inflammatory bowel disease|28067908	inflammatory bowel disease
chr10_rs932809_96488469_C_T	chr10:96493054|96541754	rs1074145	CYP2C9|unipolar depression|24528284	unipolar depression
chr10_rs9663140_104669621_T_C	chr10:104632205|104634957	rs7914558	CNNM2|schizophrenia|21926974+CNNM2|attention deficit hyperactivity disorder|23453885+CNNM2|unipolar depression|23453885+CNNM2|autism|23453885+CNNM2|bipolar disorder|23453885	schizophrenia
chr10_rs9663401_35278849_G_T	chr10:35321363|35333796	rs17582416;rs11010067;rs34779708	LOC105376491 - CUL2|inflammatory bowel disease|18587394;LOC105376491 - CUL2|inflammatory bowel disease|23128233+LOC105376491 - CUL2|inflammatory bowel disease|26192919+LOC105376491 - CUL2|inflammatory bowel disease|26192919;CREM|inflammatory bowel disease|26192919+CREM|inflammatory bowel disease|28067908	inflammatory bowel disease
chr10_rs9663401_35278849_G_T	chr10:35349802|35360267	rs17582416;rs11010067;rs34779708	LOC105376491 - CUL2|inflammatory bowel disease|18587394;LOC105376491 - CUL2|inflammatory bowel disease|23128233+LOC105376491 - CUL2|inflammatory bowel disease|26192919+LOC105376491 - CUL2|inflammatory bowel disease|26192919;CREM|inflammatory bowel disease|26192919+CREM|inflammatory bowel disease|28067908	inflammatory bowel disease
chr10_rs9783239_96504276_C_T	chr10:96493054|96541754	rs1074145	CYP2C9|unipolar depression|24528284	unipolar depression
chr10_rs9787566_35279455_T_A	chr10:35321363|35333796	rs17582416;rs11010067;rs34779708	LOC105376491 - CUL2|inflammatory bowel disease|18587394;LOC105376491 - CUL2|inflammatory bowel disease|23128233+LOC105376491 - CUL2|inflammatory bowel disease|26192919+LOC105376491 - CUL2|inflammatory bowel disease|26192919;CREM|inflammatory bowel disease|26192919+CREM|inflammatory bowel disease|28067908	inflammatory bowel disease
chr10_rs9787566_35279455_T_A	chr10:35349802|35360267	rs17582416;rs11010067;rs34779708	LOC105376491 - CUL2|inflammatory bowel disease|18587394;LOC105376491 - CUL2|inflammatory bowel disease|23128233+LOC105376491 - CUL2|inflammatory bowel disease|26192919+LOC105376491 - CUL2|inflammatory bowel disease|26192919;CREM|inflammatory bowel disease|26192919+CREM|inflammatory bowel disease|28067908	inflammatory bowel disease
chr10_rs9794325_35328847_G_A	chr10:35321363|35333796	rs17582416;rs11010067;rs34779708	LOC105376491 - CUL2|inflammatory bowel disease|18587394;LOC105376491 - CUL2|inflammatory bowel disease|23128233+LOC105376491 - CUL2|inflammatory bowel disease|26192919+LOC105376491 - CUL2|inflammatory bowel disease|26192919;CREM|inflammatory bowel disease|26192919+CREM|inflammatory bowel disease|28067908	inflammatory bowel disease
chr10_rs9794325_35328847_G_A	chr10:35349802|35360267	rs17582416;rs11010067;rs34779708	LOC105376491 - CUL2|inflammatory bowel disease|18587394;LOC105376491 - CUL2|inflammatory bowel disease|23128233+LOC105376491 - CUL2|inflammatory bowel disease|26192919+LOC105376491 - CUL2|inflammatory bowel disease|26192919;CREM|inflammatory bowel disease|26192919+CREM|inflammatory bowel disease|28067908	inflammatory bowel disease
chr10_rs998658_35408654_A_G	chr10:35321363|35333796	rs17582416;rs11010067;rs34779708	LOC105376491 - CUL2|inflammatory bowel disease|18587394;LOC105376491 - CUL2|inflammatory bowel disease|23128233+LOC105376491 - CUL2|inflammatory bowel disease|26192919+LOC105376491 - CUL2|inflammatory bowel disease|26192919;CREM|inflammatory bowel disease|26192919+CREM|inflammatory bowel disease|28067908	inflammatory bowel disease
chr10_rs998658_35408654_A_G	chr10:35349802|35360267	rs17582416;rs11010067;rs34779708	LOC105376491 - CUL2|inflammatory bowel disease|18587394;LOC105376491 - CUL2|inflammatory bowel disease|23128233+LOC105376491 - CUL2|inflammatory bowel disease|26192919+LOC105376491 - CUL2|inflammatory bowel disease|26192919;CREM|inflammatory bowel disease|26192919+CREM|inflammatory bowel disease|28067908	inflammatory bowel disease
chr11_rs10400343_43832505_G_A	chr11:43772461|43819977	rs1061810	HSD17B12|type II diabetes mellitus|28566273	type II diabetes mellitus
chr11_rs1061810_43877934_C_A	chr11:43772461|43819977	rs1061810	HSD17B12|type II diabetes mellitus|28566273	type II diabetes mellitus
chr11_rs10734517_43785733_A_C	chr11:43772461|43819977	rs1061810	HSD17B12|type II diabetes mellitus|28566273	type II diabetes mellitus
chr11_rs10734518_43861748_G_A	chr11:43772461|43819977	rs1061810	HSD17B12|type II diabetes mellitus|28566273	type II diabetes mellitus
chr11_rs10742688_43768254_A_G	chr11:43772461|43819977	rs1061810	HSD17B12|type II diabetes mellitus|28566273	type II diabetes mellitus
chr11_rs10742689_43836596_T_C	chr11:43772461|43819977	rs1061810	HSD17B12|type II diabetes mellitus|28566273	type II diabetes mellitus
chr11_rs10742690_43867652_G_A	chr11:43772461|43819977	rs1061810	HSD17B12|type II diabetes mellitus|28566273	type II diabetes mellitus
chr11_rs10768975_43754372_A_G	chr11:43772461|43819977	rs1061810	HSD17B12|type II diabetes mellitus|28566273	type II diabetes mellitus
chr11_rs10768976_43773813_T_G	chr11:43772461|43819977	rs1061810	HSD17B12|type II diabetes mellitus|28566273	type II diabetes mellitus
chr11_rs10768981_43831776_A_G	chr11:43772461|43819977	rs1061810	HSD17B12|type II diabetes mellitus|28566273	type II diabetes mellitus
chr11_rs10768983_43839935_G_A	chr11:43772461|43819977	rs1061810	HSD17B12|type II diabetes mellitus|28566273	type II diabetes mellitus
chr11_rs10835644_30309827_C_T	chr11:30352433|30358373	rs74485684	LOC105376607|endometriosis|28537267	endometriosis
chr11_rs10835645_30309869_C_T	chr11:30352433|30358373	rs74485684	LOC105376607|endometriosis|28537267	endometriosis
chr11_rs10835646_30309905_C_T	chr11:30352433|30358373	rs74485684	LOC105376607|endometriosis|28537267	endometriosis
chr11_rs10835649_30329175_A_G	chr11:30352433|30358373	rs74485684	LOC105376607|endometriosis|28537267	endometriosis
chr11_rs10835655_30355903_C_T	chr11:30352433|30358373	rs74485684	LOC105376607|endometriosis|28537267	endometriosis
chr11_rs10835658_30371313_C_T	chr11:30352433|30358373	rs74485684	LOC105376607|endometriosis|28537267	endometriosis
chr11_rs10838158_43752522_G_A	chr11:43772461|43819977	rs1061810	HSD17B12|type II diabetes mellitus|28566273	type II diabetes mellitus
chr11_rs10838162_43789222_A_G	chr11:43772461|43819977	rs1061810	HSD17B12|type II diabetes mellitus|28566273	type II diabetes mellitus
chr11_rs10838174_43822757_T_C	chr11:43772461|43819977	rs1061810	HSD17B12|type II diabetes mellitus|28566273	type II diabetes mellitus
chr11_rs10838175_43822885_A_G	chr11:43772461|43819977	rs1061810	HSD17B12|type II diabetes mellitus|28566273	type II diabetes mellitus
chr11_rs10838180_43838317_T_C	chr11:43772461|43819977	rs1061810	HSD17B12|type II diabetes mellitus|28566273	type II diabetes mellitus
chr11_rs10838181_43844500_C_T	chr11:43772461|43819977	rs1061810	HSD17B12|type II diabetes mellitus|28566273	type II diabetes mellitus
chr11_rs10838185_43869939_G_A	chr11:43772461|43819977	rs1061810	HSD17B12|type II diabetes mellitus|28566273	type II diabetes mellitus
chr11_rs10838186_43869980_C_T	chr11:43772461|43819977	rs1061810	HSD17B12|type II diabetes mellitus|28566273	type II diabetes mellitus
chr11_rs11031033_30305675_C_T	chr11:30352433|30358373	rs74485684	LOC105376607|endometriosis|28537267	endometriosis
chr11_rs11031034_30306439_C_T	chr11:30352433|30358373	rs74485684	LOC105376607|endometriosis|28537267	endometriosis
chr11_rs11031035_30306650_A_T	chr11:30352433|30358373	rs74485684	LOC105376607|endometriosis|28537267	endometriosis
chr11_rs11031039_30314858_C_A	chr11:30352433|30358373	rs74485684	LOC105376607|endometriosis|28537267	endometriosis
chr11_rs11031040_30317733_T_G	chr11:30352433|30358373	rs74485684	LOC105376607|endometriosis|28537267	endometriosis
chr11_rs11031047_30337523_C_T	chr11:30352433|30358373	rs74485684	LOC105376607|endometriosis|28537267	endometriosis
chr11_rs11031052_30360794_C_T	chr11:30352433|30358373	rs74485684	LOC105376607|endometriosis|28537267	endometriosis
chr11_rs11031056_30366528_T_A	chr11:30352433|30358373	rs74485684	LOC105376607|endometriosis|28537267	endometriosis
chr11_rs11037663_43853909_T_C	chr11:43772461|43819977	rs1061810	HSD17B12|type II diabetes mellitus|28566273	type II diabetes mellitus
chr11_rs11037676_43871212_C_G	chr11:43772461|43819977	rs1061810	HSD17B12|type II diabetes mellitus|28566273	type II diabetes mellitus
chr11_rs11512201_30355857_C_T	chr11:30352433|30358373	rs74485684	LOC105376607|endometriosis|28537267	endometriosis
chr11_rs11555762_43876698_C_T	chr11:43772461|43819977	rs1061810	HSD17B12|type II diabetes mellitus|28566273	type II diabetes mellitus
chr11_rs12271187_30319259_G_A	chr11:30352433|30358373	rs74485684	LOC105376607|endometriosis|28537267	endometriosis
chr11_rs12271300_30319433_G_A	chr11:30352433|30358373	rs74485684	LOC105376607|endometriosis|28537267	endometriosis
chr11_rs12272134_30356420_T_C	chr11:30352433|30358373	rs74485684	LOC105376607|endometriosis|28537267	endometriosis
chr11_rs12278112_30360026_T_C	chr11:30352433|30358373	rs74485684	LOC105376607|endometriosis|28537267	endometriosis
chr11_rs12278547_30354857_T_C	chr11:30352433|30358373	rs74485684	LOC105376607|endometriosis|28537267	endometriosis
chr11_rs12278989_30316822_A_G	chr11:30352433|30358373	rs74485684	LOC105376607|endometriosis|28537267	endometriosis
chr11_rs12281078_30312187_A_G	chr11:30352433|30358373	rs74485684	LOC105376607|endometriosis|28537267	endometriosis
chr11_rs12285277_30363545_T_C	chr11:30352433|30358373	rs74485684	LOC105376607|endometriosis|28537267	endometriosis
chr11_rs12294258_30312239_C_T	chr11:30352433|30358373	rs74485684	LOC105376607|endometriosis|28537267	endometriosis
chr11_rs12361594_30327006_G_A	chr11:30352433|30358373	rs74485684	LOC105376607|endometriosis|28537267	endometriosis
chr11_rs12363432_30371615_C_T	chr11:30352433|30358373	rs74485684	LOC105376607|endometriosis|28537267	endometriosis
chr11_rs12363824_30342150_G_A	chr11:30352433|30358373	rs74485684	LOC105376607|endometriosis|28537267	endometriosis
chr11_rs12364889_30296055_T_C	chr11:30352433|30358373	rs74485684	LOC105376607|endometriosis|28537267	endometriosis
chr11_rs12365913_30370218_A_G	chr11:30352433|30358373	rs74485684	LOC105376607|endometriosis|28537267	endometriosis
chr11_rs12417393_43875714_T_C	chr11:43772461|43819977	rs1061810	HSD17B12|type II diabetes mellitus|28566273	type II diabetes mellitus
chr11_rs12577642_43728534_A_T	chr11:43772461|43819977	rs7116641	LOC101928704 - HSD17B12|coronary artery disease|29212778	coronary artery disease
chr11_rs12800235_43747912_A_G	chr11:43772461|43819977	rs7116641	LOC101928704 - HSD17B12|coronary artery disease|29212778	coronary artery disease
chr11_rs141402489_30360225_G_A	chr11:30352433|30358373	rs74485684	LOC105376607|endometriosis|28537267	endometriosis
chr11_rs1464229_43848338_G_A	chr11:43772461|43819977	rs1061810	HSD17B12|type II diabetes mellitus|28566273	type II diabetes mellitus
chr11_rs1464230_43848754_C_A	chr11:43772461|43819977	rs1061810	HSD17B12|type II diabetes mellitus|28566273	type II diabetes mellitus
chr11_rs1518814_43824633_A_T	chr11:43772461|43819977	rs1061810	HSD17B12|type II diabetes mellitus|28566273	type II diabetes mellitus
chr11_rs1518815_43825038_C_T	chr11:43772461|43819977	rs1061810	HSD17B12|type II diabetes mellitus|28566273	type II diabetes mellitus
chr11_rs1518821_43871996_A_C	chr11:43772461|43819977	rs1061810	HSD17B12|type II diabetes mellitus|28566273	type II diabetes mellitus
chr11_rs1518822_43871797_G_A	chr11:43772461|43819977	rs1061810	HSD17B12|type II diabetes mellitus|28566273	type II diabetes mellitus
chr11_rs17596617_43690717_C_T	chr11:43772461|43819977	rs7116641	LOC101928704 - HSD17B12|coronary artery disease|29212778	coronary artery disease
chr11_rs1878765_43794592_T_C	chr11:43772461|43819977	rs1061810	HSD17B12|type II diabetes mellitus|28566273	type II diabetes mellitus
chr11_rs1878767_43729987_A_G	chr11:43772461|43819977	rs7116641	LOC101928704 - HSD17B12|coronary artery disease|29212778	coronary artery disease
chr11_rs1878850_43820476_T_C	chr11:43772461|43819977	rs1061810	HSD17B12|type II diabetes mellitus|28566273	type II diabetes mellitus
chr11_rs1878851_43820524_C_T	chr11:43772461|43819977	rs1061810	HSD17B12|type II diabetes mellitus|28566273	type II diabetes mellitus
chr11_rs1914773_43866294_T_A	chr11:43772461|43819977	rs1061810	HSD17B12|type II diabetes mellitus|28566273	type II diabetes mellitus
chr11_rs2037297_43846705_A_G	chr11:43772461|43819977	rs1061810	HSD17B12|type II diabetes mellitus|28566273	type II diabetes mellitus
chr11_rs2139153_43858554_G_A	chr11:43772461|43819977	rs1061810	HSD17B12|type II diabetes mellitus|28566273	type II diabetes mellitus
chr11_rs2139154_43858682_A_G	chr11:43772461|43819977	rs1061810	HSD17B12|type II diabetes mellitus|28566273	type II diabetes mellitus
chr11_rs2863026_43838654_A_G	chr11:43772461|43819977	rs1061810	HSD17B12|type II diabetes mellitus|28566273	type II diabetes mellitus
chr11_rs34390003_43718443_C_T	chr11:43772461|43819977	rs7116641	LOC101928704 - HSD17B12|coronary artery disease|29212778	coronary artery disease
chr11_rs35060985_43693110_G_A	chr11:43772461|43819977	rs7116641	LOC101928704 - HSD17B12|coronary artery disease|29212778	coronary artery disease
chr11_rs35243581_43707364_C_T	chr11:43772461|43819977	rs7116641	LOC101928704 - HSD17B12|coronary artery disease|29212778	coronary artery disease
chr11_rs35251247_43878459_G_A	chr11:43772461|43819977	rs1061810	HSD17B12|type II diabetes mellitus|28566273	type II diabetes mellitus
chr11_rs3736505_43876435_A_G	chr11:43772461|43819977	rs1061810	HSD17B12|type II diabetes mellitus|28566273	type II diabetes mellitus
chr11_rs3781805_43872455_T_C	chr11:43772461|43819977	rs1061810	HSD17B12|type II diabetes mellitus|28566273	type II diabetes mellitus
chr11_rs3858429_30343757_C_T	chr11:30352433|30358373	rs74485684	LOC105376607|endometriosis|28537267	endometriosis
chr11_rs4071558_30344591_C_T	chr11:30352433|30358373	rs74485684	LOC105376607|endometriosis|28537267	endometriosis
chr11_rs4071559_30344725_C_T	chr11:30352433|30358373	rs74485684	LOC105376607|endometriosis|28537267	endometriosis
chr11_rs4071563_30336002_G_A	chr11:30352433|30358373	rs74485684	LOC105376607|endometriosis|28537267	endometriosis
chr11_rs4120817_30308159_C_T	chr11:30352433|30358373	rs74485684	LOC105376607|endometriosis|28537267	endometriosis
chr11_rs4320940_43687840_A_G	chr11:43772461|43819977	rs7116641	LOC101928704 - HSD17B12|coronary artery disease|29212778	coronary artery disease
chr11_rs4643069_43775734_A_G	chr11:43772461|43819977	rs1061810	HSD17B12|type II diabetes mellitus|28566273	type II diabetes mellitus
chr11_rs4755741_43803254_G_A	chr11:43772461|43819977	rs1061810	HSD17B12|type II diabetes mellitus|28566273	type II diabetes mellitus
chr11_rs4755744_43817730_C_A	chr11:43772461|43819977	rs1061810	HSD17B12|type II diabetes mellitus|28566273	type II diabetes mellitus
chr11_rs4755745_43821004_G_T	chr11:43772461|43819977	rs1061810	HSD17B12|type II diabetes mellitus|28566273	type II diabetes mellitus
chr11_rs4755747_43823963_A_T	chr11:43772461|43819977	rs1061810	HSD17B12|type II diabetes mellitus|28566273	type II diabetes mellitus
chr11_rs56130800_43729853_G_A	chr11:43772461|43819977	rs7116641	LOC101928704 - HSD17B12|coronary artery disease|29212778	coronary artery disease
chr11_rs57635800_43878485_G_A	chr11:43772461|43819977	rs1061810	HSD17B12|type II diabetes mellitus|28566273	type II diabetes mellitus
chr11_rs58817325_43875316_G_A	chr11:43772461|43819977	rs1061810	HSD17B12|type II diabetes mellitus|28566273	type II diabetes mellitus
chr11_rs59149077_43692384_A_T	chr11:43772461|43819977	rs7116641	LOC101928704 - HSD17B12|coronary artery disease|29212778	coronary artery disease
chr11_rs59227842_43692423_A_G	chr11:43772461|43819977	rs7116641	LOC101928704 - HSD17B12|coronary artery disease|29212778	coronary artery disease
chr11_rs59298872_43692422_A_T	chr11:43772461|43819977	rs7116641	LOC101928704 - HSD17B12|coronary artery disease|29212778	coronary artery disease
chr11_rs60572790_43692383_T_C	chr11:43772461|43819977	rs7116641	LOC101928704 - HSD17B12|coronary artery disease|29212778	coronary artery disease
chr11_rs61037750_43681372_G_A	chr11:43772461|43819977	rs7116641	LOC101928704 - HSD17B12|coronary artery disease|29212778	coronary artery disease
chr11_rs6484479_30342495_G_A	chr11:30352433|30358373	rs74485684	LOC105376607|endometriosis|28537267	endometriosis
chr11_rs6485438_43686618_G_A	chr11:43772461|43819977	rs7116641	LOC101928704 - HSD17B12|coronary artery disease|29212778	coronary artery disease
chr11_rs6485443_43696316_C_T	chr11:43772461|43819977	rs7116641	LOC101928704 - HSD17B12|coronary artery disease|29212778	coronary artery disease
chr11_rs6485455_43753725_G_C	chr11:43772461|43819977	rs1061810	HSD17B12|type II diabetes mellitus|28566273	type II diabetes mellitus
chr11_rs6485456_43766902_T_C	chr11:43772461|43819977	rs1061810	HSD17B12|type II diabetes mellitus|28566273	type II diabetes mellitus
chr11_rs6485462_43816200_C_T	chr11:43772461|43819977	rs1061810	HSD17B12|type II diabetes mellitus|28566273	type II diabetes mellitus
chr11_rs6485464_43825481_C_T	chr11:43772461|43819977	rs1061810	HSD17B12|type II diabetes mellitus|28566273	type II diabetes mellitus
chr11_rs6485466_43843201_T_C	chr11:43772461|43819977	rs1061810	HSD17B12|type II diabetes mellitus|28566273	type II diabetes mellitus
chr11_rs6485468_43847911_G_A	chr11:43772461|43819977	rs1061810	HSD17B12|type II diabetes mellitus|28566273	type II diabetes mellitus
chr11_rs6485469_43849293_C_T	chr11:43772461|43819977	rs1061810	HSD17B12|type II diabetes mellitus|28566273	type II diabetes mellitus
chr11_rs6485470_43851803_G_A	chr11:43772461|43819977	rs1061810	HSD17B12|type II diabetes mellitus|28566273	type II diabetes mellitus
chr11_rs6485473_43856355_G_T	chr11:43772461|43819977	rs1061810	HSD17B12|type II diabetes mellitus|28566273	type II diabetes mellitus
chr11_rs6485474_43868043_G_A	chr11:43772461|43819977	rs1061810	HSD17B12|type II diabetes mellitus|28566273	type II diabetes mellitus
chr11_rs6592645_76271005_G_A	chr11:76207259|76239510	rs7130588;rs7927894;rs7927997	C11orf30 - LOC101928813|asthma|21907864+C11orf30 - LOC101928813|atopic eczema|23886662;C11orf30 - LOC101928813|inflammatory bowel disease|18587394+C11orf30 - LOC101928813|atopic eczema|19349984+C11orf30 - LOC101928813|asthma|29273806;C11orf30 - LOC101928813|inflammatory bowel disease|21102463	asthma;inflammatory bowel disease
chr11_rs7101808_43843579_C_G	chr11:43772461|43819977	rs1061810	HSD17B12|type II diabetes mellitus|28566273	type II diabetes mellitus
chr11_rs7110437_43780553_C_A	chr11:43772461|43819977	rs1061810	HSD17B12|type II diabetes mellitus|28566273	type II diabetes mellitus
chr11_rs7111450_43863030_G_A	chr11:43772461|43819977	rs1061810	HSD17B12|type II diabetes mellitus|28566273	type II diabetes mellitus
chr11_rs7115737_43681249_C_T	chr11:43772461|43819977	rs7116641	LOC101928704 - HSD17B12|coronary artery disease|29212778	coronary artery disease
chr11_rs7115919_43776481_C_T	chr11:43772461|43819977	rs1061810	HSD17B12|type II diabetes mellitus|28566273	type II diabetes mellitus
chr11_rs7115970_43769295_C_T	chr11:43772461|43819977	rs1061810	HSD17B12|type II diabetes mellitus|28566273	type II diabetes mellitus
chr11_rs7116641_43696917_T_G	chr11:43772461|43819977	rs7116641	LOC101928704 - HSD17B12|coronary artery disease|29212778	coronary artery disease
chr11_rs7116893_30359231_A_G	chr11:30352433|30358373	rs74485684	LOC105376607|endometriosis|28537267	endometriosis
chr11_rs7117691_30359892_A_G	chr11:30352433|30358373	rs74485684	LOC105376607|endometriosis|28537267	endometriosis
chr11_rs7118659_43817125_C_T	chr11:43772461|43819977	rs1061810	HSD17B12|type II diabetes mellitus|28566273	type II diabetes mellitus
chr11_rs7118906_43817320_C_G	chr11:43772461|43819977	rs1061810	HSD17B12|type II diabetes mellitus|28566273	type II diabetes mellitus
chr11_rs7118949_30354895_A_G	chr11:30352433|30358373	rs74485684	LOC105376607|endometriosis|28537267	endometriosis
chr11_rs7121963_30354904_A_C	chr11:30352433|30358373	rs74485684	LOC105376607|endometriosis|28537267	endometriosis
chr11_rs7122449_30355197_C_T	chr11:30352433|30358373	rs74485684	LOC105376607|endometriosis|28537267	endometriosis
chr11_rs7123626_30325865_G_A	chr11:30352433|30358373	rs74485684	LOC105376607|endometriosis|28537267	endometriosis
chr11_rs7129046_43837551_A_G	chr11:43772461|43819977	rs1061810	HSD17B12|type II diabetes mellitus|28566273	type II diabetes mellitus
chr11_rs7130588_76270683_A_G	chr11:76207259|76239510	rs7130588;rs7927894;rs7927997	C11orf30 - LOC101928813|asthma|21907864+C11orf30 - LOC101928813|atopic eczema|23886662;C11orf30 - LOC101928813|inflammatory bowel disease|18587394+C11orf30 - LOC101928813|atopic eczema|19349984+C11orf30 - LOC101928813|asthma|29273806;C11orf30 - LOC101928813|inflammatory bowel disease|21102463	asthma;inflammatory bowel disease
chr11_rs7131110_43846850_T_C	chr11:43772461|43819977	rs1061810	HSD17B12|type II diabetes mellitus|28566273	type II diabetes mellitus
chr11_rs74331022_30372818_C_T	chr11:30352433|30358373	rs74485684	LOC105376607|endometriosis|28537267	endometriosis
chr11_rs75525300_30307989_A_G	chr11:30352433|30358373	rs74485684	LOC105376607|endometriosis|28537267	endometriosis
chr11_rs7926666_30363101_G_A	chr11:30352433|30358373	rs74485684	LOC105376607|endometriosis|28537267	endometriosis
chr11_rs7926914_76301255_G_T	chr11:76207259|76239510	rs7130588;rs7927894;rs7927997	C11orf30 - LOC101928813|asthma|21907864+C11orf30 - LOC101928813|atopic eczema|23886662;C11orf30 - LOC101928813|inflammatory bowel disease|18587394+C11orf30 - LOC101928813|atopic eczema|19349984+C11orf30 - LOC101928813|asthma|29273806;C11orf30 - LOC101928813|inflammatory bowel disease|21102463	asthma;inflammatory bowel disease
chr11_rs7927894_76301316_C_T	chr11:76207259|76239510	rs7130588;rs7927894;rs7927997	C11orf30 - LOC101928813|asthma|21907864+C11orf30 - LOC101928813|atopic eczema|23886662;C11orf30 - LOC101928813|inflammatory bowel disease|18587394+C11orf30 - LOC101928813|atopic eczema|19349984+C11orf30 - LOC101928813|asthma|29273806;C11orf30 - LOC101928813|inflammatory bowel disease|21102463	asthma;inflammatory bowel disease
chr11_rs7927997_76301375_C_T	chr11:76207259|76239510	rs7130588;rs7927894;rs7927997	C11orf30 - LOC101928813|asthma|21907864+C11orf30 - LOC101928813|atopic eczema|23886662;C11orf30 - LOC101928813|inflammatory bowel disease|18587394+C11orf30 - LOC101928813|atopic eczema|19349984+C11orf30 - LOC101928813|asthma|29273806;C11orf30 - LOC101928813|inflammatory bowel disease|21102463	asthma;inflammatory bowel disease
chr11_rs7928134_43786313_A_G	chr11:43772461|43819977	rs1061810	HSD17B12|type II diabetes mellitus|28566273	type II diabetes mellitus
chr11_rs7928523_43719101_C_T	chr11:43772461|43819977	rs7116641	LOC101928704 - HSD17B12|coronary artery disease|29212778	coronary artery disease
chr11_rs7929660_30339461_A_G	chr11:30352433|30358373	rs74485684	LOC105376607|endometriosis|28537267	endometriosis
chr11_rs7931097_43857418_A_G	chr11:43772461|43819977	rs1061810	HSD17B12|type II diabetes mellitus|28566273	type II diabetes mellitus
chr11_rs7934707_43857928_G_C	chr11:43772461|43819977	rs1061810	HSD17B12|type II diabetes mellitus|28566273	type II diabetes mellitus
chr11_rs7935296_43851474_A_C	chr11:43772461|43819977	rs1061810	HSD17B12|type II diabetes mellitus|28566273	type II diabetes mellitus
chr11_rs7947350_30338842_A_G	chr11:30352433|30358373	rs74485684	LOC105376607|endometriosis|28537267	endometriosis
chr11_rs7947967_43854610_G_C	chr11:43772461|43819977	rs1061810	HSD17B12|type II diabetes mellitus|28566273	type II diabetes mellitus
chr11_rs939015_43868651_T_C	chr11:43772461|43819977	rs1061810	HSD17B12|type II diabetes mellitus|28566273	type II diabetes mellitus
chr11_rs9971535_43862325_T_C	chr11:43772461|43819977	rs1061810	HSD17B12|type II diabetes mellitus|28566273	type II diabetes mellitus
chr12_rs1047158_123644056_C_A	chr12:123645328|123665757	rs1727313;rs1615350;rs2851447;rs2102949;rs9739070	MPHOSPH9|type II diabetes mellitus|24509480;MPHOSPH9|schizophrenia|28991256;MPHOSPH9|schizophrenia|25056061+MPHOSPH9|autism|28540026;MPHOSPH9|schizophrenia|26198764;RNA5SP375 - SBNO1|allergy|27182965	type II diabetes mellitus;schizophrenia;allergy
chr12_rs1051431_123645803_G_A	chr12:123645328|123665757	rs1727313;rs1615350;rs2851447;rs2102949;rs9739070	MPHOSPH9|type II diabetes mellitus|24509480;MPHOSPH9|schizophrenia|28991256;MPHOSPH9|schizophrenia|25056061+MPHOSPH9|autism|28540026;MPHOSPH9|schizophrenia|26198764;RNA5SP375 - SBNO1|allergy|27182965	type II diabetes mellitus;schizophrenia;allergy
chr12_rs10744147_123643729_A_G	chr12:123645328|123665757	rs1727313;rs9739070	MPHOSPH9|type II diabetes mellitus|24509480;RNA5SP375 - SBNO1|allergy|27182965	type II diabetes mellitus;allergy
chr12_rs10744148_123695918_C_T	chr12:123645328|123665757	rs1727313	MPHOSPH9|type II diabetes mellitus|24509480	type II diabetes mellitus
chr12_rs10744149_123708490_T_A	chr12:123645328|123665757	rs1727313	MPHOSPH9|type II diabetes mellitus|24509480	type II diabetes mellitus
chr12_rs10772993_123644714_A_G	chr12:123645328|123665757	rs1727313;rs1615350;rs2851447;rs2102949;rs9739070	MPHOSPH9|type II diabetes mellitus|24509480;MPHOSPH9|schizophrenia|28991256;MPHOSPH9|schizophrenia|25056061+MPHOSPH9|autism|28540026;MPHOSPH9|schizophrenia|26198764;RNA5SP375 - SBNO1|allergy|27182965	type II diabetes mellitus;schizophrenia;allergy
chr12_rs10772995_123671761_T_C	chr12:123645328|123665757	rs1727313;rs9739070	MPHOSPH9|type II diabetes mellitus|24509480;RNA5SP375 - SBNO1|allergy|27182965	type II diabetes mellitus;allergy
chr12_rs10772996_123697531_T_C	chr12:123645328|123665757	rs1727313	MPHOSPH9|type II diabetes mellitus|24509480	type II diabetes mellitus
chr12_rs10772998_123721177_T_G	chr12:123645328|123665757	rs1727313;rs9739070	MPHOSPH9|type II diabetes mellitus|24509480;RNA5SP375 - SBNO1|allergy|27182965	type II diabetes mellitus;allergy
chr12_rs10773001_123741200_A_G	chr12:123645328|123665757	rs1727313;rs9739070	MPHOSPH9|type II diabetes mellitus|24509480;RNA5SP375 - SBNO1|allergy|27182965	type II diabetes mellitus;allergy
chr12_rs10774625_111910219_A_G	chr12:111962996|111990781	rs10774624;rs3184504;rs4766578;rs10774625;rs7137828;rs597808;rs653178;rs11065979	HSPA8P14 - LOC105369984|rheumatoid arthritis|24390342+HSPA8P14 - LOC105369984|Vitiligo|27723757;SH2B3|type I diabetes mellitus|19430480+SH2B3|hypothyroidism|22493691+SH2B3|coronary artery disease|29212778+SH2B3|inflammatory bowel disease|26192919+SH2B3|colorectal cancer|26151821+SH2B3|endometrial neoplasm|26621817+SH2B3|sclerosing cholangitis|27992413;ATXN2|Vitiligo|22561518+ATXN2|coronary artery…	rheumatoid arthritis;type I diabetes mellitus;Vitiligo;ischemic cardiomyopathy;coronary artery disease;systemic lupus erythematosus;immune system disease;psoriasis
chr12_rs10783385_51151523_T_C	chr12:51173923|51203372	rs7974517	DIP2B - ATF1|androgenetic alopecia|27182965	androgenetic alopecia
chr12_rs10783386_51151529_A_T	chr12:51173923|51203372	rs7974517	DIP2B - ATF1|androgenetic alopecia|27182965	androgenetic alopecia
chr12_rs10783387_51180143_C_T	chr12:51173923|51203372	rs7974517	DIP2B - ATF1|androgenetic alopecia|27182965	androgenetic alopecia
chr12_rs10783389_51190606_C_T	chr12:51173923|51203372	rs11169552	DIP2B - ATF1|colorectal cancer|20972440	colorectal cancer
chr12_rs10846478_123666948_A_G	chr12:123645328|123665757	rs1727313;rs9739070	MPHOSPH9|type II diabetes mellitus|24509480;RNA5SP375 - SBNO1|allergy|27182965	type II diabetes mellitus;allergy
chr12_rs10846486_123709927_G_A	chr12:123645328|123665757	rs1727313;rs1615350;rs2851447;rs2102949;rs9739070	MPHOSPH9|type II diabetes mellitus|24509480;MPHOSPH9|schizophrenia|28991256;MPHOSPH9|schizophrenia|25056061+MPHOSPH9|autism|28540026;MPHOSPH9|schizophrenia|26198764;RNA5SP375 - SBNO1|allergy|27182965	type II diabetes mellitus;schizophrenia;allergy
chr12_rs10846487_123726134_A_G	chr12:123645328|123665757	rs1727313;rs9739070	MPHOSPH9|type II diabetes mellitus|24509480;RNA5SP375 - SBNO1|allergy|27182965	type II diabetes mellitus;allergy
chr12_rs10846491_123753492_C_G	chr12:123645328|123665757	rs1727313;rs9739070	MPHOSPH9|type II diabetes mellitus|24509480;RNA5SP375 - SBNO1|allergy|27182965	type II diabetes mellitus;allergy
chr12_rs10876080_51155194_T_A	chr12:51173923|51203372	rs11169552	DIP2B - ATF1|colorectal cancer|20972440	colorectal cancer
chr12_rs10876081_51155991_T_C	chr12:51173923|51203372	rs11169552	DIP2B - ATF1|colorectal cancer|20972440	colorectal cancer
chr12_rs10876084_51164810_A_G	chr12:51173923|51203372	rs7974517	DIP2B - ATF1|androgenetic alopecia|27182965	androgenetic alopecia
chr12_rs10876087_51172480_C_T	chr12:51173923|51203372	rs7974517	DIP2B - ATF1|androgenetic alopecia|27182965	androgenetic alopecia
chr12_rs10876089_51174290_G_T	chr12:51173923|51203372	rs11169552	DIP2B - ATF1|colorectal cancer|20972440	colorectal cancer
chr12_rs10876090_51176273_C_T	chr12:51173923|51203372	rs11169552	DIP2B - ATF1|colorectal cancer|20972440	colorectal cancer
chr12_rs10876092_51183311_C_T	chr12:51173923|51203372	rs7974517	DIP2B - ATF1|androgenetic alopecia|27182965	androgenetic alopecia
chr12_rs10876094_51199723_C_T	chr12:51173923|51203372	rs11169552	DIP2B - ATF1|colorectal cancer|20972440	colorectal cancer
chr12_rs10876095_51202862_A_G	chr12:51173923|51203372	rs11169552	DIP2B - ATF1|colorectal cancer|20972440	colorectal cancer
chr12_rs10876096_51203953_A_G	chr12:51173923|51203372	rs11169552	DIP2B - ATF1|colorectal cancer|20972440	colorectal cancer
chr12_rs10876097_51209636_A_G	chr12:51173923|51203372	rs11169552	DIP2B - ATF1|colorectal cancer|20972440	colorectal cancer
chr12_rs10876098_51220373_G_T	chr12:51173923|51203372	rs7974517	DIP2B - ATF1|androgenetic alopecia|27182965	androgenetic alopecia
chr12_rs11049487_28407090_A_T	chr12:28408514|28460682	rs1979679	CCDC91|ossification of the posterior longitudinal ligament of the spine|25064007	ossification of the posterior longitudinal ligament of the spine
chr12_rs11049529_28471504_C_T	chr12:28408514|28460682	rs1979679	CCDC91|ossification of the posterior longitudinal ligament of the spine|25064007	ossification of the posterior longitudinal ligament of the spine
chr12_rs11049562_28528509_G_A	chr12:28408514|28460682	rs1979679	CCDC91|ossification of the posterior longitudinal ligament of the spine|25064007	ossification of the posterior longitudinal ligament of the spine
chr12_rs11057192_123693420_T_C	chr12:123645328|123665757	rs1727313;rs1615350;rs2851447;rs2102949;rs9739070	MPHOSPH9|type II diabetes mellitus|24509480;MPHOSPH9|schizophrenia|28991256;MPHOSPH9|schizophrenia|25056061+MPHOSPH9|autism|28540026;MPHOSPH9|schizophrenia|26198764;RNA5SP375 - SBNO1|allergy|27182965	type II diabetes mellitus;schizophrenia;allergy
chr12_rs11057204_123725827_T_C	chr12:123645328|123665757	rs1727313;rs9739070	MPHOSPH9|type II diabetes mellitus|24509480;RNA5SP375 - SBNO1|allergy|27182965	type II diabetes mellitus;allergy
chr12_rs11057206_123730830_T_C	chr12:123645328|123665757	rs1727313;rs9739070	MPHOSPH9|type II diabetes mellitus|24509480;RNA5SP375 - SBNO1|allergy|27182965	type II diabetes mellitus;allergy
chr12_rs11057210_123733799_A_G	chr12:123645328|123665757	rs1727313;rs9739070	MPHOSPH9|type II diabetes mellitus|24509480;RNA5SP375 - SBNO1|allergy|27182965	type II diabetes mellitus;allergy
chr12_rs1106240_123626982_C_T	chr12:123645328|123665757	rs1727313;rs9739070	MPHOSPH9|type II diabetes mellitus|24509480;RNA5SP375 - SBNO1|allergy|27182965	type II diabetes mellitus;allergy
chr12_rs1106241_123627016_T_C	chr12:123645328|123665757	rs1727313;rs1615350;rs2851447;rs2102949;rs9739070	MPHOSPH9|type II diabetes mellitus|24509480;MPHOSPH9|schizophrenia|28991256;MPHOSPH9|schizophrenia|25056061+MPHOSPH9|autism|28540026;MPHOSPH9|schizophrenia|26198764;RNA5SP375 - SBNO1|allergy|27182965	type II diabetes mellitus;schizophrenia;allergy
chr12_rs11065979_112059557_C_T	chr12:111962996|111990781	rs3184504;rs10774625;rs7137828;rs653178;rs11065979;rs11065987	SH2B3|type I diabetes mellitus|19430480+SH2B3|hypothyroidism|22493691+SH2B3|coronary artery disease|29212778+SH2B3|inflammatory bowel disease|26192919+SH2B3|colorectal cancer|26151821+SH2B3|endometrial neoplasm|26621817+SH2B3|sclerosing cholangitis|27992413;ATXN2|ischemic cardiomyopathy|28714975+ATXN2|myocardial infarction|28714975+ATXN2|coronary artery disease|28714975+ATXN2|systemic lupus eryth…	type I diabetes mellitus;ischemic cardiomyopathy;coronary artery disease;immune system disease;psoriasis;stroke
chr12_rs11065987_112072424_A_G	chr12:111962996|111990781	rs11065979;rs11065987	ATXN2 - BRAP|psoriasis|28537254;ATXN2 - BRAP|stroke|24262325+ATXN2 - BRAP|coronary heart disease|24262325+ATXN2 - BRAP|large artery stroke|24262325+ATXN2 - BRAP|primary biliary cirrhosis|26394269	psoriasis;stroke
chr12_rs11065991_112083162_C_T	chr12:111962996|111990781	rs11065979;rs11065987	ATXN2 - BRAP|psoriasis|28537254;ATXN2 - BRAP|stroke|24262325+ATXN2 - BRAP|coronary heart disease|24262325+ATXN2 - BRAP|large artery stroke|24262325+ATXN2 - BRAP|primary biliary cirrhosis|26394269	psoriasis;stroke
chr12_rs11105328_89942390_A_G	chr12:89853415|89866052	rs2681472;rs2681492;rs57481061;rs17249754	ATP2B1|hypertension|19430479+ATP2B1|ischemic cardiomyopathy|28714975+ATP2B1|myocardial infarction|28714975+ATP2B1|coronary artery disease|28714975;ATP2B1|coronary artery disease|29212778;ATP2B1|coronary artery disease|29212778;ATP2B1|hypertension|25249183	hypertension;coronary artery disease
chr12_rs11105328_89942390_A_G	chr12:89860547|89866052	rs2681472;rs2681492;rs57481061;rs17249754	ATP2B1|hypertension|19430479+ATP2B1|ischemic cardiomyopathy|28714975+ATP2B1|myocardial infarction|28714975+ATP2B1|coronary artery disease|28714975;ATP2B1|coronary artery disease|29212778;ATP2B1|coronary artery disease|29212778;ATP2B1|hypertension|25249183	hypertension;coronary artery disease
chr12_rs11169544_51144749_T_C	chr12:51173923|51203372	rs11169552	DIP2B - ATF1|colorectal cancer|20972440	colorectal cancer
chr12_rs11169552_51155663_C_T	chr12:51173923|51203372	rs11169552	DIP2B - ATF1|colorectal cancer|20972440	colorectal cancer
chr12_rs11169554_51160207_G_C	chr12:51173923|51203372	rs11169552	DIP2B - ATF1|colorectal cancer|20972440	colorectal cancer
chr12_rs11169560_51185764_C_G	chr12:51173923|51203372	rs11169552	DIP2B - ATF1|colorectal cancer|20972440	colorectal cancer
chr12_rs11169561_51185950_C_T	chr12:51173923|51203372	rs11169552	DIP2B - ATF1|colorectal cancer|20972440	colorectal cancer
chr12_rs11169562_51187290_C_T	chr12:51173923|51203372	rs7974517	DIP2B - ATF1|androgenetic alopecia|27182965	androgenetic alopecia
chr12_rs11169563_51191727_G_A	chr12:51173923|51203372	rs7974517	DIP2B - ATF1|androgenetic alopecia|27182965	androgenetic alopecia
chr12_rs11169567_51204938_T_C	chr12:51173923|51203372	rs7974517	DIP2B - ATF1|androgenetic alopecia|27182965	androgenetic alopecia
chr12_rs11169570_51211692_A_G	chr12:51173923|51203372	rs7974517	DIP2B - ATF1|androgenetic alopecia|27182965	androgenetic alopecia
chr12_rs11169571_51213765_T_C	chr12:51173923|51203372	rs7974517	DIP2B - ATF1|androgenetic alopecia|27182965	androgenetic alopecia
chr12_rs11169572_51216890_T_C	chr12:51173923|51203372	rs7974517	DIP2B - ATF1|androgenetic alopecia|27182965	androgenetic alopecia
chr12_rs11169578_51219701_G_A	chr12:51173923|51203372	rs7974517	DIP2B - ATF1|androgenetic alopecia|27182965	androgenetic alopecia
chr12_rs1129406_51203371_C_T	chr12:51173923|51203372	rs7974517	DIP2B - ATF1|androgenetic alopecia|27182965	androgenetic alopecia
chr12_rs11503907_51153577_G_A	chr12:51173923|51203372	rs7974517	DIP2B - ATF1|androgenetic alopecia|27182965	androgenetic alopecia
chr12_rs11614506_57815675_T_C	chr12:57789532|57791981	rs11613352	R3HDM2|coronary artery disease|29212778	coronary artery disease
chr12_rs12315434_57780936_A_C	chr12:57789532|57791981	rs11613352	R3HDM2|coronary artery disease|29212778	coronary artery disease
chr12_rs12372718_51171090_A_G	chr12:51173923|51203372	rs7974517	DIP2B - ATF1|androgenetic alopecia|27182965	androgenetic alopecia
chr12_rs12424860_51159140_A_G	chr12:51173923|51203372	rs11169552	DIP2B - ATF1|colorectal cancer|20972440	colorectal cancer
chr12_rs1344958_51197717_C_T	chr12:51173923|51203372	rs11169552	DIP2B - ATF1|colorectal cancer|20972440	colorectal cancer
chr12_rs1402274_123686224_T_C	chr12:123645328|123665757	rs1727313;rs1615350;rs2851447;rs2102949;rs9739070	MPHOSPH9|type II diabetes mellitus|24509480;MPHOSPH9|schizophrenia|28991256;MPHOSPH9|schizophrenia|25056061+MPHOSPH9|autism|28540026;MPHOSPH9|schizophrenia|26198764;RNA5SP375 - SBNO1|allergy|27182965	type II diabetes mellitus;schizophrenia;allergy
chr12_rs1402275_123750895_A_G	chr12:123645328|123665757	rs1727313;rs9739070	MPHOSPH9|type II diabetes mellitus|24509480;RNA5SP375 - SBNO1|allergy|27182965	type II diabetes mellitus;allergy
chr12_rs1533703_123742093_T_G	chr12:123645328|123665757	rs1727313;rs9739070	MPHOSPH9|type II diabetes mellitus|24509480;RNA5SP375 - SBNO1|allergy|27182965	type II diabetes mellitus;allergy
chr12_rs1569068_123632276_G_A	chr12:123645328|123665757	rs1727313;rs1615350;rs9739070	MPHOSPH9|type II diabetes mellitus|24509480;MPHOSPH9|schizophrenia|28991256;RNA5SP375 - SBNO1|allergy|27182965	type II diabetes mellitus;schizophrenia;allergy
chr12_rs1586867_28521278_T_C	chr12:28408514|28460682	rs1979679	CCDC91|ossification of the posterior longitudinal ligament of the spine|25064007	ossification of the posterior longitudinal ligament of the spine
chr12_rs1586868_28521109_C_T	chr12:28408514|28460682	rs1979679	CCDC91|ossification of the posterior longitudinal ligament of the spine|25064007	ossification of the posterior longitudinal ligament of the spine
chr12_rs1615694_123668022_A_G	chr12:123645328|123665757	rs1727313;rs9739070	MPHOSPH9|type II diabetes mellitus|24509480;RNA5SP375 - SBNO1|allergy|27182965	type II diabetes mellitus;allergy
chr12_rs1616131_123619838_G_A	chr12:123645328|123665757	rs1727313;rs1615350;rs2851447;rs2102949;rs9739070	MPHOSPH9|type II diabetes mellitus|24509480;MPHOSPH9|schizophrenia|28991256;MPHOSPH9|schizophrenia|25056061+MPHOSPH9|autism|28540026;MPHOSPH9|schizophrenia|26198764;RNA5SP375 - SBNO1|allergy|27182965	type II diabetes mellitus;schizophrenia;allergy
chr12_rs1616181_123619856_T_A	chr12:123645328|123665757	rs1727313;rs1615350;rs2851447;rs2102949;rs9739070	MPHOSPH9|type II diabetes mellitus|24509480;MPHOSPH9|schizophrenia|28991256;MPHOSPH9|schizophrenia|25056061+MPHOSPH9|autism|28540026;MPHOSPH9|schizophrenia|26198764;RNA5SP375 - SBNO1|allergy|27182965	type II diabetes mellitus;schizophrenia;allergy
chr12_rs1617434_123649486_A_G	chr12:123645328|123665757	rs1727313;rs1615350;rs9739070	MPHOSPH9|type II diabetes mellitus|24509480;MPHOSPH9|schizophrenia|28991256;RNA5SP375 - SBNO1|allergy|27182965	type II diabetes mellitus;schizophrenia;allergy
chr12_rs1618679_123650714_A_G	chr12:123645328|123665757	rs1727313;rs9739070	MPHOSPH9|type II diabetes mellitus|24509480;RNA5SP375 - SBNO1|allergy|27182965	type II diabetes mellitus;allergy
chr12_rs1621194_123651018_T_C	chr12:123645328|123665757	rs1727313;rs1615350;rs2851447;rs2102949;rs9739070	MPHOSPH9|type II diabetes mellitus|24509480;MPHOSPH9|schizophrenia|28991256;MPHOSPH9|schizophrenia|25056061+MPHOSPH9|autism|28540026;MPHOSPH9|schizophrenia|26198764;RNA5SP375 - SBNO1|allergy|27182965	type II diabetes mellitus;schizophrenia;allergy
chr12_rs1626899_123708063_A_G	chr12:123645328|123665757	rs1727313;rs1615350;rs2851447;rs2102949;rs9739070	MPHOSPH9|type II diabetes mellitus|24509480;MPHOSPH9|schizophrenia|28991256;MPHOSPH9|schizophrenia|25056061+MPHOSPH9|autism|28540026;MPHOSPH9|schizophrenia|26198764;RNA5SP375 - SBNO1|allergy|27182965	type II diabetes mellitus;schizophrenia;allergy
chr12_rs1627724_123638580_T_A	chr12:123645328|123665757	rs1727313;rs1615350;rs2851447;rs2102949;rs9739070	MPHOSPH9|type II diabetes mellitus|24509480;MPHOSPH9|schizophrenia|28991256;MPHOSPH9|schizophrenia|25056061+MPHOSPH9|autism|28540026;MPHOSPH9|schizophrenia|26198764;RNA5SP375 - SBNO1|allergy|27182965	type II diabetes mellitus;schizophrenia;allergy
chr12_rs1630693_123705242_A_G	chr12:123645328|123665757	rs1727313;rs1615350;rs2851447;rs2102949;rs9739070	MPHOSPH9|type II diabetes mellitus|24509480;MPHOSPH9|schizophrenia|28991256;MPHOSPH9|schizophrenia|25056061+MPHOSPH9|autism|28540026;MPHOSPH9|schizophrenia|26198764;RNA5SP375 - SBNO1|allergy|27182965	type II diabetes mellitus;schizophrenia;allergy
chr12_rs1630905_123705330_A_C	chr12:123645328|123665757	rs1727313;rs1615350;rs2851447;rs2102949;rs9739070	MPHOSPH9|type II diabetes mellitus|24509480;MPHOSPH9|schizophrenia|28991256;MPHOSPH9|schizophrenia|25056061+MPHOSPH9|autism|28540026;MPHOSPH9|schizophrenia|26198764;RNA5SP375 - SBNO1|allergy|27182965	type II diabetes mellitus;schizophrenia;allergy
chr12_rs1716156_123671310_T_C	chr12:123645328|123665757	rs1727313	MPHOSPH9|type II diabetes mellitus|24509480	type II diabetes mellitus
chr12_rs1716157_123670473_T_C	chr12:123645328|123665757	rs1727313;rs9739070	MPHOSPH9|type II diabetes mellitus|24509480;RNA5SP375 - SBNO1|allergy|27182965	type II diabetes mellitus;allergy
chr12_rs1716159_123669468_T_C	chr12:123645328|123665757	rs1727313;rs9739070	MPHOSPH9|type II diabetes mellitus|24509480;RNA5SP375 - SBNO1|allergy|27182965	type II diabetes mellitus;allergy
chr12_rs1716160_123700225_C_T	chr12:123645328|123665757	rs1727313;rs1615350;rs2851447;rs2102949;rs9739070	MPHOSPH9|type II diabetes mellitus|24509480;MPHOSPH9|schizophrenia|28991256;MPHOSPH9|schizophrenia|25056061+MPHOSPH9|autism|28540026;MPHOSPH9|schizophrenia|26198764;RNA5SP375 - SBNO1|allergy|27182965	type II diabetes mellitus;schizophrenia;allergy
chr12_rs1716164_123663660_G_A	chr12:123645328|123665757	rs1727313;rs1615350;rs2851447;rs2102949;rs9739070	MPHOSPH9|type II diabetes mellitus|24509480;MPHOSPH9|schizophrenia|28991256;MPHOSPH9|schizophrenia|25056061+MPHOSPH9|autism|28540026;MPHOSPH9|schizophrenia|26198764;RNA5SP375 - SBNO1|allergy|27182965	type II diabetes mellitus;schizophrenia;allergy
chr12_rs1716165_123648881_C_T	chr12:123645328|123665757	rs1727313;rs1615350;rs2851447;rs2102949;rs9739070	MPHOSPH9|type II diabetes mellitus|24509480;MPHOSPH9|schizophrenia|28991256;MPHOSPH9|schizophrenia|25056061+MPHOSPH9|autism|28540026;MPHOSPH9|schizophrenia|26198764;RNA5SP375 - SBNO1|allergy|27182965	type II diabetes mellitus;schizophrenia;allergy
chr12_rs1716167_123651162_A_G	chr12:123645328|123665757	rs1727313;rs1615350;rs2851447;rs2102949;rs9739070	MPHOSPH9|type II diabetes mellitus|24509480;MPHOSPH9|schizophrenia|28991256;MPHOSPH9|schizophrenia|25056061+MPHOSPH9|autism|28540026;MPHOSPH9|schizophrenia|26198764;RNA5SP375 - SBNO1|allergy|27182965	type II diabetes mellitus;schizophrenia;allergy
chr12_rs1716168_123651966_G_C	chr12:123645328|123665757	rs1727313;rs1615350;rs2851447;rs2102949;rs9739070	MPHOSPH9|type II diabetes mellitus|24509480;MPHOSPH9|schizophrenia|28991256;MPHOSPH9|schizophrenia|25056061+MPHOSPH9|autism|28540026;MPHOSPH9|schizophrenia|26198764;RNA5SP375 - SBNO1|allergy|27182965	type II diabetes mellitus;schizophrenia;allergy
chr12_rs1716170_123716513_C_T	chr12:123645328|123665757	rs1727313;rs9739070	MPHOSPH9|type II diabetes mellitus|24509480;RNA5SP375 - SBNO1|allergy|27182965	type II diabetes mellitus;allergy
chr12_rs1716171_123716376_C_T	chr12:123645328|123665757	rs1727313;rs9739070	MPHOSPH9|type II diabetes mellitus|24509480;RNA5SP375 - SBNO1|allergy|27182965	type II diabetes mellitus;allergy
chr12_rs1716172_123712712_G_T	chr12:123645328|123665757	rs1727313;rs9739070	MPHOSPH9|type II diabetes mellitus|24509480;RNA5SP375 - SBNO1|allergy|27182965	type II diabetes mellitus;allergy
chr12_rs1716173_123660721_A_T	chr12:123645328|123665757	rs1727313;rs9739070	MPHOSPH9|type II diabetes mellitus|24509480;RNA5SP375 - SBNO1|allergy|27182965	type II diabetes mellitus;allergy
chr12_rs1716175_123658388_A_T	chr12:123645328|123665757	rs1727313;rs9739070	MPHOSPH9|type II diabetes mellitus|24509480;RNA5SP375 - SBNO1|allergy|27182965	type II diabetes mellitus;allergy
chr12_rs1716176_123655467_T_G	chr12:123645328|123665757	rs1727313;rs1615350;rs2851447;rs2102949;rs9739070;rs9648716	MPHOSPH9|type II diabetes mellitus|24509480;MPHOSPH9|schizophrenia|28991256;MPHOSPH9|schizophrenia|25056061+MPHOSPH9|autism|28540026;MPHOSPH9|schizophrenia|26198764;RNA5SP375 - SBNO1|allergy|27182965;BRAF|type II diabetes mellitus|28869590	type II diabetes mellitus;schizophrenia;allergy
chr12_rs1716177_123655457_C_T	chr12:123645328|123665757	rs1727313;rs1615350;rs2851447;rs2102949;rs9739070	MPHOSPH9|type II diabetes mellitus|24509480;MPHOSPH9|schizophrenia|28991256;MPHOSPH9|schizophrenia|25056061+MPHOSPH9|autism|28540026;MPHOSPH9|schizophrenia|26198764;RNA5SP375 - SBNO1|allergy|27182965	type II diabetes mellitus;schizophrenia;allergy
chr12_rs1716182_123686127_A_C	chr12:123645328|123665757	rs1727313;rs9739070	MPHOSPH9|type II diabetes mellitus|24509480;RNA5SP375 - SBNO1|allergy|27182965	type II diabetes mellitus;allergy
chr12_rs1716185_123638070_A_T	chr12:123645328|123665757	rs1727313;rs1615350;rs9739070	MPHOSPH9|type II diabetes mellitus|24509480;MPHOSPH9|schizophrenia|28991256;RNA5SP375 - SBNO1|allergy|27182965	type II diabetes mellitus;schizophrenia;allergy
chr12_rs1727290_123692305_T_C	chr12:123645328|123665757	rs1727313;rs1615350;rs2851447;rs2102949;rs9739070	MPHOSPH9|type II diabetes mellitus|24509480;MPHOSPH9|schizophrenia|28991256;MPHOSPH9|schizophrenia|25056061+MPHOSPH9|autism|28540026;MPHOSPH9|schizophrenia|26198764;RNA5SP375 - SBNO1|allergy|27182965	type II diabetes mellitus;schizophrenia;allergy
chr12_rs1727294_123616514_A_G	chr12:123645328|123665757	rs1727313;rs1615350;rs2851447;rs2102949;rs9739070	MPHOSPH9|type II diabetes mellitus|24509480;MPHOSPH9|schizophrenia|28991256;MPHOSPH9|schizophrenia|25056061+MPHOSPH9|autism|28540026;MPHOSPH9|schizophrenia|26198764;RNA5SP375 - SBNO1|allergy|27182965	type II diabetes mellitus;schizophrenia;allergy
chr12_rs1727296_123647725_G_C	chr12:123645328|123665757	rs1727313;rs1615350;rs2851447;rs2102949;rs9739070	MPHOSPH9|type II diabetes mellitus|24509480;MPHOSPH9|schizophrenia|28991256;MPHOSPH9|schizophrenia|25056061+MPHOSPH9|autism|28540026;MPHOSPH9|schizophrenia|26198764;RNA5SP375 - SBNO1|allergy|27182965	type II diabetes mellitus;schizophrenia;allergy
chr12_rs1727300_123664205_C_T	chr12:123645328|123665757	rs1727313;rs1615350;rs2851447;rs2102949;rs9739070	MPHOSPH9|type II diabetes mellitus|24509480;MPHOSPH9|schizophrenia|28991256;MPHOSPH9|schizophrenia|25056061+MPHOSPH9|autism|28540026;MPHOSPH9|schizophrenia|26198764;RNA5SP375 - SBNO1|allergy|27182965	type II diabetes mellitus;schizophrenia;allergy
chr12_rs1727306_123665695_A_G	chr12:123645328|123665757	rs1727313;rs9739070	MPHOSPH9|type II diabetes mellitus|24509480;RNA5SP375 - SBNO1|allergy|27182965	type II diabetes mellitus;allergy
chr12_rs1727313_123640853_C_G	chr12:123645328|123665757	rs1727313;rs1615350;rs2851447;rs2102949;rs9739070	MPHOSPH9|type II diabetes mellitus|24509480;MPHOSPH9|schizophrenia|28991256;MPHOSPH9|schizophrenia|25056061+MPHOSPH9|autism|28540026;MPHOSPH9|schizophrenia|26198764;RNA5SP375 - SBNO1|allergy|27182965	type II diabetes mellitus;schizophrenia;allergy
chr12_rs1727314_123640664_C_A	chr12:123645328|123665757	rs1727313;rs1615350;rs9739070	MPHOSPH9|type II diabetes mellitus|24509480;MPHOSPH9|schizophrenia|28991256;RNA5SP375 - SBNO1|allergy|27182965	type II diabetes mellitus;schizophrenia;allergy
chr12_rs1727315_123638930_G_A	chr12:123645328|123665757	rs1727313;rs1615350;rs2851447;rs2102949;rs9739070	MPHOSPH9|type II diabetes mellitus|24509480;MPHOSPH9|schizophrenia|28991256;MPHOSPH9|schizophrenia|25056061+MPHOSPH9|autism|28540026;MPHOSPH9|schizophrenia|26198764;RNA5SP375 - SBNO1|allergy|27182965	type II diabetes mellitus;schizophrenia;allergy
chr12_rs1727316_123618603_C_T	chr12:123645328|123665757	rs1727313;rs1615350;rs2851447;rs2102949;rs9739070	MPHOSPH9|type II diabetes mellitus|24509480;MPHOSPH9|schizophrenia|28991256;MPHOSPH9|schizophrenia|25056061+MPHOSPH9|autism|28540026;MPHOSPH9|schizophrenia|26198764;RNA5SP375 - SBNO1|allergy|27182965	type II diabetes mellitus;schizophrenia;allergy
chr12_rs1727317_123618942_T_C	chr12:123645328|123665757	rs1727313;rs9739070	MPHOSPH9|type II diabetes mellitus|24509480;RNA5SP375 - SBNO1|allergy|27182965	type II diabetes mellitus;allergy
chr12_rs1727318_123621210_T_C	chr12:123645328|123665757	rs1727313;rs9739070	MPHOSPH9|type II diabetes mellitus|24509480;RNA5SP375 - SBNO1|allergy|27182965	type II diabetes mellitus;allergy
chr12_rs1727320_123700476_T_A	chr12:123645328|123665757	rs1727313;rs1615350;rs2851447;rs2102949;rs9739070	MPHOSPH9|type II diabetes mellitus|24509480;MPHOSPH9|schizophrenia|28991256;MPHOSPH9|schizophrenia|25056061+MPHOSPH9|autism|28540026;MPHOSPH9|schizophrenia|26198764;RNA5SP375 - SBNO1|allergy|27182965	type II diabetes mellitus;schizophrenia;allergy
chr12_rs1727323_123698790_T_C	chr12:123645328|123665757	rs1727313;rs1615350;rs2851447;rs2102949;rs9739070	MPHOSPH9|type II diabetes mellitus|24509480;MPHOSPH9|schizophrenia|28991256;MPHOSPH9|schizophrenia|25056061+MPHOSPH9|autism|28540026;MPHOSPH9|schizophrenia|26198764;RNA5SP375 - SBNO1|allergy|27182965	type II diabetes mellitus;schizophrenia;allergy
chr12_rs1727325_123698332_G_C	chr12:123645328|123665757	rs1727313;rs1615350;rs2851447;rs2102949;rs9739070	MPHOSPH9|type II diabetes mellitus|24509480;MPHOSPH9|schizophrenia|28991256;MPHOSPH9|schizophrenia|25056061+MPHOSPH9|autism|28540026;MPHOSPH9|schizophrenia|26198764;RNA5SP375 - SBNO1|allergy|27182965	type II diabetes mellitus;schizophrenia;allergy
chr12_rs1727334_123714236_A_G	chr12:123645328|123665757	rs1727313;rs9739070	MPHOSPH9|type II diabetes mellitus|24509480;RNA5SP375 - SBNO1|allergy|27182965	type II diabetes mellitus;allergy
chr12_rs1790086_123672518_A_G	chr12:123645328|123665757	rs1727313;rs9739070	MPHOSPH9|type II diabetes mellitus|24509480;RNA5SP375 - SBNO1|allergy|27182965	type II diabetes mellitus;allergy
chr12_rs1790087_123672634_T_C	chr12:123645328|123665757	rs1727313;rs9739070	MPHOSPH9|type II diabetes mellitus|24509480;RNA5SP375 - SBNO1|allergy|27182965	type II diabetes mellitus;allergy
chr12_rs1790089_123683155_A_G	chr12:123645328|123665757	rs1727313;rs1615350;rs2851447;rs2102949;rs9739070	MPHOSPH9|type II diabetes mellitus|24509480;MPHOSPH9|schizophrenia|28991256;MPHOSPH9|schizophrenia|25056061+MPHOSPH9|autism|28540026;MPHOSPH9|schizophrenia|26198764;RNA5SP375 - SBNO1|allergy|27182965	type II diabetes mellitus;schizophrenia;allergy
chr12_rs1790090_123633424_G_A	chr12:123645328|123665757	rs1727313;rs1615350;rs2851447;rs2102949;rs9739070	MPHOSPH9|type II diabetes mellitus|24509480;MPHOSPH9|schizophrenia|28991256;MPHOSPH9|schizophrenia|25056061+MPHOSPH9|autism|28540026;MPHOSPH9|schizophrenia|26198764;RNA5SP375 - SBNO1|allergy|27182965	type II diabetes mellitus;schizophrenia;allergy
chr12_rs1790095_123681222_G_A	chr12:123645328|123665757	rs1727313;rs1615350;rs2851447;rs2102949;rs9739070	MPHOSPH9|type II diabetes mellitus|24509480;MPHOSPH9|schizophrenia|28991256;MPHOSPH9|schizophrenia|25056061+MPHOSPH9|autism|28540026;MPHOSPH9|schizophrenia|26198764;RNA5SP375 - SBNO1|allergy|27182965	type II diabetes mellitus;schizophrenia;allergy
chr12_rs1790098_123655481_A_C	chr12:123645328|123665757	rs1727313;rs1615350;rs2851447;rs2102949;rs9739070	MPHOSPH9|type II diabetes mellitus|24509480;MPHOSPH9|schizophrenia|28991256;MPHOSPH9|schizophrenia|25056061+MPHOSPH9|autism|28540026;MPHOSPH9|schizophrenia|26198764;RNA5SP375 - SBNO1|allergy|27182965	type II diabetes mellitus;schizophrenia;allergy
chr12_rs1790100_123656725_G_T	chr12:123645328|123665757	rs1727313;rs1615350;rs2851447;rs2102949;rs9739070	MPHOSPH9|type II diabetes mellitus|24509480;MPHOSPH9|schizophrenia|28991256;MPHOSPH9|schizophrenia|25056061+MPHOSPH9|autism|28540026;MPHOSPH9|schizophrenia|26198764;RNA5SP375 - SBNO1|allergy|27182965	type II diabetes mellitus;schizophrenia;allergy
chr12_rs1790102_123704890_G_A	chr12:123645328|123665757	rs1727313;rs1615350;rs2851447;rs2102949;rs9739070	MPHOSPH9|type II diabetes mellitus|24509480;MPHOSPH9|schizophrenia|28991256;MPHOSPH9|schizophrenia|25056061+MPHOSPH9|autism|28540026;MPHOSPH9|schizophrenia|26198764;RNA5SP375 - SBNO1|allergy|27182965	type II diabetes mellitus;schizophrenia;allergy
chr12_rs1790108_123636841_A_G	chr12:123645328|123665757	rs1727313;rs1615350;rs2851447;rs2102949;rs9739070	MPHOSPH9|type II diabetes mellitus|24509480;MPHOSPH9|schizophrenia|28991256;MPHOSPH9|schizophrenia|25056061+MPHOSPH9|autism|28540026;MPHOSPH9|schizophrenia|26198764;RNA5SP375 - SBNO1|allergy|27182965	type II diabetes mellitus;schizophrenia;allergy
chr12_rs1790109_123637752_C_G	chr12:123645328|123665757	rs1727313;rs1615350;rs2851447;rs2102949;rs9739070	MPHOSPH9|type II diabetes mellitus|24509480;MPHOSPH9|schizophrenia|28991256;MPHOSPH9|schizophrenia|25056061+MPHOSPH9|autism|28540026;MPHOSPH9|schizophrenia|26198764;RNA5SP375 - SBNO1|allergy|27182965	type II diabetes mellitus;schizophrenia;allergy
chr12_rs1790115_123620270_C_G	chr12:123645328|123665757	rs1727313	MPHOSPH9|type II diabetes mellitus|24509480	type II diabetes mellitus
chr12_rs1790116_123618544_G_T	chr12:123645328|123665757	rs1727313;rs1615350;rs2851447;rs2102949;rs9739070	MPHOSPH9|type II diabetes mellitus|24509480;MPHOSPH9|schizophrenia|28991256;MPHOSPH9|schizophrenia|25056061+MPHOSPH9|autism|28540026;MPHOSPH9|schizophrenia|26198764;RNA5SP375 - SBNO1|allergy|27182965	type II diabetes mellitus;schizophrenia;allergy
chr12_rs1790119_123615098_C_A	chr12:123645328|123665757	rs1727313	MPHOSPH9|type II diabetes mellitus|24509480	type II diabetes mellitus
chr12_rs1790124_123663351_G_A	chr12:123645328|123665757	rs1727313;rs1615350;rs2851447;rs2102949;rs9739070	MPHOSPH9|type II diabetes mellitus|24509480;MPHOSPH9|schizophrenia|28991256;MPHOSPH9|schizophrenia|25056061+MPHOSPH9|autism|28540026;MPHOSPH9|schizophrenia|26198764;RNA5SP375 - SBNO1|allergy|27182965	type II diabetes mellitus;schizophrenia;allergy
chr12_rs1790125_123665256_C_T	chr12:123645328|123665757	rs1727313	MPHOSPH9|type II diabetes mellitus|24509480	type II diabetes mellitus
chr12_rs1790126_123683563_C_T	chr12:123645328|123665757	rs1727313;rs9739070	MPHOSPH9|type II diabetes mellitus|24509480;RNA5SP375 - SBNO1|allergy|27182965	type II diabetes mellitus;allergy
chr12_rs1790130_123701270_A_C	chr12:123645328|123665757	rs1727313;rs1615350;rs2851447;rs2102949;rs9739070	MPHOSPH9|type II diabetes mellitus|24509480;MPHOSPH9|schizophrenia|28991256;MPHOSPH9|schizophrenia|25056061+MPHOSPH9|autism|28540026;MPHOSPH9|schizophrenia|26198764;RNA5SP375 - SBNO1|allergy|27182965	type II diabetes mellitus;schizophrenia;allergy
chr12_rs1790131_123701010_G_T	chr12:123645328|123665757	rs1727313;rs1615350;rs2851447;rs2102949;rs9739070	MPHOSPH9|type II diabetes mellitus|24509480;MPHOSPH9|schizophrenia|28991256;MPHOSPH9|schizophrenia|25056061+MPHOSPH9|autism|28540026;MPHOSPH9|schizophrenia|26198764;RNA5SP375 - SBNO1|allergy|27182965	type II diabetes mellitus;schizophrenia;allergy
chr12_rs1969354_123741776_T_C	chr12:123645328|123665757	rs1727313;rs9739070	MPHOSPH9|type II diabetes mellitus|24509480;RNA5SP375 - SBNO1|allergy|27182965	type II diabetes mellitus;allergy
chr12_rs1979679_28406515_T_C	chr12:28408514|28460682	rs1979679	CCDC91|ossification of the posterior longitudinal ligament of the spine|25064007	ossification of the posterior longitudinal ligament of the spine
chr12_rs1980252_123745178_C_G	chr12:123645328|123665757	rs1727313;rs9739070	MPHOSPH9|type II diabetes mellitus|24509480;RNA5SP375 - SBNO1|allergy|27182965	type II diabetes mellitus;allergy
chr12_rs2049114_123657338_T_C	chr12:123645328|123665757	rs1727313;rs9739070	MPHOSPH9|type II diabetes mellitus|24509480;RNA5SP375 - SBNO1|allergy|27182965	type II diabetes mellitus;allergy
chr12_rs2061759_28463327_G_A	chr12:28408514|28460682	rs1979679	CCDC91|ossification of the posterior longitudinal ligament of the spine|25064007	ossification of the posterior longitudinal ligament of the spine
chr12_rs2169755_28491157_C_G	chr12:28408514|28460682	rs1979679	CCDC91|ossification of the posterior longitudinal ligament of the spine|25064007	ossification of the posterior longitudinal ligament of the spine
chr12_rs2229357_57843711_G_A	chr12:57789532|57791981	rs11613352	R3HDM2|coronary artery disease|29212778	coronary artery disease
chr12_rs2337934_123745359_A_G	chr12:123645328|123665757	rs1727313;rs9739070	MPHOSPH9|type II diabetes mellitus|24509480;RNA5SP375 - SBNO1|allergy|27182965	type II diabetes mellitus;allergy
chr12_rs2348233_28483235_G_A	chr12:28408514|28460682	rs1979679	CCDC91|ossification of the posterior longitudinal ligament of the spine|25064007	ossification of the posterior longitudinal ligament of the spine
chr12_rs2348234_28507059_G_A	chr12:28408514|28460682	rs1979679	CCDC91|ossification of the posterior longitudinal ligament of the spine|25064007	ossification of the posterior longitudinal ligament of the spine
chr12_rs2510885_123614813_G_C	chr12:123645328|123665757	rs1727313;rs1615350;rs9739070	MPHOSPH9|type II diabetes mellitus|24509480;MPHOSPH9|schizophrenia|28991256;RNA5SP375 - SBNO1|allergy|27182965	type II diabetes mellitus;schizophrenia;allergy
chr12_rs2638950_28551567_A_G	chr12:28408514|28460682	rs1979679	CCDC91|ossification of the posterior longitudinal ligament of the spine|25064007	ossification of the posterior longitudinal ligament of the spine
chr12_rs2682425_123653046_G_T	chr12:123645328|123665757	rs1727313	MPHOSPH9|type II diabetes mellitus|24509480	type II diabetes mellitus
chr12_rs2682429_123642955_C_G	chr12:123645328|123665757	rs1727313;rs1615350;rs2851447;rs2102949;rs9739070	MPHOSPH9|type II diabetes mellitus|24509480;MPHOSPH9|schizophrenia|28991256;MPHOSPH9|schizophrenia|25056061+MPHOSPH9|autism|28540026;MPHOSPH9|schizophrenia|26198764;RNA5SP375 - SBNO1|allergy|27182965	type II diabetes mellitus;schizophrenia;allergy
chr12_rs2682430_123703581_A_C	chr12:123645328|123665757	rs1727313;rs1615350;rs2851447;rs2102949;rs9739070	MPHOSPH9|type II diabetes mellitus|24509480;MPHOSPH9|schizophrenia|28991256;MPHOSPH9|schizophrenia|25056061+MPHOSPH9|autism|28540026;MPHOSPH9|schizophrenia|26198764;RNA5SP375 - SBNO1|allergy|27182965	type II diabetes mellitus;schizophrenia;allergy
chr12_rs2682431_123703226_T_A	chr12:123645328|123665757	rs1727313;rs1615350;rs2851447;rs2102949;rs9739070	MPHOSPH9|type II diabetes mellitus|24509480;MPHOSPH9|schizophrenia|28991256;MPHOSPH9|schizophrenia|25056061+MPHOSPH9|autism|28540026;MPHOSPH9|schizophrenia|26198764;RNA5SP375 - SBNO1|allergy|27182965	type II diabetes mellitus;schizophrenia;allergy
chr12_rs2682434_123694724_C_T	chr12:123645328|123665757	rs1727313;rs1615350;rs2851447;rs2102949;rs9739070	MPHOSPH9|type II diabetes mellitus|24509480;MPHOSPH9|schizophrenia|28991256;MPHOSPH9|schizophrenia|25056061+MPHOSPH9|autism|28540026;MPHOSPH9|schizophrenia|26198764;RNA5SP375 - SBNO1|allergy|27182965	type II diabetes mellitus;schizophrenia;allergy
chr12_rs2695481_123643420_T_C	chr12:123645328|123665757	rs1727313;rs1615350;rs2851447;rs2102949;rs9739070	MPHOSPH9|type II diabetes mellitus|24509480;MPHOSPH9|schizophrenia|28991256;MPHOSPH9|schizophrenia|25056061+MPHOSPH9|autism|28540026;MPHOSPH9|schizophrenia|26198764;RNA5SP375 - SBNO1|allergy|27182965	type II diabetes mellitus;schizophrenia;allergy
chr12_rs2695482_123623174_C_T	chr12:123645328|123665757	rs1727313;rs1615350;rs2851447;rs2102949;rs9739070	MPHOSPH9|type II diabetes mellitus|24509480;MPHOSPH9|schizophrenia|28991256;MPHOSPH9|schizophrenia|25056061+MPHOSPH9|autism|28540026;MPHOSPH9|schizophrenia|26198764;RNA5SP375 - SBNO1|allergy|27182965	type II diabetes mellitus;schizophrenia;allergy
chr12_rs2851436_123667354_G_T	chr12:123645328|123665757	rs1727313;rs9739070	MPHOSPH9|type II diabetes mellitus|24509480;RNA5SP375 - SBNO1|allergy|27182965	type II diabetes mellitus;allergy
chr12_rs2851438_123643689_T_C	chr12:123645328|123665757	rs1727313;rs1615350;rs2851447;rs2102949;rs9739070	MPHOSPH9|type II diabetes mellitus|24509480;MPHOSPH9|schizophrenia|28991256;MPHOSPH9|schizophrenia|25056061+MPHOSPH9|autism|28540026;MPHOSPH9|schizophrenia|26198764;RNA5SP375 - SBNO1|allergy|27182965	type II diabetes mellitus;schizophrenia;allergy
chr12_rs2851441_123622209_A_G	chr12:123645328|123665757	rs1727313;rs9739070	MPHOSPH9|type II diabetes mellitus|24509480;RNA5SP375 - SBNO1|allergy|27182965	type II diabetes mellitus;allergy
chr12_rs2851450_123703501_C_T	chr12:123645328|123665757	rs1727313;rs1615350;rs2851447;rs2102949;rs9739070	MPHOSPH9|type II diabetes mellitus|24509480;MPHOSPH9|schizophrenia|28991256;MPHOSPH9|schizophrenia|25056061+MPHOSPH9|autism|28540026;MPHOSPH9|schizophrenia|26198764;RNA5SP375 - SBNO1|allergy|27182965	type II diabetes mellitus;schizophrenia;allergy
chr12_rs2851451_123703103_T_C	chr12:123645328|123665757	rs1727313;rs1615350;rs2851447;rs2102949;rs9739070	MPHOSPH9|type II diabetes mellitus|24509480;MPHOSPH9|schizophrenia|28991256;MPHOSPH9|schizophrenia|25056061+MPHOSPH9|autism|28540026;MPHOSPH9|schizophrenia|26198764;RNA5SP375 - SBNO1|allergy|27182965	type II diabetes mellitus;schizophrenia;allergy
chr12_rs2881860_28516201_A_T	chr12:28408514|28460682	rs1979679	CCDC91|ossification of the posterior longitudinal ligament of the spine|25064007	ossification of the posterior longitudinal ligament of the spine
chr12_rs2947099_123674251_G_A	chr12:123645328|123665757	rs1727313;rs9739070	MPHOSPH9|type II diabetes mellitus|24509480;RNA5SP375 - SBNO1|allergy|27182965	type II diabetes mellitus;allergy
chr12_rs2950537_123654778_C_T	chr12:123645328|123665757	rs1727313;rs9739070	MPHOSPH9|type II diabetes mellitus|24509480;RNA5SP375 - SBNO1|allergy|27182965	type II diabetes mellitus;allergy
chr12_rs3018098_123654812_T_C	chr12:123645328|123665757	rs1727313;rs1615350;rs2851447;rs2102949;rs9739070	MPHOSPH9|type II diabetes mellitus|24509480;MPHOSPH9|schizophrenia|28991256;MPHOSPH9|schizophrenia|25056061+MPHOSPH9|autism|28540026;MPHOSPH9|schizophrenia|26198764;RNA5SP375 - SBNO1|allergy|27182965	type II diabetes mellitus;schizophrenia;allergy
chr12_rs3184504_111884608_T_C	chr12:111962996|111990781	rs10774624;rs3184504;rs4766578;rs10774625;rs7137828;rs597808;rs653178;rs11065979	HSPA8P14 - LOC105369984|rheumatoid arthritis|24390342+HSPA8P14 - LOC105369984|Vitiligo|27723757;SH2B3|type I diabetes mellitus|19430480+SH2B3|hypothyroidism|22493691+SH2B3|coronary artery disease|29212778+SH2B3|inflammatory bowel disease|26192919+SH2B3|colorectal cancer|26151821+SH2B3|endometrial neoplasm|26621817+SH2B3|sclerosing cholangitis|27992413;ATXN2|Vitiligo|22561518+ATXN2|coronary artery…	rheumatoid arthritis;type I diabetes mellitus;Vitiligo;ischemic cardiomyopathy;coronary artery disease;systemic lupus erythematosus;immune system disease;psoriasis
chr12_rs34616238_28442687_C_T	chr12:28408514|28460682	rs1979679	CCDC91|ossification of the posterior longitudinal ligament of the spine|25064007	ossification of the posterior longitudinal ligament of the spine
chr12_rs34645899_51201749_T_C	chr12:51173923|51203372	rs7974517	DIP2B - ATF1|androgenetic alopecia|27182965	androgenetic alopecia
chr12_rs34863430_51201758_A_G	chr12:51173923|51203372	rs7974517	DIP2B - ATF1|androgenetic alopecia|27182965	androgenetic alopecia
chr12_rs35353300_51208764_G_T	chr12:51173923|51203372	rs7974517	DIP2B - ATF1|androgenetic alopecia|27182965	androgenetic alopecia
chr12_rs3741414_57844049_C_T	chr12:57789532|57791981	rs11613352	R3HDM2|coronary artery disease|29212778	coronary artery disease
chr12_rs3741760_28544464_G_A	chr12:28408514|28460682	rs1979679	CCDC91|ossification of the posterior longitudinal ligament of the spine|25064007	ossification of the posterior longitudinal ligament of the spine
chr12_rs3764021_9833628_C_T	chr12:9716756|9759052	rs10466829	CLECL1|multiple sclerosis|21833088	multiple sclerosis
chr12_rs3809319_51173733_A_G	chr12:51173923|51203372	rs11169552	DIP2B - ATF1|colorectal cancer|20972440	colorectal cancer
chr12_rs4026593_51208475_A_G	chr12:51173923|51203372	rs11169552	DIP2B - ATF1|colorectal cancer|20972440	colorectal cancer
chr12_rs4268544_123734774_T_G	chr12:123645328|123665757	rs1727313;rs9739070	MPHOSPH9|type II diabetes mellitus|24509480;RNA5SP375 - SBNO1|allergy|27182965	type II diabetes mellitus;allergy
chr12_rs4307773_51144432_T_C	chr12:51173923|51203372	rs7974517	DIP2B - ATF1|androgenetic alopecia|27182965	androgenetic alopecia
chr12_rs4372492_123697357_T_C	chr12:123645328|123665757	rs1727313;rs1615350;rs2851447;rs2102949;rs9739070	MPHOSPH9|type II diabetes mellitus|24509480;MPHOSPH9|schizophrenia|28991256;MPHOSPH9|schizophrenia|25056061+MPHOSPH9|autism|28540026;MPHOSPH9|schizophrenia|26198764;RNA5SP375 - SBNO1|allergy|27182965	type II diabetes mellitus;schizophrenia;allergy
chr12_rs4759371_123742563_T_C	chr12:123645328|123665757	rs1727313;rs9739070	MPHOSPH9|type II diabetes mellitus|24509480;RNA5SP375 - SBNO1|allergy|27182965	type II diabetes mellitus;allergy
chr12_rs4759409_123719585_G_C	chr12:123645328|123665757	rs1727313;rs9739070	MPHOSPH9|type II diabetes mellitus|24509480;RNA5SP375 - SBNO1|allergy|27182965	type II diabetes mellitus;allergy
chr12_rs4759415_123743674_T_C	chr12:123645328|123665757	rs1727313;rs9739070	MPHOSPH9|type II diabetes mellitus|24509480;RNA5SP375 - SBNO1|allergy|27182965	type II diabetes mellitus;allergy
chr12_rs4759416_123746357_C_G	chr12:123645328|123665757	rs1727313;rs9739070	MPHOSPH9|type II diabetes mellitus|24509480;RNA5SP375 - SBNO1|allergy|27182965	type II diabetes mellitus;allergy
chr12_rs4759417_123746510_C_T	chr12:123645328|123665757	rs1727313;rs9739070	MPHOSPH9|type II diabetes mellitus|24509480;RNA5SP375 - SBNO1|allergy|27182965	type II diabetes mellitus;allergy
chr12_rs4760278_57771153_C_A	chr12:57789532|57791981	rs11613352	R3HDM2|coronary artery disease|29212778	coronary artery disease
chr12_rs4766578_111904371_T_A	chr12:111962996|111990781	rs10774624;rs3184504;rs4766578;rs10774625;rs7137828;rs597808;rs653178	HSPA8P14 - LOC105369984|rheumatoid arthritis|24390342+HSPA8P14 - LOC105369984|Vitiligo|27723757;SH2B3|type I diabetes mellitus|19430480+SH2B3|hypothyroidism|22493691+SH2B3|coronary artery disease|29212778+SH2B3|inflammatory bowel disease|26192919+SH2B3|colorectal cancer|26151821+SH2B3|endometrial neoplasm|26621817+SH2B3|sclerosing cholangitis|27992413;ATXN2|Vitiligo|22561518+ATXN2|coronary artery…	rheumatoid arthritis;type I diabetes mellitus;Vitiligo;ischemic cardiomyopathy;coronary artery disease;systemic lupus erythematosus;immune system disease
chr12_rs4768866_51156580_A_G	chr12:51173923|51203372	rs11169552	DIP2B - ATF1|colorectal cancer|20972440	colorectal cancer
chr12_rs4768917_51148227_G_T	chr12:51173923|51203372	rs11169552	DIP2B - ATF1|colorectal cancer|20972440	colorectal cancer
chr12_rs4768921_51166608_T_C	chr12:51173923|51203372	rs11169552	DIP2B - ATF1|colorectal cancer|20972440	colorectal cancer
chr12_rs4768922_51179340_G_A	chr12:51173923|51203372	rs11169552	DIP2B - ATF1|colorectal cancer|20972440	colorectal cancer
chr12_rs4768923_51194709_C_A	chr12:51173923|51203372	rs11169552	DIP2B - ATF1|colorectal cancer|20972440	colorectal cancer
chr12_rs4768924_51218114_C_T	chr12:51173923|51203372	rs11169552	DIP2B - ATF1|colorectal cancer|20972440	colorectal cancer
chr12_rs4768925_51218323_C_G	chr12:51173923|51203372	rs11169552	DIP2B - ATF1|colorectal cancer|20972440	colorectal cancer
chr12_rs4768940_51220761_G_A	chr12:51173923|51203372	rs11169552	DIP2B - ATF1|colorectal cancer|20972440	colorectal cancer
chr12_rs4842666_89941549_T_C	chr12:89853415|89866052	rs2681472;rs2681492;rs57481061;rs17249754	ATP2B1|hypertension|19430479+ATP2B1|ischemic cardiomyopathy|28714975+ATP2B1|myocardial infarction|28714975+ATP2B1|coronary artery disease|28714975;ATP2B1|coronary artery disease|29212778;ATP2B1|coronary artery disease|29212778;ATP2B1|hypertension|25249183	hypertension;coronary artery disease
chr12_rs4842666_89941549_T_C	chr12:89860547|89866052	rs2681472;rs2681492;rs57481061;rs17249754	ATP2B1|hypertension|19430479+ATP2B1|ischemic cardiomyopathy|28714975+ATP2B1|myocardial infarction|28714975+ATP2B1|coronary artery disease|28714975;ATP2B1|coronary artery disease|29212778;ATP2B1|coronary artery disease|29212778;ATP2B1|hypertension|25249183	hypertension;coronary artery disease
chr12_rs4986838_51203376_T_C	chr12:51173923|51203372	rs7974517	DIP2B - ATF1|androgenetic alopecia|27182965	androgenetic alopecia
chr12_rs55996833_28466236_G_A	chr12:28408514|28460682	rs1979679	CCDC91|ossification of the posterior longitudinal ligament of the spine|25064007	ossification of the posterior longitudinal ligament of the spine
chr12_rs597808_111973358_A_G	chr12:111962996|111990781	rs3184504;rs4766578;rs10774625;rs7137828;rs597808;rs653178	SH2B3|type I diabetes mellitus|19430480+SH2B3|hypothyroidism|22493691+SH2B3|coronary artery disease|29212778+SH2B3|inflammatory bowel disease|26192919+SH2B3|colorectal cancer|26151821+SH2B3|endometrial neoplasm|26621817+SH2B3|sclerosing cholangitis|27992413;ATXN2|Vitiligo|22561518+ATXN2|coronary artery disease|29212778;ATXN2|ischemic cardiomyopathy|28714975+ATXN2|myocardial infarction|28714975+AT…	type I diabetes mellitus;Vitiligo;ischemic cardiomyopathy;coronary artery disease;systemic lupus erythematosus;immune system disease
chr12_rs61352607_57839173_G_T	chr12:57789532|57791981	rs11613352	R3HDM2|coronary artery disease|29212778	coronary artery disease
chr12_rs61926299_51151524_G_A	chr12:51173923|51203372	rs7974517	DIP2B - ATF1|androgenetic alopecia|27182965	androgenetic alopecia
chr12_rs61926301_51157863_G_T	chr12:51173923|51203372	rs7974517	DIP2B - ATF1|androgenetic alopecia|27182965	androgenetic alopecia
chr12_rs61926303_51188526_G_T	chr12:51173923|51203372	rs7974517	DIP2B - ATF1|androgenetic alopecia|27182965	androgenetic alopecia
chr12_rs653178_112007756_C_T	chr12:111962996|111990781	rs10774624;rs3184504;rs4766578;rs10774625;rs7137828;rs597808;rs653178;rs11065979	HSPA8P14 - LOC105369984|rheumatoid arthritis|24390342+HSPA8P14 - LOC105369984|Vitiligo|27723757;SH2B3|type I diabetes mellitus|19430480+SH2B3|hypothyroidism|22493691+SH2B3|coronary artery disease|29212778+SH2B3|inflammatory bowel disease|26192919+SH2B3|colorectal cancer|26151821+SH2B3|endometrial neoplasm|26621817+SH2B3|sclerosing cholangitis|27992413;ATXN2|Vitiligo|22561518+ATXN2|coronary artery…	rheumatoid arthritis;type I diabetes mellitus;Vitiligo;ischemic cardiomyopathy;coronary artery disease;systemic lupus erythematosus;immune system disease;psoriasis
chr12_rs7133974_51184577_A_G	chr12:51173923|51203372	rs7974517	DIP2B - ATF1|androgenetic alopecia|27182965	androgenetic alopecia
chr12_rs7137828_111932800_C_T	chr12:111962996|111990781	rs10774624;rs3184504;rs4766578;rs10774625;rs7137828;rs597808;rs653178;rs11065979	HSPA8P14 - LOC105369984|rheumatoid arthritis|24390342+HSPA8P14 - LOC105369984|Vitiligo|27723757;SH2B3|type I diabetes mellitus|19430480+SH2B3|hypothyroidism|22493691+SH2B3|coronary artery disease|29212778+SH2B3|inflammatory bowel disease|26192919+SH2B3|colorectal cancer|26151821+SH2B3|endometrial neoplasm|26621817+SH2B3|sclerosing cholangitis|27992413;ATXN2|Vitiligo|22561518+ATXN2|coronary artery…	rheumatoid arthritis;type I diabetes mellitus;Vitiligo;ischemic cardiomyopathy;coronary artery disease;systemic lupus erythematosus;immune system disease;psoriasis
chr12_rs7297504_51170116_T_A	chr12:51173923|51203372	rs7974517	DIP2B - ATF1|androgenetic alopecia|27182965	androgenetic alopecia
chr12_rs7304335_51193013_C_G	chr12:51173923|51203372	rs7974517	DIP2B - ATF1|androgenetic alopecia|27182965	androgenetic alopecia
chr12_rs7306677_51205763_C_T	chr12:51173923|51203372	rs7974517	DIP2B - ATF1|androgenetic alopecia|27182965	androgenetic alopecia
chr12_rs73094900_51151052_A_G	chr12:51173923|51203372	rs11169552	DIP2B - ATF1|colorectal cancer|20972440	colorectal cancer
chr12_rs73096846_51174729_C_T	chr12:51173923|51203372	rs11169552	DIP2B - ATF1|colorectal cancer|20972440	colorectal cancer
chr12_rs7310615_111865049_C_G	chr12:111962996|111990781	rs10774624;rs3184504;rs4766578;rs10774625;rs7137828;rs653178;rs11065979	HSPA8P14 - LOC105369984|rheumatoid arthritis|24390342+HSPA8P14 - LOC105369984|Vitiligo|27723757;SH2B3|type I diabetes mellitus|19430480+SH2B3|hypothyroidism|22493691+SH2B3|coronary artery disease|29212778+SH2B3|inflammatory bowel disease|26192919+SH2B3|colorectal cancer|26151821+SH2B3|endometrial neoplasm|26621817+SH2B3|sclerosing cholangitis|27992413;ATXN2|Vitiligo|22561518+ATXN2|coronary artery…	rheumatoid arthritis;type I diabetes mellitus;Vitiligo;ischemic cardiomyopathy;coronary artery disease;immune system disease;psoriasis
chr12_rs7313483_123726834_C_T	chr12:123645328|123665757	rs1727313;rs9739070	MPHOSPH9|type II diabetes mellitus|24509480;RNA5SP375 - SBNO1|allergy|27182965	type II diabetes mellitus;allergy
chr12_rs7314459_89956341_T_A	chr12:89853415|89866052	rs2681472;rs2681492;rs57481061;rs17249754	ATP2B1|hypertension|19430479+ATP2B1|ischemic cardiomyopathy|28714975+ATP2B1|myocardial infarction|28714975+ATP2B1|coronary artery disease|28714975;ATP2B1|coronary artery disease|29212778;ATP2B1|coronary artery disease|29212778;ATP2B1|hypertension|25249183	hypertension;coronary artery disease
chr12_rs7314459_89956341_T_A	chr12:89860547|89866052	rs2681472;rs2681492;rs57481061;rs17249754	ATP2B1|hypertension|19430479+ATP2B1|ischemic cardiomyopathy|28714975+ATP2B1|myocardial infarction|28714975+ATP2B1|coronary artery disease|28714975;ATP2B1|coronary artery disease|29212778;ATP2B1|coronary artery disease|29212778;ATP2B1|hypertension|25249183	hypertension;coronary artery disease
chr12_rs75757272_28404742_A_G	chr12:28408514|28460682	rs1979679	CCDC91|ossification of the posterior longitudinal ligament of the spine|25064007	ossification of the posterior longitudinal ligament of the spine
chr12_rs78500430_28522761_C_T	chr12:28408514|28460682	rs1979679	CCDC91|ossification of the posterior longitudinal ligament of the spine|25064007	ossification of the posterior longitudinal ligament of the spine
chr12_rs7968401_9846521_C_G	chr12:9716756|9759052	rs10466829	CLECL1|multiple sclerosis|21833088	multiple sclerosis
chr12_rs7974517_51145082_T_A	chr12:51173923|51203372	rs7974517	DIP2B - ATF1|androgenetic alopecia|27182965	androgenetic alopecia
chr12_rs7977429_28523309_T_G	chr12:28408514|28460682	rs1979679	CCDC91|ossification of the posterior longitudinal ligament of the spine|25064007	ossification of the posterior longitudinal ligament of the spine
chr12_rs79989535_57714803_A_T	chr12:57789532|57791981	rs11613352	R3HDM2|coronary artery disease|29212778	coronary artery disease
chr12_rs864899_51221127_A_G	chr12:51173923|51203372	rs7974517	DIP2B - ATF1|androgenetic alopecia|27182965	androgenetic alopecia
chr12_rs884548_123634122_A_G	chr12:123645328|123665757	rs1727313;rs1615350;rs2851447;rs2102949;rs9739070	MPHOSPH9|type II diabetes mellitus|24509480;MPHOSPH9|schizophrenia|28991256;MPHOSPH9|schizophrenia|25056061+MPHOSPH9|autism|28540026;MPHOSPH9|schizophrenia|26198764;RNA5SP375 - SBNO1|allergy|27182965	type II diabetes mellitus;schizophrenia;allergy
chr12_rs941305_123715266_T_C	chr12:123645328|123665757	rs1727313;rs9739070	MPHOSPH9|type II diabetes mellitus|24509480;RNA5SP375 - SBNO1|allergy|27182965	type II diabetes mellitus;allergy
chr12_rs941306_123715113_C_T	chr12:123645328|123665757	rs1727313;rs9739070	MPHOSPH9|type II diabetes mellitus|24509480;RNA5SP375 - SBNO1|allergy|27182965	type II diabetes mellitus;allergy
chr12_rs949142_123634043_T_C	chr12:123645328|123665757	rs1727313;rs1615350;rs2851447;rs2102949;rs9739070	MPHOSPH9|type II diabetes mellitus|24509480;MPHOSPH9|schizophrenia|28991256;MPHOSPH9|schizophrenia|25056061+MPHOSPH9|autism|28540026;MPHOSPH9|schizophrenia|26198764;RNA5SP375 - SBNO1|allergy|27182965	type II diabetes mellitus;schizophrenia;allergy
chr12_rs9795522_123730935_C_A	chr12:123645328|123665757	rs1727313;rs9739070	MPHOSPH9|type II diabetes mellitus|24509480;RNA5SP375 - SBNO1|allergy|27182965	type II diabetes mellitus;allergy
chr12_rs980920_28469111_T_C	chr12:28408514|28460682	rs1979679	CCDC91|ossification of the posterior longitudinal ligament of the spine|25064007	ossification of the posterior longitudinal ligament of the spine
chr12_rs9943712_51160715_C_T	chr12:51173923|51203372	rs7974517	DIP2B - ATF1|androgenetic alopecia|27182965	androgenetic alopecia
chr13_rs1012053_42653437_C_A	chr13:42742576|42761284	rs1012053	DGKH|bipolar disorder|17486107	bipolar disorder
chr13_rs1037270_42779257_G_C	chr13:42742576|42761284	rs4142110	DGKH|nephrolithiasis|22396660	nephrolithiasis
chr13_rs1037270_42779257_G_C	chr13:42742582|42764661	rs4142110	DGKH|nephrolithiasis|22396660	nephrolithiasis
chr13_rs1037271_42779410_T_C	chr13:42742576|42761284	rs4142110	DGKH|nephrolithiasis|22396660	nephrolithiasis
chr13_rs1037271_42779410_T_C	chr13:42742582|42764661	rs4142110	DGKH|nephrolithiasis|22396660	nephrolithiasis
chr13_rs10492436_42768238_C_T	chr13:42742576|42761284	rs4142110	DGKH|nephrolithiasis|22396660	nephrolithiasis
chr13_rs10492436_42768238_C_T	chr13:42742582|42764661	rs4142110	DGKH|nephrolithiasis|22396660	nephrolithiasis
chr13_rs1170106_42778280_A_C	chr13:42742576|42761284	rs4142110;rs73194058	DGKH|nephrolithiasis|22396660;IFNAR1 - IFNGR2|rheumatoid arthritis|24390342	nephrolithiasis;rheumatoid arthritis
chr13_rs1170106_42778280_A_C	chr13:42742582|42764661	rs4142110;rs73194058	DGKH|nephrolithiasis|22396660;IFNAR1 - IFNGR2|rheumatoid arthritis|24390342	nephrolithiasis;rheumatoid arthritis
chr13_rs1170107_42778448_C_G	chr13:42742576|42761284	rs4142110	DGKH|nephrolithiasis|22396660	nephrolithiasis
chr13_rs1170107_42778448_C_G	chr13:42742582|42764661	rs4142110	DGKH|nephrolithiasis|22396660	nephrolithiasis
chr13_rs1170203_42661379_G_C	chr13:42742576|42761284	rs1012053	DGKH|bipolar disorder|17486107	bipolar disorder
chr13_rs12585865_42751707_T_C	chr13:42742576|42761284	rs4142110	DGKH|nephrolithiasis|22396660	nephrolithiasis
chr13_rs12585865_42751707_T_C	chr13:42742582|42764661	rs4142110	DGKH|nephrolithiasis|22396660	nephrolithiasis
chr13_rs17598799_42772222_C_G	chr13:42742576|42761284	rs4142110	DGKH|nephrolithiasis|22396660	nephrolithiasis
chr13_rs17598799_42772222_C_G	chr13:42742582|42764661	rs4142110	DGKH|nephrolithiasis|22396660	nephrolithiasis
chr13_rs2167059_42762971_G_A	chr13:42742576|42761284	rs4142110	DGKH|nephrolithiasis|22396660	nephrolithiasis
chr13_rs2167059_42762971_G_A	chr13:42742582|42764661	rs4142110	DGKH|nephrolithiasis|22396660	nephrolithiasis
chr13_rs2253650_42656841_C_T	chr13:42742576|42761284	rs1012053	DGKH|bipolar disorder|17486107	bipolar disorder
chr13_rs34059466_42765546_T_G	chr13:42742576|42761284	rs4142110	DGKH|nephrolithiasis|22396660	nephrolithiasis
chr13_rs34059466_42765546_T_G	chr13:42742582|42764661	rs4142110	DGKH|nephrolithiasis|22396660	nephrolithiasis
chr13_rs347389_42766823_T_A	chr13:42742576|42761284	rs4142110	DGKH|nephrolithiasis|22396660	nephrolithiasis
chr13_rs347389_42766823_T_A	chr13:42742582|42764661	rs4142110	DGKH|nephrolithiasis|22396660	nephrolithiasis
chr13_rs35208748_42658751_T_A	chr13:42742576|42761284	rs1012053	DGKH|bipolar disorder|17486107	bipolar disorder
chr13_rs4142110_42754522_T_C	chr13:42742576|42761284	rs4142110	DGKH|nephrolithiasis|22396660	nephrolithiasis
chr13_rs4142110_42754522_T_C	chr13:42742582|42764661	rs4142110	DGKH|nephrolithiasis|22396660	nephrolithiasis
chr13_rs4941418_42766652_A_C	chr13:42742576|42761284	rs4142110	DGKH|nephrolithiasis|22396660	nephrolithiasis
chr13_rs4941418_42766652_A_C	chr13:42742582|42764661	rs4142110	DGKH|nephrolithiasis|22396660	nephrolithiasis
chr13_rs669642_42660845_G_C	chr13:42742576|42761284	rs1012053	DGKH|bipolar disorder|17486107	bipolar disorder
chr13_rs681657_42662600_G_A	chr13:42742576|42761284	rs1012053	DGKH|bipolar disorder|17486107	bipolar disorder
chr13_rs8001980_42781012_T_C	chr13:42742576|42761284	rs4142110	DGKH|nephrolithiasis|22396660	nephrolithiasis
chr13_rs8001980_42781012_T_C	chr13:42742582|42764661	rs4142110	DGKH|nephrolithiasis|22396660	nephrolithiasis
chr13_rs9525589_42755838_T_C	chr13:42742576|42761284	rs4142110	DGKH|nephrolithiasis|22396660	nephrolithiasis
chr13_rs9525589_42755838_T_C	chr13:42742582|42764661	rs4142110	DGKH|nephrolithiasis|22396660	nephrolithiasis
chr13_rs9533022_42749606_C_T	chr13:42742576|42761284	rs4142110	DGKH|nephrolithiasis|22396660	nephrolithiasis
chr13_rs9533022_42749606_C_T	chr13:42742582|42764661	rs4142110	DGKH|nephrolithiasis|22396660	nephrolithiasis
chr13_rs9566939_42782887_C_A	chr13:42742576|42761284	rs4142110	DGKH|nephrolithiasis|22396660	nephrolithiasis
chr13_rs9566939_42782887_C_A	chr13:42742582|42764661	rs4142110	DGKH|nephrolithiasis|22396660	nephrolithiasis
chr13_rs9590675_42749192_G_T	chr13:42742576|42761284	rs4142110	DGKH|nephrolithiasis|22396660	nephrolithiasis
chr13_rs9590675_42749192_G_T	chr13:42742582|42764661	rs4142110	DGKH|nephrolithiasis|22396660	nephrolithiasis
chr13_rs9590676_42758805_T_C	chr13:42742576|42761284	rs4142110	DGKH|nephrolithiasis|22396660	nephrolithiasis
chr13_rs9590676_42758805_T_C	chr13:42742582|42764661	rs4142110	DGKH|nephrolithiasis|22396660	nephrolithiasis
chr14_rs10129657_75528580_G_A	chr14:75506614|75509180	rs7145159	HIF1AP1, NEK9|coronary artery disease|29212778	coronary artery disease
chr14_rs10131894_75446879_C_G	chr14:75506614|75509180	rs10131894	PGF - EIF2B2|coronary artery disease|29212778	coronary artery disease
chr14_rs10136948_75511075_C_T	chr14:75506614|75509180	rs7145159	HIF1AP1, NEK9|coronary artery disease|29212778	coronary artery disease
chr14_rs10140851_75512612_G_A	chr14:75506614|75509180	rs7145159	HIF1AP1, NEK9|coronary artery disease|29212778	coronary artery disease
chr14_rs10141345_75507085_G_A	chr14:75506614|75509180	rs7145159	HIF1AP1, NEK9|coronary artery disease|29212778	coronary artery disease
chr14_rs10142626_75555636_A_T	chr14:75506614|75509180	rs7145159	HIF1AP1, NEK9|coronary artery disease|29212778	coronary artery disease
chr14_rs10142770_75525449_G_A	chr14:75506614|75509180	rs7145159	HIF1AP1, NEK9|coronary artery disease|29212778	coronary artery disease
chr14_rs10142865_75555624_G_A	chr14:75506614|75509180	rs7145159	HIF1AP1, NEK9|coronary artery disease|29212778	coronary artery disease
chr14_rs10143132_75525850_G_A	chr14:75506614|75509180	rs7145159	HIF1AP1, NEK9|coronary artery disease|29212778	coronary artery disease
chr14_rs10146098_75547743_T_C	chr14:75506614|75509180	rs7145159	HIF1AP1, NEK9|coronary artery disease|29212778	coronary artery disease
chr14_rs10146482_75574087_C_T	chr14:75506614|75509180	rs7145159	HIF1AP1, NEK9|coronary artery disease|29212778	coronary artery disease
chr14_rs10148504_75562900_C_T	chr14:75506614|75509180	rs7145159	HIF1AP1, NEK9|coronary artery disease|29212778	coronary artery disease
chr14_rs10149362_75527509_G_A	chr14:75506614|75509180	rs7145159	HIF1AP1, NEK9|coronary artery disease|29212778	coronary artery disease
chr14_rs10149551_75527705_G_C	chr14:75506614|75509180	rs7145159	HIF1AP1, NEK9|coronary artery disease|29212778	coronary artery disease
chr14_rs10246_75544470_T_A	chr14:75506614|75509180	rs7145159;rs9889296;rs3091315;rs3091316;rs1292053;rs11744876;rs10276303;rs6964587;rs17246404;rs4726575	HIF1AP1, NEK9|coronary artery disease|29212778;LOC101927239 - CCL2|inflammatory bowel disease|26192919;CCL2 - CCL7|inflammatory bowel disease|21102463+CCL2 - CCL7|inflammatory bowel disease|26192919;CCL2 - CCL7|inflammatory bowel disease|23128233+CCL2 - CCL7|inflammatory bowel disease|22412388;TUBD1|inflammatory bowel disease|23128233+TUBD1|inflammatory bowel disease|26192919;CTNND2|sporadic amyo…	coronary artery disease;inflammatory bowel disease;sporadic amyotrophic lateral sclerosis;Dupuytren Contracture;breast carcinoma;chronic lymphocytic leukemia;alcoholic pancreatitis
chr14_rs1043674_75549370_T_C	chr14:75506614|75509180	rs7145159	HIF1AP1, NEK9|coronary artery disease|29212778	coronary artery disease
chr14_rs1047418_75605792_A_G	chr14:75506614|75509180	rs7145159	HIF1AP1, NEK9|coronary artery disease|29212778	coronary artery disease
chr14_rs1071989_75564659_G_T	chr14:75506614|75509180	rs7145159	HIF1AP1, NEK9|coronary artery disease|29212778	coronary artery disease
chr14_rs108621_75480637_T_C	chr14:75506614|75509180	rs10131894;rs7145159	PGF - EIF2B2|coronary artery disease|29212778;HIF1AP1, NEK9|coronary artery disease|29212778	coronary artery disease
chr14_rs108622_75481908_A_G	chr14:75506614|75509180	rs10131894;rs7145159	PGF - EIF2B2|coronary artery disease|29212778;HIF1AP1, NEK9|coronary artery disease|29212778	coronary artery disease
chr14_rs10873275_75531460_A_T	chr14:75506614|75509180	rs7145159	HIF1AP1, NEK9|coronary artery disease|29212778	coronary artery disease
chr14_rs111448470_53309940_C_G	chr14:53247397|53254589	rs8008270	FERMT2, LOC105370500|prostate carcinoma|23535732	prostate carcinoma
chr14_rs11159116_75550584_G_T	chr14:75506614|75509180	rs7145159	HIF1AP1, NEK9|coronary artery disease|29212778	coronary artery disease
chr14_rs11159117_75584867_C_T	chr14:75506614|75509180	rs7145159	HIF1AP1, NEK9|coronary artery disease|29212778	coronary artery disease
chr14_rs113907726_53316867_T_G	chr14:53247397|53254589	rs8008270	FERMT2, LOC105370500|prostate carcinoma|23535732	prostate carcinoma
chr14_rs11622696_75510736_G_A	chr14:75506614|75509180	rs7145159	HIF1AP1, NEK9|coronary artery disease|29212778	coronary artery disease
chr14_rs11623413_75588824_A_G	chr14:75506614|75509180	rs7145159	HIF1AP1, NEK9|coronary artery disease|29212778	coronary artery disease
chr14_rs11629079_75503087_C_A	chr14:75506614|75509180	rs10131894;rs7145159	PGF - EIF2B2|coronary artery disease|29212778;HIF1AP1, NEK9|coronary artery disease|29212778	coronary artery disease
chr14_rs1180603_75566915_C_T	chr14:75506614|75509180	rs10131894;rs7145159	PGF - EIF2B2|coronary artery disease|29212778;HIF1AP1, NEK9|coronary artery disease|29212778	coronary artery disease
chr14_rs11845639_75570293_C_T	chr14:75506614|75509180	rs7145159	HIF1AP1, NEK9|coronary artery disease|29212778	coronary artery disease
chr14_rs119076_75572419_G_T	chr14:75506614|75509180	rs7145159	HIF1AP1, NEK9|coronary artery disease|29212778	coronary artery disease
chr14_rs12435391_75601737_A_G	chr14:75506614|75509180	rs7145159	HIF1AP1, NEK9|coronary artery disease|29212778	coronary artery disease
chr14_rs12588099_75594462_A_T	chr14:75506614|75509180	rs7145159	HIF1AP1, NEK9|coronary artery disease|29212778	coronary artery disease
chr14_rs12588981_75460561_A_G	chr14:75506614|75509180	rs10131894;rs7145159	PGF - EIF2B2|coronary artery disease|29212778;HIF1AP1, NEK9|coronary artery disease|29212778	coronary artery disease
chr14_rs12589376_75561152_C_T	chr14:75506614|75509180	rs7145159	HIF1AP1, NEK9|coronary artery disease|29212778	coronary artery disease
chr14_rs12589815_75544101_C_T	chr14:75506614|75509180	rs7145159	HIF1AP1, NEK9|coronary artery disease|29212778	coronary artery disease
chr14_rs12589876_75544189_G_A	chr14:75506614|75509180	rs7145159	HIF1AP1, NEK9|coronary artery disease|29212778	coronary artery disease
chr14_rs12590452_75548756_T_C	chr14:75506614|75509180	rs7145159	HIF1AP1, NEK9|coronary artery disease|29212778	coronary artery disease
chr14_rs12879542_75507525_C_T	chr14:75506614|75509180	rs7145159	HIF1AP1, NEK9|coronary artery disease|29212778	coronary artery disease
chr14_rs12882111_75460741_G_T	chr14:75506614|75509180	rs10131894	PGF - EIF2B2|coronary artery disease|29212778	coronary artery disease
chr14_rs12882664_75446778_C_T	chr14:75506614|75509180	rs10131894;rs7145159	PGF - EIF2B2|coronary artery disease|29212778;HIF1AP1, NEK9|coronary artery disease|29212778	coronary artery disease
chr14_rs12886768_75556425_C_T	chr14:75506614|75509180	rs7145159	HIF1AP1, NEK9|coronary artery disease|29212778	coronary artery disease
chr14_rs12889309_75593902_C_T	chr14:75506614|75509180	rs7145159	HIF1AP1, NEK9|coronary artery disease|29212778	coronary artery disease
chr14_rs12889472_75543979_T_C	chr14:75506614|75509180	rs7145159	HIF1AP1, NEK9|coronary artery disease|29212778	coronary artery disease
chr14_rs12890371_75593839_T_C	chr14:75506614|75509180	rs7145159	HIF1AP1, NEK9|coronary artery disease|29212778	coronary artery disease
chr14_rs12894419_75471802_C_T	chr14:75506614|75509180	rs10131894;rs7145159	PGF - EIF2B2|coronary artery disease|29212778;HIF1AP1, NEK9|coronary artery disease|29212778	coronary artery disease
chr14_rs12897094_75579416_C_T	chr14:75506614|75509180	rs7145159	HIF1AP1, NEK9|coronary artery disease|29212778	coronary artery disease
chr14_rs13099_75599155_G_A	chr14:75506614|75509180	rs7145159;rs7617773;rs11712066;rs6804239;rs509208;rs2030519;rs9860547;rs60946162	HIF1AP1, NEK9|coronary artery disease|29212778;RPL17P16 - CDC25A|coronary artery disease|29212778;LOC107986047 - LOC101928166|infantile hypertrophic pyloric stenosis|22306654;OTOL1 - LOC107986048|schizophrenia|28991256;LOC100420620 - RN7SKP298|Alzheimer's disease|23419831;LPP|allergy|27182965;LPP|allergy|23817569;LPP|allergy|29083406	coronary artery disease;infantile hypertrophic pyloric stenosis;schizophrenia;Alzheimer's disease;allergy
chr14_rs13712_75483812_T_C	chr14:75506614|75509180	rs10131894;rs7145159	PGF - EIF2B2|coronary artery disease|29212778;HIF1AP1, NEK9|coronary artery disease|29212778	coronary artery disease
chr14_rs149219_75510780_G_A	chr14:75506614|75509180	rs7145159	HIF1AP1, NEK9|coronary artery disease|29212778	coronary artery disease
chr14_rs1548807_75479582_T_G	chr14:75506614|75509180	rs10131894;rs7145159	PGF - EIF2B2|coronary artery disease|29212778;HIF1AP1, NEK9|coronary artery disease|29212778	coronary artery disease
chr14_rs175012_75455810_A_C	chr14:75506614|75509180	rs10131894;rs7145159	PGF - EIF2B2|coronary artery disease|29212778;HIF1AP1, NEK9|coronary artery disease|29212778	coronary artery disease
chr14_rs175014_75456927_A_G	chr14:75506614|75509180	rs10131894;rs7145159	PGF - EIF2B2|coronary artery disease|29212778;HIF1AP1, NEK9|coronary artery disease|29212778	coronary artery disease
chr14_rs175015_75457075_A_C	chr14:75506614|75509180	rs10131894;rs7145159	PGF - EIF2B2|coronary artery disease|29212778;HIF1AP1, NEK9|coronary artery disease|29212778	coronary artery disease
chr14_rs175016_75459633_C_T	chr14:75506614|75509180	rs10131894;rs7145159	PGF - EIF2B2|coronary artery disease|29212778;HIF1AP1, NEK9|coronary artery disease|29212778	coronary artery disease
chr14_rs175034_75463687_T_G	chr14:75506614|75509180	rs10131894;rs7145159	PGF - EIF2B2|coronary artery disease|29212778;HIF1AP1, NEK9|coronary artery disease|29212778	coronary artery disease
chr14_rs175036_75464295_C_T	chr14:75506614|75509180	rs10131894;rs7145159	PGF - EIF2B2|coronary artery disease|29212778;HIF1AP1, NEK9|coronary artery disease|29212778	coronary artery disease
chr14_rs175037_75465038_T_C	chr14:75506614|75509180	rs10131894;rs7145159	PGF - EIF2B2|coronary artery disease|29212778;HIF1AP1, NEK9|coronary artery disease|29212778	coronary artery disease
chr14_rs175039_75468950_G_C	chr14:75506614|75509180	rs10131894;rs7145159	PGF - EIF2B2|coronary artery disease|29212778;HIF1AP1, NEK9|coronary artery disease|29212778	coronary artery disease
chr14_rs175040_75469555_A_G	chr14:75506614|75509180	rs10131894;rs7145159;rs17581137	PGF - EIF2B2|coronary artery disease|29212778;HIF1AP1, NEK9|coronary artery disease|29212778;LOC105370995 - RNU2-3P|coronary artery disease|29212778	coronary artery disease
chr14_rs175042_75470833_A_T	chr14:75506614|75509180	rs10131894;rs7145159	PGF - EIF2B2|coronary artery disease|29212778;HIF1AP1, NEK9|coronary artery disease|29212778	coronary artery disease
chr14_rs175043_75471803_G_A	chr14:75506614|75509180	rs10131894;rs7145159	PGF - EIF2B2|coronary artery disease|29212778;HIF1AP1, NEK9|coronary artery disease|29212778	coronary artery disease
chr14_rs175044_75472109_G_A	chr14:75506614|75509180	rs10131894;rs7145159	PGF - EIF2B2|coronary artery disease|29212778;HIF1AP1, NEK9|coronary artery disease|29212778	coronary artery disease
chr14_rs175045_75475275_A_C	chr14:75506614|75509180	rs10131894;rs7145159	PGF - EIF2B2|coronary artery disease|29212778;HIF1AP1, NEK9|coronary artery disease|29212778	coronary artery disease
chr14_rs175047_75479039_C_G	chr14:75506614|75509180	rs10131894;rs7145159	PGF - EIF2B2|coronary artery disease|29212778;HIF1AP1, NEK9|coronary artery disease|29212778	coronary artery disease
chr14_rs175048_75479894_T_A	chr14:75506614|75509180	rs10131894;rs7145159	PGF - EIF2B2|coronary artery disease|29212778;HIF1AP1, NEK9|coronary artery disease|29212778	coronary artery disease
chr14_rs175049_75481368_C_T	chr14:75506614|75509180	rs10131894;rs7145159	PGF - EIF2B2|coronary artery disease|29212778;HIF1AP1, NEK9|coronary artery disease|29212778	coronary artery disease
chr14_rs175055_75488946_T_G	chr14:75506614|75509180	rs10131894;rs7145159	PGF - EIF2B2|coronary artery disease|29212778;HIF1AP1, NEK9|coronary artery disease|29212778	coronary artery disease
chr14_rs175057_75489632_C_T	chr14:75506614|75509180	rs10131894;rs7145159;rs17047200	PGF - EIF2B2|coronary artery disease|29212778;HIF1AP1, NEK9|coronary artery disease|29212778;TLL1|hepatocellular carcinoma|28163062	coronary artery disease;hepatocellular carcinoma
chr14_rs175059_75490667_T_C	chr14:75506614|75509180	rs10131894;rs7145159	PGF - EIF2B2|coronary artery disease|29212778;HIF1AP1, NEK9|coronary artery disease|29212778	coronary artery disease
chr14_rs175064_75494048_C_T	chr14:75506614|75509180	rs10131894;rs7145159	PGF - EIF2B2|coronary artery disease|29212778;HIF1AP1, NEK9|coronary artery disease|29212778	coronary artery disease
chr14_rs175065_75494983_T_C	chr14:75506614|75509180	rs10131894;rs7145159	PGF - EIF2B2|coronary artery disease|29212778;HIF1AP1, NEK9|coronary artery disease|29212778	coronary artery disease
chr14_rs175071_75498177_A_G	chr14:75506614|75509180	rs10131894;rs7145159	PGF - EIF2B2|coronary artery disease|29212778;HIF1AP1, NEK9|coronary artery disease|29212778	coronary artery disease
chr14_rs175072_75502827_T_C	chr14:75506614|75509180	rs10131894;rs7145159	PGF - EIF2B2|coronary artery disease|29212778;HIF1AP1, NEK9|coronary artery disease|29212778	coronary artery disease
chr14_rs175074_75504454_G_A	chr14:75506614|75509180	rs10131894;rs7145159	PGF - EIF2B2|coronary artery disease|29212778;HIF1AP1, NEK9|coronary artery disease|29212778	coronary artery disease
chr14_rs175076_75505486_A_G	chr14:75506614|75509180	rs7145159	HIF1AP1, NEK9|coronary artery disease|29212778	coronary artery disease
chr14_rs175077_75506875_G_A	chr14:75506614|75509180	rs10131894;rs7145159	PGF - EIF2B2|coronary artery disease|29212778;HIF1AP1, NEK9|coronary artery disease|29212778	coronary artery disease
chr14_rs175078_75510586_A_G	chr14:75506614|75509180	rs7145159	HIF1AP1, NEK9|coronary artery disease|29212778	coronary artery disease
chr14_rs175080_75513828_G_A	chr14:75506614|75509180	rs10131894;rs7145159	PGF - EIF2B2|coronary artery disease|29212778;HIF1AP1, NEK9|coronary artery disease|29212778	coronary artery disease
chr14_rs175084_75519175_C_T	chr14:75506614|75509180	rs10131894;rs7145159	PGF - EIF2B2|coronary artery disease|29212778;HIF1AP1, NEK9|coronary artery disease|29212778	coronary artery disease
chr14_rs175436_75608683_C_G	chr14:75506614|75509180	rs7145159;rs1422798;rs17543752;rs62385385	HIF1AP1, NEK9|coronary artery disease|29212778;EBF1|androgenetic alopecia|29146897;EBF1|breast carcinoma|29059683;EBF1|androgenetic alopecia|27182965	coronary artery disease;androgenetic alopecia;breast carcinoma
chr14_rs175438_75607045_G_A	chr14:75506614|75509180	rs10131894;rs7145159	PGF - EIF2B2|coronary artery disease|29212778;HIF1AP1, NEK9|coronary artery disease|29212778	coronary artery disease
chr14_rs175442_75603564_T_C	chr14:75506614|75509180	rs7145159	HIF1AP1, NEK9|coronary artery disease|29212778	coronary artery disease
chr14_rs175443_75601963_C_T	chr14:75506614|75509180	rs7145159	HIF1AP1, NEK9|coronary artery disease|29212778	coronary artery disease
chr14_rs175444_75601782_G_C	chr14:75506614|75509180	rs10131894;rs7145159	PGF - EIF2B2|coronary artery disease|29212778;HIF1AP1, NEK9|coronary artery disease|29212778	coronary artery disease
chr14_rs175448_75591071_G_A	chr14:75506614|75509180	rs7145159	HIF1AP1, NEK9|coronary artery disease|29212778	coronary artery disease
chr14_rs175449_75590846_A_T	chr14:75506614|75509180	rs7145159	HIF1AP1, NEK9|coronary artery disease|29212778	coronary artery disease
chr14_rs175450_75590340_G_A	chr14:75506614|75509180	rs10131894;rs7145159	PGF - EIF2B2|coronary artery disease|29212778;HIF1AP1, NEK9|coronary artery disease|29212778	coronary artery disease
chr14_rs175451_75589729_C_T	chr14:75506614|75509180	rs7145159	HIF1AP1, NEK9|coronary artery disease|29212778	coronary artery disease
chr14_rs175453_75589284_T_C	chr14:75506614|75509180	rs7145159	HIF1AP1, NEK9|coronary artery disease|29212778	coronary artery disease
chr14_rs175457_75584507_C_T	chr14:75506614|75509180	rs10131894;rs7145159	PGF - EIF2B2|coronary artery disease|29212778;HIF1AP1, NEK9|coronary artery disease|29212778	coronary artery disease
chr14_rs175460_75582066_C_T	chr14:75506614|75509180	rs7145159	HIF1AP1, NEK9|coronary artery disease|29212778	coronary artery disease
chr14_rs175469_75571026_G_A	chr14:75506614|75509180	rs7145159	HIF1AP1, NEK9|coronary artery disease|29212778	coronary artery disease
chr14_rs175472_75569090_G_A	chr14:75506614|75509180	rs7145159	HIF1AP1, NEK9|coronary artery disease|29212778	coronary artery disease
chr14_rs175476_75566410_G_A	chr14:75506614|75509180	rs10131894;rs7145159	PGF - EIF2B2|coronary artery disease|29212778;HIF1AP1, NEK9|coronary artery disease|29212778	coronary artery disease
chr14_rs175478_75563469_C_T	chr14:75506614|75509180	rs10131894;rs7145159	PGF - EIF2B2|coronary artery disease|29212778;HIF1AP1, NEK9|coronary artery disease|29212778	coronary artery disease
chr14_rs175479_75561871_A_C	chr14:75506614|75509180	rs7145159	HIF1AP1, NEK9|coronary artery disease|29212778	coronary artery disease
chr14_rs175483_75556426_G_A	chr14:75506614|75509180	rs7145159	HIF1AP1, NEK9|coronary artery disease|29212778	coronary artery disease
chr14_rs175484_75556371_T_C	chr14:75506614|75509180	rs10131894;rs7145159	PGF - EIF2B2|coronary artery disease|29212778;HIF1AP1, NEK9|coronary artery disease|29212778	coronary artery disease
chr14_rs175490_75545685_G_A	chr14:75506614|75509180	rs10131894;rs7145159	PGF - EIF2B2|coronary artery disease|29212778;HIF1AP1, NEK9|coronary artery disease|29212778	coronary artery disease
chr14_rs175492_75545220_C_A	chr14:75506614|75509180	rs7145159;rs17483466	HIF1AP1, NEK9|coronary artery disease|29212778;ACOXL|chronic lymphocytic leukemia|18758461	coronary artery disease;chronic lymphocytic leukemia
chr14_rs175494_75543081_C_G	chr14:75506614|75509180	rs7145159	HIF1AP1, NEK9|coronary artery disease|29212778	coronary artery disease
chr14_rs175496_75541533_C_T	chr14:75506614|75509180	rs7145159	HIF1AP1, NEK9|coronary artery disease|29212778	coronary artery disease
chr14_rs175498_75536369_G_A	chr14:75506614|75509180	rs7145159	HIF1AP1, NEK9|coronary artery disease|29212778	coronary artery disease
chr14_rs175499_75535927_G_A	chr14:75506614|75509180	rs10131894;rs7145159	PGF - EIF2B2|coronary artery disease|29212778;HIF1AP1, NEK9|coronary artery disease|29212778	coronary artery disease
chr14_rs175502_75533679_A_G	chr14:75506614|75509180	rs7145159;rs79212538	HIF1AP1, NEK9|coronary artery disease|29212778;TRC-ACA1-1 - LINC01470|schizophrenia|26198764	coronary artery disease;schizophrenia
chr14_rs175505_75529619_C_T	chr14:75506614|75509180	rs3782889;rs7145159	MYL2|coronary heart disease|23364394;HIF1AP1, NEK9|coronary artery disease|29212778	coronary heart disease;coronary artery disease
chr14_rs175508_75527620_G_A	chr14:75506614|75509180	rs7145159	HIF1AP1, NEK9|coronary artery disease|29212778	coronary artery disease
chr14_rs175510_75524839_G_A	chr14:75506614|75509180	rs10131894;rs7145159	PGF - EIF2B2|coronary artery disease|29212778;HIF1AP1, NEK9|coronary artery disease|29212778	coronary artery disease
chr14_rs175512_75523382_T_C	chr14:75506614|75509180	rs7145159	HIF1AP1, NEK9|coronary artery disease|29212778	coronary artery disease
chr14_rs17694496_53331679_T_C	chr14:53247397|53254589	rs8008270	FERMT2, LOC105370500|prostate carcinoma|23535732	prostate carcinoma
chr14_rs1807938_75603949_G_A	chr14:75506614|75509180	rs7145159	HIF1AP1, NEK9|coronary artery disease|29212778	coronary artery disease
chr14_rs1955474_75484772_C_T	chr14:75506614|75509180	rs10131894;rs7145159	PGF - EIF2B2|coronary artery disease|29212778;HIF1AP1, NEK9|coronary artery disease|29212778	coronary artery disease
chr14_rs2010678_75567178_C_T	chr14:75506614|75509180	rs7145159	HIF1AP1, NEK9|coronary artery disease|29212778	coronary artery disease
chr14_rs2012627_75443103_G_A	chr14:75506614|75509180	rs10131894;rs7145159	PGF - EIF2B2|coronary artery disease|29212778;HIF1AP1, NEK9|coronary artery disease|29212778	coronary artery disease
chr14_rs2024653_75595154_G_A	chr14:75506614|75509180	rs7145159	HIF1AP1, NEK9|coronary artery disease|29212778	coronary artery disease
chr14_rs2098251_75492696_G_A	chr14:75506614|75509180	rs10131894;rs7145159	PGF - EIF2B2|coronary artery disease|29212778;HIF1AP1, NEK9|coronary artery disease|29212778	coronary artery disease
chr14_rs2098252_75492732_T_C	chr14:75506614|75509180	rs10131894;rs7145159	PGF - EIF2B2|coronary artery disease|29212778;HIF1AP1, NEK9|coronary artery disease|29212778	coronary artery disease
chr14_rs2160075_75594459_A_T	chr14:75506614|75509180	rs7145159	HIF1AP1, NEK9|coronary artery disease|29212778	coronary artery disease
chr14_rs2268617_75608728_G_A	chr14:75506614|75509180	rs7145159	HIF1AP1, NEK9|coronary artery disease|29212778	coronary artery disease
chr14_rs28626045_75589195_G_C	chr14:75506614|75509180	rs7145159	HIF1AP1, NEK9|coronary artery disease|29212778	coronary artery disease
chr14_rs28687415_75495482_T_C	chr14:75506614|75509180	rs10131894;rs7145159	PGF - EIF2B2|coronary artery disease|29212778;HIF1AP1, NEK9|coronary artery disease|29212778	coronary artery disease
chr14_rs28757030_75496699_A_G	chr14:75506614|75509180	rs10131894;rs7145159	PGF - EIF2B2|coronary artery disease|29212778;HIF1AP1, NEK9|coronary artery disease|29212778	coronary artery disease
chr14_rs3742771_75599647_A_G	chr14:75506614|75509180	rs7145159	HIF1AP1, NEK9|coronary artery disease|29212778	coronary artery disease
chr14_rs3742773_75579643_A_G	chr14:75506614|75509180	rs7145159	HIF1AP1, NEK9|coronary artery disease|29212778	coronary artery disease
chr14_rs3742778_75538217_G_T	chr14:75506614|75509180	rs7145159	HIF1AP1, NEK9|coronary artery disease|29212778	coronary artery disease
chr14_rs3742780_75505008_G_C	chr14:75506614|75509180	rs7145159	HIF1AP1, NEK9|coronary artery disease|29212778	coronary artery disease
chr14_rs4322591_75600697_C_T	chr14:75506614|75509180	rs7145159	HIF1AP1, NEK9|coronary artery disease|29212778	coronary artery disease
chr14_rs449130_75589883_C_T	chr14:75506614|75509180	rs10131894;rs7145159	PGF - EIF2B2|coronary artery disease|29212778;HIF1AP1, NEK9|coronary artery disease|29212778	coronary artery disease
chr14_rs449131_75589878_C_T	chr14:75506614|75509180	rs10131894;rs7145159	PGF - EIF2B2|coronary artery disease|29212778;HIF1AP1, NEK9|coronary artery disease|29212778	coronary artery disease
chr14_rs4556_75476071_G_C	chr14:75506614|75509180	rs465530;rs10131894;rs7145159;rs9303542;rs7207826;rs1558375	FLJ41278|acute graft vs. host disease|27595289;PGF - EIF2B2|coronary artery disease|29212778;HIF1AP1, NEK9|coronary artery disease|29212778;SKAP1|ovarian carcinoma|23535730;SKAP1|ovarian serous carcinoma|28346442+SKAP1|ovarian carcinoma|28346442;ABCB4|gallbladder neoplasm|28274756	acute graft vs. host disease;coronary artery disease;ovarian carcinoma;ovarian serous carcinoma;gallbladder neoplasm
chr14_rs4899544_75546556_C_T	chr14:75506614|75509180	rs7145159	HIF1AP1, NEK9|coronary artery disease|29212778	coronary artery disease
chr14_rs4899545_75568138_A_G	chr14:75506614|75509180	rs7145159	HIF1AP1, NEK9|coronary artery disease|29212778	coronary artery disease
chr14_rs4899546_75594946_G_C	chr14:75506614|75509180	rs7145159	HIF1AP1, NEK9|coronary artery disease|29212778	coronary artery disease
chr14_rs4903275_75512509_C_T	chr14:75506614|75509180	rs7145159	HIF1AP1, NEK9|coronary artery disease|29212778	coronary artery disease
chr14_rs4903278_75535019_C_A	chr14:75506614|75509180	rs7145159	HIF1AP1, NEK9|coronary artery disease|29212778	coronary artery disease
chr14_rs4903279_75546583_C_T	chr14:75506614|75509180	rs7145159	HIF1AP1, NEK9|coronary artery disease|29212778	coronary artery disease
chr14_rs4903280_75546952_G_A	chr14:75506614|75509180	rs7145159	HIF1AP1, NEK9|coronary artery disease|29212778	coronary artery disease
chr14_rs4903281_75554361_G_C	chr14:75506614|75509180	rs7145159	HIF1AP1, NEK9|coronary artery disease|29212778	coronary artery disease
chr14_rs4903284_75592483_G_C	chr14:75506614|75509180	rs7145159	HIF1AP1, NEK9|coronary artery disease|29212778	coronary artery disease
chr14_rs62003514_53321273_C_T	chr14:53247397|53254589	rs8008270	FERMT2, LOC105370500|prostate carcinoma|23535732	prostate carcinoma
chr14_rs62003515_53321340_G_A	chr14:53247397|53254589	rs8008270	FERMT2, LOC105370500|prostate carcinoma|23535732	prostate carcinoma
chr14_rs62003516_53330007_T_C	chr14:53247397|53254589	rs8008270	FERMT2, LOC105370500|prostate carcinoma|23535732	prostate carcinoma
chr14_rs62003517_53333116_C_G	chr14:53247397|53254589	rs8008270	FERMT2, LOC105370500|prostate carcinoma|23535732	prostate carcinoma
chr14_rs62003529_53348540_T_G	chr14:53247397|53254589	rs8008270	FERMT2, LOC105370500|prostate carcinoma|23535732	prostate carcinoma
chr14_rs6574205_75453039_G_C	chr14:75506614|75509180	rs10131894;rs7145159	PGF - EIF2B2|coronary artery disease|29212778;HIF1AP1, NEK9|coronary artery disease|29212778	coronary artery disease
chr14_rs66720139_75593152_C_T	chr14:75506614|75509180	rs7145159	HIF1AP1, NEK9|coronary artery disease|29212778	coronary artery disease
chr14_rs7142235_75559963_T_C	chr14:75506614|75509180	rs7145159	HIF1AP1, NEK9|coronary artery disease|29212778	coronary artery disease
chr14_rs7145159_75583268_T_C	chr14:75506614|75509180	rs7145159	HIF1AP1, NEK9|coronary artery disease|29212778	coronary artery disease
chr14_rs7156105_75541954_C_A	chr14:75506614|75509180	rs7145159	HIF1AP1, NEK9|coronary artery disease|29212778	coronary artery disease
chr14_rs7156328_75532941_T_C	chr14:75506614|75509180	rs7145159	HIF1AP1, NEK9|coronary artery disease|29212778	coronary artery disease
[truncated: 5,747 more rows]
