# Supplementary material for: Detection of circular RNA expression and related quantitative trait loci in the human dorsolateral prefrontal cortex
Source: Genome Biol. 2019 May 20;20:99. doi: 10.1186/s13059-019-1701-8 (PMC6528256; doi:10.1186/s13059-019-1701-8)
Supplement: Supplementary file 10 — In-house scripts for circRNA analysis. Scripts of RNA-seq, circQTL, and statistical analysis in this study. (ZIP 56 kb) [file 13059_2019_1701_MOESM10_ESM.zip]

Archive with 29 entries (19 files):
- 2_statistics/main.R
- 1_pipeline/QTL/
- 1_pipeline/QTL/CPM/
- 1_pipeline/QTL/CPM/circCMCQTL_GeneKeep.R
- 1_pipeline/QTL/CPM/circCMCQTL_GeneKeep.sh
- 1_pipeline/QTL/CPM/permutation/
- 1_pipeline/QTL/CPM/permutation/cluster.json
- 1_pipeline/QTL/CPM/permutation/permcircQTL.R
- 1_pipeline/QTL/CPM/permutation/Snakefile
- 1_pipeline/QTL/ratio/
- 1_pipeline/QTL/ratio/circCMCQTL_RATIO_Zero_Res.R
- 1_pipeline/QTL/ratio/circCMCQTL_RATIO_Zero_Res.sh
- 1_pipeline/QTL/ratio/permutation/
- 1_pipeline/QTL/ratio/permutation/cluster.json
- 1_pipeline/QTL/ratio/permutation/permcircQTL.R
- 1_pipeline/QTL/ratio/permutation/Snakefile
- 1_pipeline/RNA-seq/
- 1_pipeline/RNA-seq/CIRCexplorer2/
- 1_pipeline/RNA-seq/CIRCexplorer2/cluster.json
- 1_pipeline/RNA-seq/CIRCexplorer2/Snakefile
- 1_pipeline/RNA-seq/CIRCexplorer2/STARmapping/
- 1_pipeline/RNA-seq/CIRCexplorer2/STARmapping/cluster.json
- 1_pipeline/RNA-seq/CIRCexplorer2/STARmapping/Snakefile
- 1_pipeline/RNA-seq/CIRI2/
- 1_pipeline/RNA-seq/CIRI2/cluster.json
- 1_pipeline/RNA-seq/CIRI2/Snakefile
- 1_pipeline/RNA-seq/find_circ/
- 1_pipeline/RNA-seq/find_circ/cluster.json
- 1_pipeline/RNA-seq/find_circ/Snakefile
