# Supplementary material for: Detection of circular RNA expression and related quantitative trait loci in the human dorsolateral prefrontal cortex
Source: Genome Biol. 2019 May 20;20:99. doi: 10.1186/s13059-019-1701-8 (PMC6528256; doi:10.1186/s13059-019-1701-8)
Supplement: Supplementary file 10 — In-house scripts for circRNA analysis. Scripts of RNA-seq, circQTL, and statistical analysis in this study. (ZIP 56 kb) [file 13059_2019_1701_MOESM10_ESM.zip › 1_pipeline/QTL/ratio/circCMCQTL_RATIO_Zero_Res.sh]

#!/usr/bin/sh
for i in {1..22}
do
{
/opt/microsoft/ropen/3.4.2/lib64/R/bin/Rscript /media/data3/circCMC/script/circCMCQTL_RATIO_Zero_Res.R  $i >/media/data3/circCMC/data/qtl_C/RatioZero/log/$i.log 2>&1
}&
done
