# Supplementary material for: Detection of circular RNA expression and related quantitative trait loci in the human dorsolateral prefrontal cortex
Source: Genome Biol. 2019 May 20;20:99. doi: 10.1186/s13059-019-1701-8 (PMC6528256; doi:10.1186/s13059-019-1701-8)
Supplement: Supplementary file 10 — In-house scripts for circRNA analysis. Scripts of RNA-seq, circQTL, and statistical analysis in this study. (ZIP 56 kb) [file 13059_2019_1701_MOESM10_ESM.zip › 1_pipeline/QTL/ratio/permutation/Snakefile]

SAMPLES=list(range(0,440))
baseDIR="/home/lzl/project/circCMC/script/sm_permQTL_ratio/"
rule all:
    input: expand("{dir}qtl/permutation/log/{id}.log",dir=baseDIR,id=SAMPLES)

rule PermEpi:
    input: rscript= baseDIR+"permcircQTL.R",
    output: baseDIR+"qtl/permutation/log/{sample}.log"
    params: "{sample}"
    run:
        shell("Rscript {input.rscript} {params} 1>{output}.bak 2>&1")
        shell("cp {output}.bak {output}")
