# Supplementary material for: Detection of circular RNA expression and related quantitative trait loci in the human dorsolateral prefrontal cortex
Source: Genome Biol. 2019 May 20;20:99. doi: 10.1186/s13059-019-1701-8 (PMC6528256; doi:10.1186/s13059-019-1701-8)
Supplement: Supplementary file 10 — In-house scripts for circRNA analysis. Scripts of RNA-seq, circQTL, and statistical analysis in this study. (ZIP 56 kb) [file 13059_2019_1701_MOESM10_ESM.zip › 1_pipeline/RNA-seq/CIRCexplorer2/Snakefile]

SAMPLES=list(open("/home/lzl/project/circCMC/script/sample.ok").read().rstrip().split("\n"))
basePath="/data/users/lzl/CMC/data/BAM/"
rule all:
    input:
        expand("{path}CIRCexplorer2/{sample}.known.txt",sample=SAMPLES,path=basePath)

rule PARSE:
    input: basePath+"STAR_Trans/{sample}.Chimeric.out.junction"
    output: basePath+"CIRCexplorer2/{sample}.bed"
    log:  basePath+"CIRCexplorer2/{sample}.parse.log"
    threads: 1
    run:
        shell("CIRCexplorer2 parse -t STAR {input} -b {output} >{log}")


rule ANNOTATIon:
    input: basePath+"CIRCexplorer2/{sample}.bed"
    output: basePath+"CIRCexplorer2/{sample}.known.txt"
    log:  basePath+"CIRCexplorer2/{sample}.annotate.log"
    threads: 40
    params:
            ref="/work/circ/hg19_ref.txt",
            fa="/work/circ/hg19.fa"
    run:
        shell("CIRCexplorer2 annotate -r {params.ref} -g {params.fa}  -b {input} -o {output} >{log}")
        
