# Supplementary material for: Detection of circular RNA expression and related quantitative trait loci in the human dorsolateral prefrontal cortex
Source: Genome Biol. 2019 May 20;20:99. doi: 10.1186/s13059-019-1701-8 (PMC6528256; doi:10.1186/s13059-019-1701-8)
Supplement: Supplementary file 10 — In-house scripts for circRNA analysis. Scripts of RNA-seq, circQTL, and statistical analysis in this study. (ZIP 56 kb) [file 13059_2019_1701_MOESM10_ESM.zip › 1_pipeline/RNA-seq/CIRCexplorer2/STARmapping/cluster.json]

{
    "__default__" :
    {
        "account" : "lzl",
        "n" : 1 ,
        "partition" : "debug",
        "jobname" : "Mapping",
        "mailuser" : "zlliu@bjmu.edu.cn",
        "pertask" : 40
    }
} 
