# Supplementary material for: Detection of circular RNA expression and related quantitative trait loci in the human dorsolateral prefrontal cortex
Source: Genome Biol. 2019 May 20;20:99. doi: 10.1186/s13059-019-1701-8 (PMC6528256; doi:10.1186/s13059-019-1701-8)
Supplement: Supplementary file 10 — In-house scripts for circRNA analysis. Scripts of RNA-seq, circQTL, and statistical analysis in this study. (ZIP 56 kb) [file 13059_2019_1701_MOESM10_ESM.zip › 1_pipeline/RNA-seq/CIRCexplorer2/STARmapping/Snakefile]

SAMPLES=list(open("/home/lzl/project/edCMC/script/sample.ok").read().rstrip().split("\n"))

rule all:
    input:
        expand("/data/users/lzl/CMC/data/BAM/STAR_Trans/{sample}.Aligned.sortedByCoord.out.bam",sample=SAMPLES)


rule Mapping:
    input:
        read1="/data/users/lzl/CMC/data/fastq/{sample}.1.fq.gz",
        read2="/data/users/lzl/CMC/data/fastq/{sample}.2.fq.gz"
    output:
        "/data/users/lzl/CMC/data/BAM/STAR_Trans/{sample}.Aligned.sortedByCoord.out.bam"
    params:
        id="{sample}",
        prefix="/data/users/lzl/CMC/data/BAM/STAR_Trans/{sample}.",
        tmp="/local/tmp/{sample}"
    threads: 40
    log: "/data/users/lzl/CMC/log/{sample}.STAR.log"
    shell:
        "STAR --runThreadN {threads} \
         --genomeLoad LoadAndKeep \
         --limitBAMsortRAM 20480000000 \
         --readFilesCommand zcat \
         --readFilesIn {input.read1} {input.read2} \
         --outSAMtype BAM SortedByCoordinate \
         --outFileNamePrefix {params.prefix} \
         --outFilterType BySJout \
         --outFilterMultimapNmax 20 \
         --alignSJoverhangMin 8 \
         --alignSJDBoverhangMin 1 \
         --outFilterMismatchNmax 999 \
         --outFilterMismatchNoverLmax 0.1 \
         --alignIntronMin 20 \
         --alignIntronMax 1000000 \
         --alignMatesGapMax 1000000 \
         --outFilterScoreMinOverLread 0.33 \
         --outFilterMatchNminOverLread 0.33 \
         --limitSjdbInsertNsj 1200000 \
         --outSAMstrandField intronMotif \
         --alignSoftClipAtReferenceEnds Yes \
         --quantMode TranscriptomeSAM GeneCounts \
         --outSAMunmapped Within \
         --outSAMattrRGline ID:{params.id} SM:{params.id} \
         --chimSegmentMin 15 \
         --chimJunctionOverhangMin 15 \
         --chimMainSegmentMultNmax 1 \
         --outTmpDir {params.tmp} \
         --genomeDir /local/genome/hg19_STAR_99 >{log} 2>&1"
