# Supplementary material for: Detection of circular RNA expression and related quantitative trait loci in the human dorsolateral prefrontal cortex
Source: Genome Biol. 2019 May 20;20:99. doi: 10.1186/s13059-019-1701-8 (PMC6528256; doi:10.1186/s13059-019-1701-8)
Supplement: Supplementary file 10 — In-house scripts for circRNA analysis. Scripts of RNA-seq, circQTL, and statistical analysis in this study. (ZIP 56 kb) [file 13059_2019_1701_MOESM10_ESM.zip › 1_pipeline/RNA-seq/CIRI2/Snakefile]

SAMPLES=list(open("/home/lzl/project/circCMC/script/fastq.ok.id").read().rstrip().split("\n"))
prefix="/work/circ/"
cirifile="/data/users/lzl/CMC/data/CIRI/"
rule all:
    input:
        expand("{path}{sample}.txt",sample=SAMPLES,path=cirifile)

rule CIRI:
    input:
        read1="/data/users/lzl/CMC/data/fastq/{sample}.1.fq.gz",
        read2="/data/users/lzl/CMC/data/fastq/{sample}.2.fq.gz"
    params:
        sam=prefix+"{sample}.sam",
        ref="/local/genome/hg19_BWA/hg19.fa",
        chr="/local/genome/hg19_chr",
        gtf="/local/annotation/gencode.v19.annotation.gtf",
        txt=prefix+"{sample}.txt"
    output:
        txt=cirifile+"{sample}.txt"
    log:
        bwa="/data/users/lzl/CMC/log/{sample}.bwa.log",
        ciri="/data/users/lzl/CMC/log/{sample}.ciri.log"
    threads: 10
    run:
        shell("bwa mem -t {threads} -T 19 {params.ref} {input.read1} {input.read2} 1>{params.sam} 2>{log.bwa}"),
        shell("CIRI2.pl -I {params.sam} -O {params.txt}  -R  {params.chr}  -A {params.gtf} -0  -T {threads} 1>{log.ciri} 2>&1"),
        shell("rm {params.sam}"),
        shell("mv {params.txt} {output.txt}")
        
