# Supplementary material for: Detection of circular RNA expression and related quantitative trait loci in the human dorsolateral prefrontal cortex
Source: Genome Biol. 2019 May 20;20:99. doi: 10.1186/s13059-019-1701-8 (PMC6528256; doi:10.1186/s13059-019-1701-8)
Supplement: Supplementary file 10 — In-house scripts for circRNA analysis. Scripts of RNA-seq, circQTL, and statistical analysis in this study. (ZIP 56 kb) [file 13059_2019_1701_MOESM10_ESM.zip › 1_pipeline/RNA-seq/find_circ/Snakefile]

SAMPLES=list(open("/home/lzl/project/circCMC/script/sample.ok").read().rstrip().split("\n"))
prefix="/work/circ/"
bedfile="/data/users/lzl/CMC/data/find_circ/"
rule all:
    input:
        expand("{path}{sample}.fc.bed",sample=SAMPLES,path=bedfile)

rule find_circ:
    input:
        read1="/data/users/lzl/CMC/data/fastq/{sample}.1.fq.gz",
        read2="/data/users/lzl/CMC/data/fastq/{sample}.2.fq.gz"
    params:
        bam=prefix+"{sample}.unmapped.bam",
        ref="/local/genome/hg19_CMC/hg19.bt2",
        chr="/local/genome/hg19_chr",
        qfa=prefix+"{sample}.qfa"
    output:
        bed=bedfile+"{sample}.fc.bed"
    log:
        bowtie2="/data/users/lzl/CMC/log/{sample}.bowtie2.log",
        qfa="/data/users/lzl/CMC/log/{sample}.qfa.log",
        fc="/data/users/lzl/CMC/log/{sample}.fc.log"
    threads: 20
    run:
        shell("bowtie2 -p 20 --very-sensitive  --score-min=C,-15,0 -q -x {params.ref} -1 {input.read1} -2 {input.read2} 2>{log.bowtie2} |samtools view -hbuSf 4 - > {params.bam}")
        shell("unmapped2anchors.py {params.bam}> {params.qfa} 2>/dev/null"),
        shell("bowtie2 -p 20 --reorder --mm --score-min=C,-15,0 -q -x {params.ref} -U {params.qfa}  2>{log.qfa} | find_circ.py -G {params.chr} -s {log.fc} >{output.bed} 2>/dev/null"),
        shell("rm {params.qfa}"),
        shell("rm {params.bam}")
        
